# Supplementary material for: Elaborating the molecular characteristics of corals’ different tolerance to environmental stress in Sanya Luhuitou based on multi-omics analysis
Source: Front Microbiol. 2026 Jan 6;16:1664176. doi: 10.3389/fmicb.2025.1664176 (PMC12815728; doi:10.3389/fmicb.2025.1664176)
Supplement: Supplementary file 1 [file Table_1.xlsx]

## Sheet: Coral（PD-vs-GF）
Table 1 Differential expresed proteins
id	PD1	PD2	PD3	GF1	GF2	GF3	PD_mean	GF_mean	log2fc	pvalue	qvalue
Unigene0028278	2.18019e+06	2.09977e+06	1.85398e+06	5722608	5.48663e+06	5729312	2.04465e+06	5.64618e+06	1.46542	9.17777e-56	3.80877e-52
Unigene0014625	128911	150253	154814	2.84593e+06	3.07608e+06	2.68556e+06	144659	2.86919e+06	4.30991	2.06338e-23	4.28151e-20
Unigene0038787	1.62634e+06	1.81918e+06	1.64196e+06	7.94085e+06	9244833	8.11043e+06	1.69583e+06	8432038	2.31389	5.40607e-20	7.4784e-17
Unigene0152621	1.41504e+06	1.05616e+06	721992	546212	533109	468445	1.0644e+06	515922	-1.04481	5.91431e-18	6.1361e-15
Unigene0073256	2.4524e+06	2.3874e+06	2.04908e+06	957554	890745	710929	2.29629e+06	853076	-1.42856	2.80697e-16	2.32979e-13
Unigene0039327	251908	215098	201521	2.06088e+06	2.10373e+06	1.97431e+06	222842	2.04631e+06	3.19893	9.64152e-16	6.66872e-13
Unigene0143799	1.52314e+06	1.50418e+06	1.38191e+06	387436	409031	335682	1.46974e+06	377383	-1.96146	1.38098e-14	8.18724e-12
Unigene0028877	4.59218e+06	4.30549e+06	4931924	9129767	9230435	8827894	4.60987e+06	9.0627e+06	0.975215	8.86247e-14	4.59741e-11
Unigene0006325	387243	418631	389228	1.34391e+06	1.4047e+06	1247632	398367	1.33208e+06	1.74151	1.22161e-12	5.63299e-10
Unigene0144128	820040	811461	720532	303118	293347	305980	784011	300815	-1.382	3.91439e-12	1.62447e-09
Unigene0006350	2.074e+06	1.80767e+06	2112549	4873061	4.29482e+06	3.91045e+06	1.99807e+06	4.35944e+06	1.12553	1.87239e-11	7.06401e-09
Unigene0119412	3.02166e+06	3.43203e+06	3.71937e+06	6.07257e+06	6361976	5546629	3.39102e+06	5.99372e+06	0.821734	2.09581e-11	7.24801e-09
Unigene0020438	2.37919e+06	3.16344e+06	3145613	63813304	54867508	50889096	2896084	5.65233e+07	4.28667	4.66552e-11	1.48938e-08
Unigene0002983	9278539	5472998	7899733	37277664	46680584	41820380	7.55042e+06	4.19262e+07	2.47322	1.23667e-10	3.4816e-08
Unigene0028008	1.17697e+06	1.50687e+06	1200008	3.79694e+06	4.88061e+06	4424303	1.29461e+06	4.36728e+06	1.75421	1.25841e-10	3.4816e-08
Unigene0005606	807765	531886	655243	12061132	14528158	11358288	664965	1.26492e+07	4.24962	1.40927e-10	3.65529e-08
Unigene0066274	7157371	8400714	8719446	3.08704e+06	4.52593e+06	3.24117e+06	8.09251e+06	3618047	-1.16138	3.43256e-10	8.37948e-08
Unigene0138182	991320	1084115	841668	412118	379394	298383	972368	363298	-1.42035	3.88414e-10	8.95511e-08
Unigene0104810	175979	327495	272396	917906	644028	827507	258623	796480	1.62279	5.10933e-10	1.11599e-07
Unigene0003165	1.57501e+06	1.42711e+06	1.0258e+06	2677528	2.8867e+06	2.73553e+06	1.34264e+06	2.76659e+06	1.04304	7.64983e-10	1.58734e-07
Unigene0037042	1.68916e+06	1.50269e+06	1.56567e+06	5.28593e+06	6048052	5230727	1.58584e+06	5.52157e+06	1.79983	1.00429e-09	1.98467e-07
Unigene0012694	746253	775464	695188	2.25342e+06	2233556	2.09012e+06	738968	2.19236e+06	1.5689	1.36712e-09	2.57889e-07
Unigene0068791	6.04232e+06	5913402	4492554	2.38515e+06	2.21463e+06	2.00869e+06	5.48276e+06	2.20282e+06	-1.31555	1.44505e-09	2.60738e-07
Unigene0055914	2482066	2149025	1.8012e+06	7036975	4964251	5641610	2.1441e+06	5.88095e+06	1.45568	4.1985e-09	7.25991e-07
Unigene0003127	4.01868e+06	4.37421e+06	4.51044e+06	7716929	7907758	7898512	4.30111e+06	7.84107e+06	0.86634	4.87089e-09	8.08567e-07
Unigene0146650	773600	674744	589920	115869	99447.4	69084.1	679422	94800.2	-2.84134	5.28975e-09	8.44326e-07
Unigene0025162	1949847	2.28697e+06	2.21689e+06	3.48006e+06	3.62449e+06	3.13664e+06	2.15123e+06	3.41373e+06	0.666185	6.4578e-09	9.58858e-07
Unigene0013778	353104	378082	325734	856036	779755	1.00263e+06	352307	879475	1.31981	6.4694e-09	9.58858e-07
Unigene0113293	232563	187565	276750	2.96654e+06	2.73508e+06	2.71817e+06	232293	2.8066e+06	3.59481	1.2413e-08	1.77635e-06
Unigene0000920	1.84944e+06	2.08406e+06	1.85706e+06	3.38328e+06	3.39841e+06	2.89193e+06	1.93019e+06	3.22454e+06	0.740352	1.36028e-08	1.88172e-06
Unigene0165263	1.75355e+06	1.5358e+06	1.56937e+06	656515	665094	942350	1.61957e+06	754653	-1.10173	1.43809e-08	1.92519e-06
Unigene0012381	1.75055e+06	1.91218e+06	1896328	3891726	4102582	3.81304e+06	1.85302e+06	3.93578e+06	1.08677	2.04217e-08	2.64844e-06
Unigene0039659	1.87639e+06	401954	770732	2.27521e+06	3.9849e+06	3.94312e+06	1.01636e+06	3.40107e+06	1.74258	2.90441e-08	3.65252e-06
Unigene0001023	562948	644255	637103	2.7264e+06	2665351	2.53928e+06	614769	2.64368e+06	2.10443	3.36324e-08	4.10514e-06
Unigene0125302	2.08053e+06	2.50192e+06	3.37398e+06	1.04472e+06	2.26089e+06	950413	2.65215e+06	1.41868e+06	-0.902615	6.03067e-08	7.15065e-06
Unigene0137517	765964	821292	707802	274159	246934	210648	765019	243914	-1.64912	6.74572e-08	7.77632e-06
Unigene0134990	1.03851e+06	979151	732085	12045428	15373381	10867527	916581	12762112	3.79946	7.40774e-08	8.30869e-06
Unigene0124927	1.16839e+06	1.38476e+06	1213205	717550	900218	740495	1.25545e+06	786087	-0.675446	9.04433e-08	9.87736e-06
Unigene0033789	1530415	1.59669e+06	1427914	2.67166e+06	2.67319e+06	3.0364e+06	1.51834e+06	2.79375e+06	0.879708	1.23413e-07	1.31324e-05
Unigene0038378	1.12673e+06	1.12753e+06	1.3065e+06	3332514	3.07167e+06	3.10415e+06	1.18692e+06	3.16945e+06	1.41701	1.29968e-07	1.32625e-05
Unigene0141960	539379	603526	463157	365565	300006	305590	535354	323721	-0.725745	1.31027e-07	1.32625e-05
Unigene0085930	358124	349462	246093	2.25866e+06	2.89501e+06	3.23012e+06	317893	2794597	3.13603	1.54002e-07	1.50085e-05
Unigene0017252	2.09615e+06	1.99688e+06	1.79661e+06	1181964	1.11816e+06	1.1732e+06	1.96322e+06	1.15777e+06	-0.761867	1.5551e-07	1.50085e-05
Unigene0138961	993819	931407	696570	512292	566000	407885	873932	495392	-0.818949	1.8453e-07	1.72898e-05
Unigene0162205	522848	575496	453144	159176	116657	96400.9	517163	124078	-2.05937	1.8748e-07	1.72898e-05
Unigene0046019	814817	911728	774778	585575	556648	513941	833774	552055	-0.594846	1.98069e-07	1.78693e-05
Unigene0127745	1.19444e+06	1.27261e+06	1.20468e+06	3.53764e+06	3692730	3.72547e+06	1.22391e+06	3.65195e+06	1.57717	2.33779e-07	2.06422e-05
Unigene0144172	744146	783601	804653	215178	307316	214334	777467	245609	-1.66242	2.81633e-07	2.43495e-05
Unigene0056185	104339	121166	79428.2	426363	446307	336222	101644	402964	1.98712	2.90256e-07	2.45829e-05
Unigene0092926	1.89273e+06	1.64204e+06	1.80509e+06	858790	793569	718389	1.77995e+06	790249	-1.17146	3.34357e-07	2.76935e-05
Unigene0007156	503067	302005	242814	1.13035e+06	1.36104e+06	1.22552e+06	349295	1.23897e+06	1.82663	3.4033e-07	2.76935e-05
Unigene0009986	1	1	1	1.95586e+06	1786578	1.88632e+06	1	1.87625e+06	20.8394	3.65471e-07	2.91674e-05
Unigene0048181	1164692	622228	1.18204e+06	3.03817e+06	2.9972e+06	3.38695e+06	989654	3.14077e+06	1.66612	3.81145e-07	2.98444e-05
Unigene0037530	855994	894550	860145	1.53917e+06	1.46254e+06	1.24127e+06	870230	1.41433e+06	0.700648	3.95634e-07	3.04052e-05
Unigene0157766	1.36397e+06	1.10656e+06	976330	328910	303823	298810	1.14895e+06	310514	-1.88759	4.28984e-07	3.20402e-05
Unigene0007579	1298147	1.1969e+06	1.14931e+06	2.15167e+06	2344790	2.17305e+06	1.21478e+06	2.22317e+06	0.871917	4.3235e-07	3.20402e-05
Unigene0005436	803022	900885	1.03152e+06	2718652	3.07405e+06	2.53958e+06	911810	2.77743e+06	1.60694	5.42293e-07	3.94827e-05
Unigene0101626	99496.3	93503.6	132718	471620	273941	400672	108573	382078	1.8152	5.77758e-07	4.13396e-05
Unigene0142306	1.3788e+06	1.35002e+06	1.20106e+06	493479	518032	364341	1.30996e+06	458618	-1.51416	6.57665e-07	4.62595e-05
Unigene0061466	481005	397367	344085	153537	120598	144557	407486	139564	-1.54582	7.76952e-07	5.37392e-05
Unigene0008478	2.06124e+06	1.95715e+06	1.89695e+06	414234	384564	389961	1.97178e+06	396253	-2.315	8.35717e-07	5.68561e-05
Unigene0091328	324013	241403	318506	1.02151e+06	777390	912296	294641	903732	1.61694	9.50145e-07	6.35984e-05
Unigene0030044	44203.6	35820.5	28139.7	347460	436300	360972	36054.6	381577	3.40372	9.79562e-07	6.45267e-05
Unigene0111191	269234	252898	326217	608218	691737	793360	282783	697772	1.30306	1.0935e-06	7.00326e-05
Unigene0045615	401513	429870	600915	1.41831e+06	1408648	1.36465e+06	477433	1.3972e+06	1.54917	1.0969e-06	7.00326e-05
Unigene0126313	401513	429870	600915	1.41831e+06	1408648	1.36465e+06	477433	1.3972e+06	1.54917	1.0969e-06	7.00326e-05
Unigene0126315	401513	429870	600915	1.41831e+06	1408648	1.36465e+06	477433	1.3972e+06	1.54917	1.0969e-06	7.00326e-05
Unigene0025051	1.10263e+06	1.32793e+06	1.10943e+06	2.17421e+06	2.37925e+06	2135254	1.18e+06	2.22957e+06	0.917985	1.26042e-06	7.92536e-05
Unigene0082786	2.17253e+06	2348847	2256568	438752	487882	362692	2.25931e+06	429775	-2.39423	1.30321e-06	8.07214e-05
Unigene0082787	2.17253e+06	2348847	2256568	438752	487882	362692	2.25931e+06	429775	-2.39423	1.30321e-06	8.07214e-05
Unigene0152357	349135	282228	245260	54213.3	44951.7	82842.6	292208	60669.2	-2.26796	1.34405e-06	8.20266e-05
Unigene0000646	436398	432959	403980	1.26115e+06	1.23745e+06	1.02784e+06	424445	1.17548e+06	1.4696	1.41353e-06	8.44469e-05
Unigene0156544	298624	299480	242672	104200	94941.4	72151.7	280259	90431.2	-1.63187	1.42441e-06	8.44469e-05
Unigene0052760	501891	490497	449669	1264963	1.17918e+06	1.04798e+06	480685	1.16404e+06	1.27598	1.46295e-06	8.55102e-05
Unigene0143575	632607	601620	427092	173238	117043	180744	553773	157008	-1.81845	1.75699e-06	9.8534e-05
Unigene0066962	1.54956e+06	1.2926e+06	1.07744e+06	791691	901050	836205	1.30653e+06	842982	-0.632169	1.94856e-06	0.00010782
Unigene0040986	251660	267856	290057	55215.7	53814.4	21010.8	269858	43347	-2.6382	2.00928e-06	0.000109717
Unigene0025110	1.39152e+06	1453254	1.59617e+06	2.99108e+06	2.78533e+06	2.8213e+06	1480312	2.86591e+06	0.95309	2.56926e-06	0.000138473
Unigene0016658	43070.8	29015	39995.9	2.70671e+06	2.80706e+06	2298400	37360.6	2.60406e+06	6.1231	3.02201e-06	0.000160381
Unigene0146447	664918	772134	885209	156067	126508	197342	774087	159972	-2.27467	3.05304e-06	0.000160381
Unigene0027482	492336	427668	439810	843888	824575	849459	453271	839307	0.888824	3.18053e-06	0.00016499
Unigene0047975	717454	720214	668586	1.96343e+06	1.84119e+06	1.76268e+06	702085	1.85577e+06	1.4023	4.0535e-06	0.000207679
Unigene0034197	49411.3	84499.9	48017.4	2.26053e+06	2.49633e+06	2.21468e+06	60642.9	2.32385e+06	5.26003	4.13206e-06	0.000209122
Unigene0036171	371781	171461	111472	479674	451540	637408	218238	522874	1.26056	4.55947e-06	0.000222943
Unigene0076511	1.89266e+06	2247622	1.63672e+06	5040550	5.21725e+06	4.67131e+06	1.92567e+06	4.97637e+06	1.36973	4.56631e-06	0.000222943
Unigene0024931	245753	749891	962562	4469739	6758626	5067238	652735	5.43187e+06	3.05688	4.86156e-06	0.000234598
Unigene0005481	732026	542365	626603	1.48275e+06	1.34306e+06	1.35294e+06	633665	1.39292e+06	1.13632	5.68853e-06	0.00027135
Unigene0086333	1809546	1.83594e+06	1.58412e+06	3.88281e+06	3593150	3.75876e+06	1.7432e+06	3.74491e+06	1.10319	5.96147e-06	0.000280816
Unigene0086334	1809546	1.83594e+06	1.58412e+06	3.88281e+06	3593150	3.75876e+06	1.7432e+06	3.74491e+06	1.10319	5.96147e-06	0.000280816
Unigene0115689	278169	321670	350052	1	1.05154	1	316630	1.01718	-18.2479	6.07955e-06	0.000280816
Unigene0131686	589331	398920	756679	4.27697e+06	5.21754e+06	5604684	581643	5033065	3.11323	6.08998e-06	0.000280816
Unigene0117614	38413	36499.5	33919.5	1432753	1.47817e+06	1.30944e+06	36277.4	1.40679e+06	5.27719	6.90722e-06	0.000315
Unigene0133280	97589	92133.1	80099.1	277605	289181	254258	89940.4	273682	1.60546	7.07024e-06	0.000315841
Unigene0026639	610931	674149	768201	103430	201522	203671	684427	169541	-2.01326	7.07789e-06	0.000315841
Unigene0138811	819012	941898	836116	245606	216801	243173	865675	235193	-1.87998	7.17436e-06	0.00031674
Unigene0145755	652205	549260	512726	169379	187383	137508	571397	164757	-1.79416	7.32368e-06	0.000319929
Unigene0095125	874817	851932	962655	1.98484e+06	1.96063e+06	1.90586e+06	896468	1.95044e+06	1.12148	8.59537e-06	0.000371571
Unigene0035257	107403	106715	73063	4.62934e+06	4695223	4683973	95727	4.66951e+06	5.6082	9.01573e-06	0.000385725
Unigene0137952	814375	783210	703180	382146	408144	387758	766922	392683	-0.965715	1.03968e-05	0.000433567
Unigene0027312	4372887	4.49792e+06	4.0341e+06	7452943	6.78082e+06	6.84084e+06	4.30163e+06	7.02487e+06	0.707586	1.04474e-05	0.000433567
Unigene0041505	9267864	8891850	7534673	3814603	3327431	3.03077e+06	8.5648e+06	3.39093e+06	-1.33674	1.07887e-05	0.000443297
Unigene0032750	97288.2	98052.8	87152.2	398085	503572	473017	94164.4	458224	2.2828	1.21781e-05	0.000495482
Unigene0013616	710669	757918	798893	1.25416e+06	1.17585e+06	1.16598e+06	755827	1.19866e+06	0.665299	1.25383e-05	0.000505184
Unigene0045423	710669	757918	798893	1.25416e+06	1.17585e+06	1.16598e+06	755827	1.19866e+06	0.665299	1.25383e-05	0.000505184
Unigene0089072	59447.1	61191.5	34156	9176549	8162849	5.11545e+06	51598.2	7.48495e+06	7.18053	1.29375e-05	0.000516256
Unigene0016487	66140.7	58037.3	33337.3	12000357	13174623	12323837	52505.1	1.24996e+07	7.89521	1.37207e-05	0.000537178
Unigene0085204	381518	353423	265148	785675	649107	818749	333363	751177	1.17206	1.49574e-05	0.000574975
Unigene0142398	99416.2	141555	121886	29183.6	33332.5	59637.9	120952	40718	-1.5707	1.49632e-05	0.000574975
Unigene0030230	511445	160517	275120	1.06542e+06	1.15445e+06	885985	315694	1.03529e+06	1.71343	1.53796e-05	0.000585553
Unigene0146821	901673	851238	1.43526e+06	396275	300822	322130	1.06272e+06	339742	-1.64525	1.58608e-05	0.000598387
Unigene0146420	376024	358345	568607	42770.9	33732.9	88610.7	434325	55038.2	-2.98027	1.69808e-05	0.000634868
Unigene0028615	760632	758677	637348	1809459	1.95722e+06	1.63059e+06	718886	1.79909e+06	1.32343	1.74102e-05	0.000645111
Unigene0085323	2817751	3.16978e+06	3.04093e+06	1.71775e+06	1.85868e+06	1.35659e+06	3.00949e+06	1.64434e+06	-0.872007	1.77503e-05	0.000651892
Unigene0069545	870938	833331	787032	347793	286000	320822	830434	318205	-1.38391	1.81337e-05	0.000657328
Unigene0018970	417236	235029	429321	1485455	2.06295e+06	1.70323e+06	360529	1.75054e+06	2.27962	1.82151e-05	0.000657328
Unigene0003186	645538	1.14274e+06	814454	5575806	5.78162e+06	5150057	867577	5.50249e+06	2.66502	1.94451e-05	0.000689719
Unigene0037432	3397004	3370436	3.71347e+06	422250	448562	476650	3.49364e+06	449154	-2.95945	2.0978e-05	0.000737787
Unigene0111002	497031	477146	583357	3.42427e+06	6.57068e+06	3.48245e+06	519178	4.49247e+06	3.11321	2.18562e-05	0.00075798
Unigene0066158	4.20949e+06	4655113	3.28365e+06	10207595	10097872	9424628	4.04942e+06	9.91003e+06	1.29118	2.19175e-05	0.00075798
Unigene0021766	92199.6	114584	95881.8	355013	341847	288518	100889	328459	1.70295	2.28538e-05	0.000783828
Unigene0145613	308019	273705	189195	91173	63899.8	41274.5	256973	65449.1	-1.97317	2.44036e-05	0.000825527
Unigene0016262	1.74058e+06	1712284	1.45342e+06	374597	391478	327251	1.63543e+06	364442	-2.16591	2.46568e-05	0.000825527
Unigene0145891	1.04161e+06	855068	886643	203112	143512	219259	927775	188628	-2.29823	2.46664e-05	0.000825527
Unigene0117474	1.38542e+06	1.40397e+06	1.45377e+06	2.34949e+06	2.02859e+06	2.07888e+06	1.41439e+06	2.15232e+06	0.605714	2.53039e-05	0.000840088
Unigene0131461	83837.2	83551.3	85434.2	851013	707581	439565	84274.2	666053	2.98247	2.77448e-05	0.000899537
Unigene0024304	483225	417055	534334	1.13083e+06	1.16681e+06	1.07868e+06	478204	1.12544e+06	1.23479	2.79759e-05	0.000900001
Unigene0056619	686260	727347	627345	1.66002e+06	1.59552e+06	1.51916e+06	680317	1.59157e+06	1.22617	3.13245e-05	0.000999974
Unigene0118811	6728648	7270452	7865116	2.02382e+06	2.19445e+06	1.50839e+06	7288072	1.90889e+06	-1.93281	3.3895e-05	0.00106564
Unigene0045580	320117	297717	349215	121421	108665	109611	322349	113232	-1.50934	3.52884e-05	0.0011011
Unigene0072332	1.08438e+06	1099928	944157	582580	635009	558930	1.04282e+06	592173	-0.816403	3.81239e-05	0.0011807
Unigene0142950	949586	1.03237e+06	870053	298543	165452	575653	950669	346549	-1.45588	3.94612e-05	0.00121307
Unigene0099194	1.93875e+06	2031420	1865076	681367	586106	556441	1.94508e+06	607971	-1.67776	4.69181e-05	0.00142124
Unigene0136378	786196	1.13938e+06	1.13961e+06	1	1	1	1.02173e+06	1	-19.9626	4.87197e-05	0.00146512
Unigene0029142	375653	352959	357976	1.87925e+06	1.58377e+06	1.69652e+06	362196	1.71985e+06	2.24744	5.09095e-05	0.00150719
Unigene0110749	13577.3	13430.6	19426.7	7.27502e+06	8.3131e+06	7.69092e+06	15478.2	7.75968e+06	8.96961	5.1208e-05	0.00150719
Unigene0081780	3.23707e+06	3.64243e+06	4.1937e+06	1.19979e+06	1.46552e+06	1079476	3.69107e+06	1.24826e+06	-1.56412	5.43263e-05	0.00158771
Unigene0119746	360101	616356	552439	1.31105e+06	1.14278e+06	1.04124e+06	509632	1.16502e+06	1.19283	5.54404e-05	0.00160893
Unigene0157217	724034	895609	797063	174726	185369	215061	805568	191718	-2.07102	5.59319e-05	0.00161193
Unigene0073196	3938851	4.33483e+06	4538458	25.325	5918.51	1	4.27071e+06	1981.61	-11.0736	5.80097e-05	0.00164891
Unigene0157481	1.70681e+06	1710514	1.71684e+06	766823	682804	684034	1.71139e+06	711221	-1.2668	5.95715e-05	0.00168178
Unigene0030169	1	1	1	2.00987e+06	2.17743e+06	2.13728e+06	1	2.10819e+06	21.0076	6.03259e-05	0.00169157
Unigene0027800	352402	330657	259486	992950	915482	835796	314182	914743	1.54177	6.14068e-05	0.00171032
Unigene0036219	571561	594276	461416	946996	1228597	723004	542418	966199	0.832917	6.59154e-05	0.00181158
Unigene0001506	764586	947616	1.00936e+06	1.92578e+06	2.04294e+06	1.44419e+06	907187	1.8043e+06	0.991969	6.80769e-05	0.00185868
Unigene0102293	172092	183402	15827.6	51627160	55800836	51496728	123774	52974908	8.74146	7.03217e-05	0.00186826
Unigene0102296	172092	183402	15827.6	51627160	55800836	51496728	123774	52974908	8.74146	7.03217e-05	0.00186826
Unigene0149844	465426	525019	633718	136395	191713	132132	541388	153413	-1.81924	7.0351e-05	0.00186826
Unigene0125300	79799.3	108702	208476	42606548	50843560	38623928	132326	4.40247e+07	8.37807	7.10341e-05	0.00186826
Unigene0012312	667518	742622	771566	310211	199349	266776	727235	258779	-1.4907	7.1129e-05	0.00186826
Unigene0006779	3970718	1.74791e+06	2.16264e+06	4573202	6.10997e+06	6090868	2.62709e+06	5.59135e+06	1.08973	7.20775e-05	0.00187395
Unigene0037832	1	1	1	1.03125e+06	938354	1.04558e+06	1	1.00506e+06	19.9389	7.37548e-05	0.0018894
Unigene0034132	2.1663e+06	2.47386e+06	2413284	4.02797e+06	4.00739e+06	3.53075e+06	2.35115e+06	3.85537e+06	0.713504	7.6982e-05	0.00194935
Unigene0007920	265279	335511	415487	643377	528788	567777	338759	579981	0.775747	7.70344e-05	0.00194935
Unigene0095523	1.3983e+06	1.23003e+06	1.34261e+06	260008	331590	451445	1.32365e+06	347681	-1.92868	8.21038e-05	0.00206503
Unigene0036370	698109	794278	657276	423609	358581	408606	716554	396932	-0.852184	8.34126e-05	0.00207733
Unigene0018931	559180	507995	388259	1.71003e+06	1.26419e+06	1.57368e+06	485145	1.51597e+06	1.64375	8.35939e-05	0.00207733
Unigene0026962	768272	627041	620985	68951.4	59132.8	54315.4	672099	60799.9	-3.46653	8.4488e-05	0.00207877
Unigene0138858	1.79431e+06	1.65253e+06	1.43584e+06	541865	357845	181731	1.62756e+06	360480	-2.17472	8.46534e-05	0.00207877
Unigene0009191	1.43418e+06	1.57319e+06	1.95757e+06	1.03488e+06	1.04389e+06	1.00279e+06	1.65498e+06	1.02719e+06	-0.688116	8.60567e-05	0.00208006
Unigene0148571	317320	323729	288511	189993	175581	190932	309854	185502	-0.740153	8.66023e-05	0.00208006
Unigene0133930	534206	709529	679095	1.49038e+06	1.60471e+06	1.46989e+06	640944	1.52166e+06	1.24738	8.67111e-05	0.00208006
Unigene0002578	6912.78	14806.9	10729.7	1.12392e+06	1.09579e+06	937994	10816.4	1.05257e+06	6.60454	8.74007e-05	0.00208456
Unigene0121149	440366	399534	352630	1.51356e+06	2108861	1.18e+06	397510	1.60081e+06	2.00974	8.87148e-05	0.00210146
Unigene0077722	774996	910199	969520	246519	286730	360794	884905	298014	-1.57014	8.98999e-05	0.00210146
Unigene0027161	1220781	1.41448e+06	1286939	1820130	2.68677e+06	1.73573e+06	1.3074e+06	2.08088e+06	0.670491	9.01351e-05	0.00210146
Unigene0014440	849301	1181703	955822	1.84358e+06	1.73861e+06	988166	995608	1.52345e+06	0.613693	9.15456e-05	0.00212243
Unigene0124236	527367	634504	579216	1.01632e+06	971859	1.01569e+06	580362	1.00129e+06	0.786836	9.40253e-05	0.00215583
Unigene0041433	1	1	1.15478	163247	223116	149902	1.05159	178755	17.375	9.81494e-05	0.00223802
Unigene0161040	308191	390662	369117	93614.6	66141.4	99097.9	355990	86284.6	-2.04466	0.000100049	0.00226887
Unigene0015933	1.2458e+06	1.50697e+06	1.56718e+06	2.849e+06	1.89785e+06	2647455	1.43998e+06	2.46477e+06	0.775401	0.000103446	0.00233316
Unigene0151121	410027	424980	616770	301325	290004	276003	483926	289111	-0.743163	0.000104375	0.00234137
Unigene0013246	479192	666973	596543	1837895	1.92572e+06	1.53499e+06	580902	1.7662e+06	1.60428	0.000106558	0.00237749
Unigene0003552	84569.2	92717.6	75205.2	398332	293217	381680	84164	357743	2.08765	0.000113094	0.00250984
Unigene0006647	7851.73	5597.85	5239.77	961488	835818	723626	6229.78	840311	7.0756	0.000116579	0.00256896
Unigene0006718	171860	220140	138565	413884	484288	394782	176855	430984	1.28507	0.000116996	0.00256896
Unigene0005457	34404344	31813184	42016364	2.51002e+06	5.27158e+06	2127206	36077964	3.30293e+06	-3.4493	0.000120096	0.00262314
Unigene0142624	423113	558887	770650	95690.6	108469	105799	584217	103319	-2.49939	0.000121167	0.00263268
Unigene0054868	426131	513748	494590	1.09195e+06	1.13378e+06	1.17002e+06	478156	1.13192e+06	1.24321	0.000122152	0.00264026
Unigene0018743	3122014	3.52868e+06	3381258	1502718	1.28692e+06	1.21141e+06	3.34398e+06	1.33368e+06	-1.32615	0.000122834	0.00264125
Unigene0030547	3122014	3.52868e+06	3381258	1502718	1.28692e+06	1.21141e+06	3.34398e+06	1.33368e+06	-1.32615	0.000122834	0.00264125
Unigene0135613	1	1	1	191279	147920	138512	1	159237	17.2808	0.00012509	0.00267589
Unigene0138562	1.31846e+06	1.50659e+06	1.27305e+06	746609	1.12205e+06	717034	1.36603e+06	861896	-0.664406	0.000127779	0.0027194
Unigene0011961	1.00097e+06	990978	1.01567e+06	56802.4	214174	92958.8	1.00254e+06	121312	-3.04686	0.000133165	0.00281956
Unigene0053879	309874	412383	430260	664452	655222	739659	384172	686444	0.837389	0.000134458	0.00282606
Unigene0133740	1.07104e+06	954845	986884	NA	1	1	1.00426e+06	1	-19.9377	0.000135515	0.00282606
Unigene0012866	466826	538445	592726	1.28182e+06	1.17238e+06	1087022	532665	1.18041e+06	1.14798	0.000137135	0.00284435
Unigene0046717	481929	410379	566668	193966	156880	194609	486325	181818	-1.41942	0.000138521	0.00284435
Unigene0090128	1.85513e+06	1.99229e+06	1.80618e+06	972376	516418	999216	1.88454e+06	829337	-1.18418	0.000139133	0.00284435
Unigene0004497	1	1	1.07089	121385	106318	83070.2	1.02363	103591	16.6268	0.000140807	0.00286446
Unigene0130744	317874	339790	444142	1.16278e+06	1.42256e+06	1.32971e+06	367268	1.30502e+06	1.82916	0.000143411	0.00290319
Unigene0062522	1.4381e+06	1.63854e+06	2.12752e+06	850147	1.01202e+06	1.32906e+06	1.73472e+06	1.06374e+06	-0.705556	0.000152223	0.00303714
Unigene0022267	217199	221372	173372	717781	593818	645330	203981	652310	1.67712	0.0001567	0.00310976
Unigene0040025	217199	221372	173372	717781	593818	645330	203981	652310	1.67712	0.0001567	0.00310976
Unigene0167450	217199	221372	173372	717781	593818	645330	203981	652310	1.67712	0.0001567	0.00310976
Unigene0055392	157438	149133	179291	319867	355167	288211	161954	321082	0.987358	0.000157428	0.00310976
Unigene0050168	320536	224447	370721	86855.5	74760.1	106676	305235	89430.6	-1.77108	0.00015886	0.00310976
Unigene0089120	2.18621e+06	2.19359e+06	1994584	7240393	7425019	6606464	2.12479e+06	7.09063e+06	1.73859	0.000160243	0.0031221
Unigene0013592	333785	356056	524872	2.71366e+06	2761162	2597647	404905	2.69082e+06	2.73239	0.000167441	0.0032471
Unigene0121415	332990	359040	221965	729838	608336	557982	304665	632052	1.05282	0.000169958	0.00328058
Unigene0091384	448763	304320	294290	1472140	1542184	1.73614e+06	349124	1.58349e+06	2.18129	0.000177346	0.00340733
Unigene0123527	434236	399796	494900	817957	793958	715925	442977	775946	0.808724	0.0001797	0.00343666
Unigene0063506	1.00169e+06	1.14787e+06	998223	644751	646927	394349	1.04926e+06	562009	-0.900709	0.000183703	0.0034971
Unigene0081706	744398	732884	713083	938572	1.30331e+06	1.19462e+06	730121	1.1455e+06	0.649769	0.000184891	0.00350364
Unigene0002966	117670	118740	103422	394721	426307	353170	113277	391399	1.78878	0.000185769	0.00350427
Unigene0116139	496447	440272	459214	861952	877372	878979	465311	872768	0.907402	0.000186698	0.00350587
Unigene0148928	283884	249186	209362	146053	135678	80581.4	247478	120771	-1.03503	0.000190845	0.00355161
Unigene0130747	1.19128e+06	1.32878e+06	1275554	2291030	2.94997e+06	2523681	1.2652e+06	2.58823e+06	1.03259	0.000196395	0.00363858
Unigene0125976	170891	151465	86808.3	260801	187153	193428	136388	213794	0.648503	0.000198584	0.00366277
Unigene0000283	871499	1.10093e+06	913931	2.31366e+06	3.5942e+06	2.46966e+06	962119	2.79251e+06	1.53727	0.00020124	0.00369534
Unigene0007557	4770577	5196207	5338806	1.33127e+06	1.35557e+06	1520723	5.10186e+06	1.40252e+06	-1.863	0.000205265	0.00375264
Unigene0005163	174745	422493	394849	1.99834e+06	2.20079e+06	3.98198e+06	330696	2.72704e+06	3.04376	0.000211062	0.0038417
Unigene0039786	378655	399145	335751	107841	182051	141620	371184	143837	-1.36769	0.00021453	0.00388777
Unigene0003503	266502	199425	244958	2.60264e+06	3.02345e+06	1.44611e+06	236962	2.3574e+06	3.31447	0.000218359	0.00393995
Unigene0000303	1.13388e+06	1.33377e+06	1.28232e+06	2406130	2299451	1.99133e+06	1.24999e+06	2.2323e+06	0.836618	0.000219423	0.00394202
Unigene0016834	134130	121921	117051	296668	219361	223141	124367	246390	0.986337	0.000221925	0.00395274
Unigene0148853	1520013	1.3225e+06	1.06159e+06	143478	158904	162911	1.30137e+06	155098	-3.06878	0.000240045	0.00423909
Unigene0082887	199586	113593	113130	3.43925e+06	2541342	2.68275e+06	142103	2.88778e+06	4.34495	0.000254778	0.00446131
Unigene0040013	226689	239567	210985	2.65674e+06	2.85271e+06	2.27403e+06	225747	2.5945e+06	3.52267	0.000257781	0.00449493
Unigene0104155	455701	933817	875772	1.63117e+06	1342883	1.50037e+06	755096	1.49147e+06	0.982006	0.00026141	0.00453474
Unigene0084756	628347	584702	649298	47967.6	86267.6	59781.8	620782	64672.3	-3.26287	0.000266057	0.00458148
Unigene0142093	452980	428778	415878	21954.5	35250.6	23284	432545	26829.7	-4.01095	0.000269114	0.00461496
Unigene0009073	328235	359091	308090	590376	594640	634348	331805	606455	0.870062	0.000273612	0.0046728
Unigene0102915	573841	500642	409246	237731	252700	276578	494577	255669	-0.951914	0.000275501	0.00468578
Unigene0031306	166886	104459	166166	474318	281455	271747	145837	342507	1.23178	0.000287835	0.00487557
Unigene0053921	264215	371888	489714	451219	1.03633e+06	734712	375273	740754	0.981055	0.000295161	0.00497934
Unigene0047737	323312	289247	304667	76352.8	95314.9	128036	305742	99901.2	-1.61374	0.000298748	0.00501944
Unigene0051237	1.50151e+06	2.34766e+06	1.41425e+06	4.08251e+06	2.85683e+06	4.16551e+06	1754474	3.70162e+06	1.07712	0.000304594	0.00509704
Unigene0107470	1021.23	1	1	822483	824062	1.05619e+06	341.077	900912	11.3671	0.000309035	0.00510682
Unigene0107355	563891	362692	413786	35637.7	20589.8	28896.8	446790	28374.8	-3.97692	0.000309371	0.00510682
Unigene0067655	384876	356621	303245	160093	119249	140803	348247	140048	-1.31419	0.000309802	0.00510682
Unigene0101987	258752	328313	257929	543245	572514	571420	281664	562393	0.997602	0.000310101	0.00510682
Unigene0086746	367096	369173	487217	113741	95108	136918	407828	115256	-1.82312	0.000326079	0.00530994
Unigene0125626	572754	685676	562560	3.12644e+06	2486204	2.83393e+06	606997	2.81553e+06	2.21364	0.000326665	0.00530994
Unigene0098862	568404	990875	984490	2.24917e+06	2.82139e+06	2.11852e+06	847923	2.39636e+06	1.49884	0.000328861	0.0053104
Unigene0052872	447169	410103	212911	2.07119e+06	1.43651e+06	1.46458e+06	356727	1.65743e+06	2.21605	0.000335925	0.00538259
Unigene0095450	65617.4	15997.2	67584.4	6204242	6040879	4515038	49733	5.58672e+06	6.81165	0.000355521	0.00567467
Unigene0043965	537444	518666	508138	1.56074e+06	1.55768e+06	1.58451e+06	521416	1.56764e+06	1.58809	0.000371291	0.00590366
Unigene0138349	607299	644365	570004	121932	153641	117506	607222	131026	-2.21237	0.000380124	0.00602104
Unigene0052002	750175	820579	631051	214353	293460	322080	733935	276631	-1.40769	0.000381911	0.00602636
Unigene0002437	600337	682312	864388	1807459	1.41539e+06	1.6804e+06	715679	1.63442e+06	1.19139	0.000391066	0.00612424
Unigene0096416	617048	610042	607358	5344793	5134637	5021747	611483	5167059	3.07896	0.00039538	0.00615408
Unigene0006125	852185	972821	1.02686e+06	513256	614728	478073	950622	535352	-0.828383	0.000395937	0.00615408
Unigene0091467	268489	232782	141910	457810	493696	428384	214394	459964	1.10126	0.000402374	0.00623079
Unigene0100892	145537	128314	77548.4	307763	279538	300382	117133	295894	1.33693	0.000404809	0.0062452
Unigene0087242	1.25581e+06	1.50553e+06	1.36845e+06	5.1511e+06	7.05561e+06	4.88067e+06	1.3766e+06	5.69579e+06	2.04879	0.000409895	0.00628965
Unigene0042350	122799	195683	191866	4730273	4.81778e+06	4270239	170116	4.6061e+06	4.75896	0.000416675	0.00635735
Unigene0013859	1	1	1.04376	383041	339171	367146	1.01459	363119	18.4492	0.000437161	0.00664549
Unigene0059014	550012	641040	524448	275343	235418	229355	571833	246705	-1.21281	0.000452233	0.00684951
Unigene0126382	362206	366552	362074	12941.9	63681.3	11522.3	363611	29381.8	-3.6294	0.000454503	0.00685886
Unigene0005819	451982	421399	467745	286758	262490	234819	447042	261355	-0.774397	0.000464795	0.00696353
Unigene0012138	1.29186e+06	966412	477799	15277.2	3440.12	29932.9	912025	16216.7	-5.81352	0.000468183	0.00698907
Unigene0119357	510556	492834	488053	1.16744e+06	1.2614e+06	1.00506e+06	497148	1.14463e+06	1.20314	0.000470017	0.00699129
Unigene0008925	837426	948292	860151	11814152	13115741	10155641	881956	11695178	3.72906	0.000476183	0.00705771
Unigene0051737	837426	948292	860151	11814152	13115741	10155641	881956	11695178	3.72906	0.000476183	0.00705771
Unigene0010226	1.05985e+06	1.34559e+06	1.36694e+06	1.94635e+06	2.24551e+06	1.88475e+06	1.25746e+06	2.02554e+06	0.687789	0.000491933	0.00726521
Unigene0039500	699804	679471	669638	1.83675e+06	1.81023e+06	1.57143e+06	682971	1.73947e+06	1.34875	0.000500546	0.00731432
Unigene0034822	784951	790737	741019	1.73482e+06	1.4548e+06	1.40486e+06	772236	1.53149e+06	0.987822	0.000510487	0.00743341
Unigene0030111	108060	135547	124793	155571	174761	228992	122800	186442	0.602417	0.000524909	0.00758451
Unigene0064947	1.0788e+06	1.0363e+06	872733	259668	392308	383738	995943	345238	-1.52847	0.000526346	0.00758451
Unigene0041302	1.23057e+06	1.20878e+06	966933	227253	203095	157076	1.13543e+06	195808	-2.53572	0.000541492	0.00772232
Unigene0088341	729922	806854	803650	2.11151e+06	2.12231e+06	1.89124e+06	780142	2.04169e+06	1.38795	0.000558081	0.00793163
Unigene0015847	276000	307176	295798	606352	700541	451956	292991	586283	1.00074	0.000570711	0.00808345
Unigene0122257	428769	414630	320102	2043103	1.77075e+06	1811336	387834	1.87506e+06	2.27343	0.000578422	0.0081648
Unigene0052222	3.36923e+06	3.62356e+06	3551895	6644968	6828495	5762735	3.51489e+06	6412066	0.867308	0.000588093	0.00824522
Unigene0093886	423016	469856	342584	140657	111338	215434	411819	155810	-1.40222	0.000595907	0.00831234
Unigene0030133	115436	84161.7	82042.2	1368428	1.46827e+06	1.35219e+06	93879.8	1.3963e+06	3.89465	0.000596886	0.00831234
Unigene0128915	366333	156507	221480	1.37461e+06	1.52435e+06	440922	248107	1.11329e+06	2.1658	0.000603366	0.00837448
Unigene0008381	155551	157989	112945	36067	40965.2	28683.8	142162	35238.7	-2.0123	0.000605954	0.00838237
Unigene0091684	155551	157989	112945	36067	40965.2	28683.8	142162	35238.7	-2.0123	0.000605954	0.00838237
Unigene0113026	155551	157989	112945	36067	40965.2	28683.8	142162	35238.7	-2.0123	0.000605954	0.00838237
Unigene0039671	285432	197649	252382	462472	447374	396897	245154	435581	0.829251	0.00061351	0.0084587
Unigene0013080	904307	945063	1.0775e+06	3037197	2.96612e+06	3.37447e+06	975622	3.12593e+06	1.67989	0.000617495	0.00848544
Unigene0037165	288662	322020	200221	3.37183e+06	3.90369e+06	3.90645e+06	270301	3.72732e+06	3.7855	0.000625176	0.00856264
Unigene0029570	308802	371413	318971	1.06824e+06	1.31171e+06	1.04711e+06	333062	1.14235e+06	1.77815	0.000632237	0.00860962
Unigene0036686	17874.5	14135.5	10393.7	390558	733511	687525	14134.6	603865	5.41692	0.00064159	0.00867296
Unigene0003112	527545	800794	246931	112972	154103	34495.4	525090	100523	-2.38503	0.000659466	0.0088682
Unigene0113634	167297	248405	249341	1	1.24155	NA	221681	1.12078	-17.5936	0.000660307	0.0088682
Unigene0145035	954958	989979	806287	508511	478646	434864	917075	474007	-0.952131	0.000668242	0.00889763
Unigene0000840	718234	756432	770827	2736617	1.80463e+06	2.16751e+06	748498	2.23625e+06	1.57901	0.00066893	0.00889763
Unigene0125726	828022	502627	239861	2.27704e+06	1.67516e+06	1.90938e+06	523503	1.95386e+06	1.90006	0.000675551	0.00894762
Unigene0162869	608372	614208	555687	1.6767e+06	1.07324e+06	1.04069e+06	592756	1.26354e+06	1.09197	0.000677	0.00894762
Unigene0029624	49665.7	52141.2	47479.3	78539.8	263366	72798.4	49762.1	138235	1.474	0.000689068	0.0090782
Unigene0152075	173177	144540	126598	21653.8	30624.3	26667.3	148105	26315.1	-2.49266	0.000693071	0.00910204
Unigene0035516	2.54874e+06	3.24219e+06	2.20739e+06	7.73355e+06	4.75507e+06	6.96914e+06	2.66611e+06	6.48592e+06	1.28258	0.000698277	0.00914148
Unigene0029731	451956	508929	474256	1863493	2.19126e+06	1.827e+06	478380	1.96058e+06	2.03505	0.000711208	0.00928149
Unigene0002999	300398	221667	156563	791435	494784	417791	226209	568003	1.32824	0.000715575	0.0093092
Unigene0131696	446243	554955	656126	136627	125418	121192	552441	127746	-2.11255	0.000721209	0.00932719
Unigene0052105	17574.4	26253.7	20969.5	132838	163079	133305	21599.2	143074	2.72771	0.00073636	0.00949035
Unigene0002526	1.25172e+06	1.31466e+06	2.97601e+06	5.29036e+06	5186212	6823149	1.84746e+06	5.76657e+06	1.64217	0.00074676	0.00959459
Unigene0099362	322624	341199	389676	1.12277e+06	872292	793207	351166	929422	1.40418	0.000777864	0.00993272
Unigene0004972	1900728	2.07781e+06	2.05644e+06	3.18471e+06	3.5105e+06	3.06374e+06	2.01166e+06	3.25298e+06	0.693377	0.000797341	0.0101502
Unigene0051368	478217	393025	335483	1.0165e+06	1.11016e+06	745837	402242	957498	1.25121	0.000804564	0.0102108
Unigene0129224	10592.1	4960.63	8856.67	4889413	11166414	2.64869e+06	8136.47	6.23484e+06	9.58173	0.000821603	0.0103953
Unigene0163310	2.26925e+06	2.41416e+06	2549107	1	1	1	2.41084e+06	1	-21.2011	0.000826799	0.0104283
Unigene0037736	1.18189e+06	1.19835e+06	1.17362e+06	27194.6	43744.1	50379.7	1.18462e+06	40439.5	-4.87252	0.000829239	0.0104283
Unigene0098406	1.06617e+06	863754	858013	591839	516830	496768	929313	535146	-0.796232	0.000842938	0.0105686
Unigene0055913	31696.4	51900.2	17013.9	3.45262e+06	2170802	3013909	33536.8	2.87911e+06	6.42373	0.000846162	0.010577
Unigene0029174	6965.74	20692.4	7658.62	14213449	18340792	10729333	11772.2	14427858	10.2593	0.000862312	0.0107239
Unigene0044287	1.96222e+06	1.91345e+06	1.95502e+06	875057	750655	680721	1.94356e+06	768811	-1.338	0.000863082	0.0107239
Unigene0112693	47911.3	48558.5	57803.2	186781	104599	155177	51424.4	148852	1.53336	0.000876195	0.0108544
Unigene0078011	223698	220707	232889	30544.9	56710	31217.1	225765	39490.7	-2.51524	0.000887591	0.0109388
Unigene0013628	2.58895e+06	2403631	2.52378e+06	686570	552652	633931	2.50545e+06	624385	-2.00456	0.000890199	0.0109388
Unigene0101623	145725	124921	180879	282071	342557	263661	150508	296096	0.976226	0.000890919	0.0109388
Unigene0047819	350215	299188	326898	14634.2	36688.5	48935.2	325434	33419.3	-3.28361	0.00089948	0.0109789
Unigene0012359	1.01438e+06	1.00166e+06	1.06412e+06	2.78107e+06	2901811	2896210	1.02672e+06	2.8597e+06	1.47782	0.000906618	0.0110308
Unigene0119902	514250	422305	480645	966018	720995	927095	472400	871369	0.883274	0.000909047	0.0110308
Unigene0031211	25397.9	37103.3	28376.3	299828	519793	289276	30292.5	369632	3.60906	0.000923219	0.0111377
Unigene0087525	1.00189e+06	633785	764124	45636.7	82868.2	40262.6	799934	56255.8	-3.82981	0.000929703	0.0111834
Unigene0040882	921259	968486	939705	3916874	3.6101e+06	3717082	943150	3.74802e+06	1.99057	0.000935807	0.0112243
Unigene0068845	442513	422322	358660	280270	236577	243320	407832	253389	-0.686619	0.000942932	0.0112771
Unigene0114342	5.72539e+06	5309823	4.60737e+06	11910.2	35906.9	26578.9	5214194	24798.7	-7.71604	0.000962362	0.0114764
Unigene0079072	257569	142088	147158	44994.8	23014.6	37492.4	182272	35167.2	-2.37379	0.00102862	0.0121965
Unigene0079073	257569	142088	147158	44994.8	23014.6	37492.4	182272	35167.2	-2.37379	0.00102862	0.0121965
Unigene0168515	513262	492423	428177	206664	283576	126566	477954	205602	-1.21702	0.00103424	0.0122282
Unigene0089634	535169	675868	661846	2.1432e+06	2.82744e+06	2384920	624294	2451854	1.97358	0.00104888	0.0123468
Unigene0140809	816847	846104	664422	798845	1.10101e+06	1.85001e+06	775791	1.24996e+06	0.688139	0.00105139	0.0123468
Unigene0014898	872879	848328	692472	441935	392386	433106	804559	422476	-0.92933	0.00107162	0.0125274
Unigene0045981	82942.2	98336.7	52672.6	173997	140016	171370	77983.8	161794	1.05291	0.00108633	0.0126505
Unigene0138404	1.25979e+06	1.23029e+06	1.13409e+06	1.473e+06	512308	406144	1.20805e+06	797152	-0.599759	0.00108964	0.0126505
Unigene0023231	766369	876819	982333	308230	433336	309440	875174	350335	-1.32083	0.0010913	0.0126505
Unigene0016418	1.00521e+06	731291	392944	1.4964e+06	1.53265e+06	1.46598e+06	709815	1.49835e+06	1.07786	0.00110523	0.0127763
Unigene0084128	262899	289302	236128	89457.3	88940.4	100373	262776	92923.7	-1.49972	0.00111952	0.0129056
Unigene0120596	838918	926911	718359	431934	608145	521407	828062	520495	-0.669854	0.00115283	0.0132527
Unigene0067135	237783	298381	346403	636487	535273	653521	294189	608427	1.04834	0.00116899	0.0133222
Unigene0040810	8651751	7220644	8304932	3298495	3714231	2.947e+06	8059109	3.31991e+06	-1.27948	0.00117171	0.0133222
Unigene0030802	357999	318509	296441	705084	758260	601282	324317	688209	1.08544	0.00118947	0.0134871
Unigene0128990	723846	772115	678480	1.38584e+06	1.21526e+06	1259957	724814	1.28702e+06	0.828354	0.00122027	0.0137987
Unigene0108647	188390	156788	274708	622017	999044	561958	206628	727673	1.81625	0.00122601	0.013826
Unigene0123260	6.61779e+06	5606085	3.33957e+06	1.66884e+06	1698151	1.74325e+06	5.18781e+06	1.70342e+06	-1.6067	0.00123439	0.0138266
Unigene0128946	116959	123906	179041	800408	859884	725935	139969	795409	2.50659	0.00123607	0.0138266
Unigene0031688	1.4059e+06	1.70642e+06	2.19832e+06	125886	152032	156365	1.77021e+06	144761	-3.61218	0.0012476	0.0139181
Unigene0137428	674288	722140	866327	239327	423331	365358	754252	342672	-1.13822	0.00126957	0.0140875
Unigene0048869	435077	981629	328391	41659.8	18700.3	29027.4	581699	29795.8	-4.28709	0.0012846	0.0142163
Unigene0002355	353341	335082	308875	199288	219234	153274	332433	190599	-0.802523	0.0012985	0.0143319
Unigene0002477	119124	109383	168062	275398	219166	264424	132190	252996	0.936507	0.00130559	0.0143719
Unigene0026516	1.44509e+06	1.39703e+06	1.49892e+06	819070	675377	456843	1.44701e+06	650430	-1.15361	0.00131729	0.0144262
Unigene0085504	44758.2	56835.6	88648	1.73267e+06	1.73176e+06	1.81195e+06	63413.9	1758793	4.79364	0.00132664	0.0144262
Unigene0075354	714490	1.20301e+06	1.13169e+06	1.92249e+06	2.02541e+06	1.82182e+06	1.0164e+06	1.92324e+06	0.920075	0.00132963	0.0144262
Unigene0050987	249889	324582	373399	551297	642415	594568	315957	596094	0.915811	0.00133139	0.0144262
Unigene0076031	885872	916188	783874	21004.7	27691.7	30868.2	861978	26521.5	-5.02241	0.00135929	0.0146903
Unigene0138929	459418	370974	319976	108848	114058	121333	383456	114747	-1.74061	0.00136701	0.0147353
Unigene0116318	1.47869e+06	1.44965e+06	1.33984e+06	464294	644501	501977	1.42273e+06	536924	-1.40587	0.00137583	0.0147907
Unigene0052256	379806	507568	384126	704972	593328	654761	423833	651020	0.619206	0.00138176	0.0147907
Unigene0000282	40183.9	89654.5	152830	1.2359e+06	1.44615e+06	1.35675e+06	94222.7	1.34627e+06	3.83675	0.00138285	0.0147907
Unigene0091166	1	1	NA	167359	179265	163025	1	169883	17.3742	0.00138716	0.0147988
Unigene0100357	1.09625e+06	988898	734708	2.38977e+06	1336104	2.80876e+06	939951	2.17821e+06	1.21248	0.00139183	0.0148105
Unigene0024921	814180	977145	849208	2.74034e+06	1.48558e+06	1.66108e+06	880178	1.96233e+06	1.1567	0.00139677	0.0148251
Unigene0124352	398331	290347	321823	168510	134323	149137	336834	150657	-1.16077	0.00141291	0.0148809
Unigene0009785	1375214	1.96543e+06	1.88175e+06	3.15514e+06	3.27257e+06	2896581	1.7408e+06	3.1081e+06	0.836284	0.0014161	0.0148809
Unigene0089054	1375214	1.96543e+06	1.88175e+06	3.15514e+06	3.27257e+06	2896581	1.7408e+06	3.1081e+06	0.836284	0.0014161	0.0148809
Unigene0104366	1375214	1.96543e+06	1.88175e+06	3.15514e+06	3.27257e+06	2896581	1.7408e+06	3.1081e+06	0.836284	0.0014161	0.0148809
Unigene0001439	643596	758230	792546	1.3967e+06	1.34659e+06	1330720	731457	1.358e+06	0.892641	0.00141637	0.0148809
Unigene0004665	333614	289711	277560	1.00833e+06	871989	837931	300295	906084	1.59327	0.0014724	0.0153145
Unigene0020388	1.2702e+06	1.30545e+06	1.16777e+06	2.96687e+06	3.01193e+06	2.98789e+06	1.24781e+06	2.98889e+06	1.26022	0.00149891	0.0154529
Unigene0120143	752010	765037	693445	8508.56	11641	6216.14	736831	8788.58	-6.38956	0.00150061	0.0154529
Unigene0010928	83156.1	95162.8	121753	1.20779e+06	1.32955e+06	1.17969e+06	100024	1.23901e+06	3.63077	0.00151521	0.0155647
Unigene0006088	253523	239380	145334	1	1	1	212746	1	-17.6988	0.00152301	0.0156061
Unigene0086712	1.79461e+06	2091111	1.84349e+06	1.14873e+06	799208	1.15331e+06	1.90974e+06	1033752	-0.885485	0.00155468	0.0158524
Unigene0108158	862712	897507	818848	35772.1	40698.1	47265.9	859689	41245.4	-4.38151	0.00156233	0.0158913
Unigene0029354	5933037	7.76471e+06	9369778	1.08484e+06	858221	459193	7.68918e+06	800752	-3.2634	0.0015688	0.0159181
Unigene0006700	3927.68	5739.52	6535.37	768355	773028	814914	5400.86	785432	7.18415	0.00157747	0.0159285
Unigene0118038	281063	341736	245224	107676	142197	89665	289341	113179	-1.35416	0.00158753	0.0159431
Unigene0093575	1.28834e+06	1.50538e+06	1.87648e+06	11147.4	24030.9	13675.8	1.55673e+06	16284.7	-6.57886	0.00159047	0.0159431
Unigene0131565	8756.7	5294.37	4981.27	2.32969e+06	2.53913e+06	2495906	6344.11	2.45491e+06	8.59604	0.00159824	0.0159824
Unigene0123705	30802.5	41597.4	35348.2	6760912	6027247	8175985	35916	6988048	7.60412	0.00161448	0.016106
Unigene0032704	50949.1	55099.8	NA	8864783	11412203	8918953	53024.4	9.73198e+06	7.51993	0.00163953	0.0162862
Unigene0123986	192128	105596	125359	42853.2	41900.3	38662.1	141028	41138.5	-1.77742	0.00165728	0.0163889
Unigene0006404	180083	139336	195916	704615	327948	276525	171778	436363	1.34498	0.00166028	0.0163889
Unigene0108099	68143.6	110358	137676	8.01001e+06	3.84027e+06	3.13942e+06	105392	4.99657e+06	5.56709	0.00166259	0.0163889
Unigene0005875	29117.1	24745.1	31808.2	300506	358415	426086	28556.8	361669	3.66276	0.00167495	0.0164716
Unigene0074840	228549	252745	247634	99383.2	113071	107396	242976	106617	-1.18838	0.00168095	0.0164916
Unigene0113473	68182	88072.2	121678	12480587	11598592	12584688	92644.2	12221289	7.04348	0.00168551	0.0164974
Unigene0014412	3269.34	5025.08	56846.3	303519	272713	262050	21713.6	279427	3.6858	0.00171405	0.0166979
Unigene0111921	3067715	3.23679e+06	3.48171e+06	209765	288264	108635	3.26207e+06	202221	-4.01178	0.00172607	0.0167347
Unigene0015230	NA	NA	22314	396500	449828	567823	22314	471384	4.40088	0.00172993	0.0167347
Unigene0121704	456792	390315	399938	270619	255890	206039	415682	244183	-0.767518	0.00173684	0.0167625
Unigene0149212	900314	936398	818740	213100	238412	64594.2	885151	172036	-2.36322	0.00174701	0.0167729
Unigene0029366	418638	415208	458829	60074.4	60056.5	146798	430892	88976.4	-2.27583	0.00174706	0.0167729
Unigene0017392	282276	343854	367274	219040	184640	181320	331135	195000	-0.763944	0.00175547	0.0167729
Unigene0012520	122378	162973	182838	964048	1.00447e+06	997868	156063	988794	2.66354	0.00175812	0.0167729
Unigene0151763	307971	329787	299188	129087	124473	126894	312315	126818	-1.30024	0.00178019	0.016881
Unigene0001837	1	1	1	799126	452967	198893	1	483662	18.8836	0.00178077	0.016881
Unigene0164082	222021	356668	305519	58867.4	108740	51503.2	294736	73036.8	-2.01273	0.00180919	0.0171029
Unigene0017185	1	1	NA	687129	748398	663363	1	699630	19.4162	0.00182473	0.0172105
Unigene0030786	2.17329e+06	2.03758e+06	1526609	110147	153701	308074	1.91249e+06	190641	-3.32652	0.00185279	0.0174355
Unigene0104884	4.04417e+06	4503611	5147408	226091	239080	144539	4.56506e+06	203237	-4.4894	0.00185819	0.0174468
Unigene0026148	2.22586e+06	2.4697e+06	2215743	593627	429334	413155	2.30377e+06	478705	-2.26678	0.00186641	0.0174844
Unigene0054615	65119.9	50319.2	32124.3	286435	184818	264794	49187.8	245349	2.31846	0.0018836	0.0176057
Unigene0143801	20421.4	17750.9	74131.7	1	1	1	37434.6	1	-15.1921	0.00191068	0.0178187
Unigene0025573	912037	1.22291e+06	1.06578e+06	2.18544e+06	2.13365e+06	1.83084e+06	1.06691e+06	2.04998e+06	0.942167	0.00193777	0.0179503
Unigene0021485	37131.7	26169.3	101319	226303	307182	344794	54873.3	292760	2.41554	0.00198608	0.0183161
Unigene0114438	2.40714e+06	2.56213e+06	2.46752e+06	11341	19786.4	23543.1	2.47893e+06	18223.5	-7.08777	0.00199244	0.018334
Unigene0014381	203195	210253	228338	457607	202407	309665	213929	323226	0.595414	0.00200691	0.0184263
Unigene0150088	222945	232771	192360	71769.5	87849.8	79875.1	216025	79831.5	-1.43617	0.00201871	0.0184752
Unigene0009806	172485	124454	123244	534094	543028	709410	140061	595511	2.08807	0.0020412	0.0186176
Unigene0005323	463611	463053	486183	6454133	5.12441e+06	2.00366e+06	470949	4.5274e+06	3.26504	0.0020619	0.0187651
Unigene0120529	65742.4	NA	113131	1.95378e+06	1.97882e+06	1.80667e+06	89436.9	1.91309e+06	4.41889	0.00207128	0.0187749
Unigene0027681	203753	196921	139737	288315	221192	467909	180137	325805	0.854915	0.00207202	0.0187749
Unigene0028305	31112.4	45805.9	38582.8	2.05988e+06	1.80912e+06	1.71656e+06	38500.4	1.86185e+06	5.59572	0.00208236	0.0188275
Unigene0152265	223044	205594	158586	41671.8	40340.1	33012.1	195741	38341.3	-2.35197	0.00211406	0.0190725
Unigene0116941	1.34223e+06	1.37638e+06	1.28032e+06	705862	589664	623084	1.33298e+06	639537	-1.05956	0.00219339	0.0197025
Unigene0102979	892238	879826	750649	498309	522107	118099	840904	379505	-1.14782	0.0022017	0.0197345
Unigene0121663	761253	850828	850842	2.16385e+06	2.0124e+06	2.05719e+06	820975	2.07781e+06	1.33966	0.00223508	0.0198638
Unigene0015766	1271429	2.01866e+06	1.77036e+06	3.44454e+06	3.94583e+06	3.44411e+06	1.68682e+06	3.61149e+06	1.09829	0.0022541	0.0199457
Unigene0086488	149009	20909.7	54466.8	635368	806990	859146	74795.2	767168	3.35853	0.00227998	0.020089
Unigene0100946	989614	877418	995132	76302.1	74877.1	48060.7	954055	66413.3	-3.84453	0.00230948	0.0203058
Unigene0168400	27745420	30146508	34559136	13516237	14796935	13662946	3.0817e+07	1.3992e+07	-1.13912	0.0023354	0.0204471
Unigene0116584	309042	434074	359602	1702526	1.68321e+06	1.44031e+06	367573	1.60868e+06	2.12978	0.00236248	0.0206407
Unigene0052874	293798	325379	347738	656023	585745	500819	322305	580862	0.849767	0.00240617	0.0209781
Unigene0121551	1262403	1.21408e+06	1.17368e+06	369127	536383	388578	1.21672e+06	431362	-1.49602	0.00241633	0.0210225
Unigene0127779	174445	227705	216019	667167	820379	536885	206056	674810	1.71144	0.00245166	0.0212809
Unigene0041141	128725	176090	127084	683236	777067	357782	143966	606028	2.07365	0.00245628	0.0212809
Unigene0150627	542262	908845	598831	110429	78770.7	95230.3	683313	94810.1	-2.84943	0.00246521	0.0213138
Unigene0121755	459552	304105	354264	732871	1.11803e+06	633746	372640	828215	1.15222	0.00247417	0.0213467
Unigene0109573	24323034	25766624	26708934	NA	5.89785e+06	1.74522e+06	2.55995e+07	3.82153e+06	-2.74389	0.00251091	0.0216189
Unigene0124953	665109	403917	770684	110211	175951	103729	613237	129964	-2.23833	0.00252292	0.0216773
Unigene0014807	278281	329697	271668	588153	482940	331326	293215	467473	0.672924	0.00253015	0.0216945
Unigene0010685	246811	233216	244099	1.839e+06	1.90356e+06	1.8639e+06	241376	1.86882e+06	2.95277	0.00257504	0.0220338
Unigene0145957	451526	180964	291080	86255	106074	108310	307856	100213	-1.61919	0.00259926	0.0221953
Unigene0090749	1.74333e+06	1.71131e+06	2115228	29659.2	47293.8	26119.9	1.85662e+06	34357.7	-5.7559	0.00267641	0.0228072
Unigene0031661	39355.3	59563.8	47126.3	749049	729699	437289	48681.8	638679	3.71364	0.00270552	0.0228996
Unigene0029024	333395	581679	NA	1.16664e+06	1102019	1.13828e+06	457537	1.13565e+06	1.31155	0.00271112	0.0228996
Unigene0034597	540245	467654	391618	1.01613e+06	970294	922064	466506	969497	1.05534	0.00271306	0.0228996
Unigene0101808	753124	596457	609754	2.10987e+06	1.77823e+06	1575963	653112	1.82135e+06	1.47961	0.00272445	0.0228996
Unigene0116709	172961	123319	130886	1.61019e+06	1.60775e+06	1.44911e+06	142389	1.55568e+06	3.44964	0.00272921	0.0228996
Unigene0031448	1.42131e+06	1.64252e+06	1.89427e+06	2.66447e+06	2537118	2.67938e+06	1652703	2.62699e+06	0.668582	0.00273419	0.0228996
Unigene0031201	94246.9	87234.4	68019.3	505877	660473	516665	83166.8	561005	2.75393	0.00275217	0.0228996
Unigene0014324	1510705	1.65228e+06	1.55846e+06	139368	122236	41659	1.57381e+06	101088	-3.96059	0.0027552	0.0228996
Unigene0003407	3.71648e+06	1641844	2.76711e+06	1.46352e+06	1.19157e+06	1.19579e+06	2.70848e+06	1.28363e+06	-1.07726	0.00275742	0.0228996
Unigene0113794	119556	147364	173132	3023801	2.55203e+06	2.66329e+06	146684	2.74637e+06	4.22675	0.00276226	0.0228996
Unigene0027207	31059.9	65511.1	36711.8	367311	284121	378346	44427.6	343259	2.94977	0.00276451	0.0228996
Unigene0029518	7515.02	11242.6	16910.9	1.00342e+06	951420	1034141	11889.5	996326	6.38885	0.00279347	0.0230613
Unigene0063859	509089	477685	317560	200555	133788	108366	434778	147570	-1.55888	0.00279514	0.0230613
Unigene0045941	218569	115273	145993	344824	245594	455175	159945	348531	1.12371	0.00284558	0.0233717
Unigene0158160	151288	197547	211087	55512.2	38885.8	177447	186641	90614.9	-1.04244	0.00284612	0.0233717
Unigene0166985	210071	196979	113571	48711.9	32305.9	34477.3	173540	38498.4	-2.1724	0.00284966	0.0233717
Unigene0131989	154127	49096.6	88774.4	271294	360837	403477	97332.7	345203	1.82645	0.00291623	0.0238706
Unigene0044231	472992	478974	372176	91242.1	77920.4	87918.4	441381	85693.6	-2.36476	0.00293276	0.0239586
Unigene0014872	1.03612e+06	1.08035e+06	1400987	94302.2	66302.2	79392.9	1.17248e+06	79999.1	-3.87344	0.00296017	0.024135
Unigene0089225	1.48097e+06	1.26234e+06	1397916	2371727	3.34129e+06	3.43786e+06	1.38041e+06	3.05029e+06	1.14385	0.00297468	0.02417
Unigene0047643	4108.64	5840.1	10920.9	127770	106244	103425	6956.54	112480	4.01515	0.00298092	0.02417
Unigene0054107	1933073	2.28576e+06	2.41805e+06	3.95832e+06	4.28761e+06	3997263	2212296	4.08107e+06	0.883402	0.00298194	0.02417
Unigene0055388	227630	284698	209970	481205	667967	427471	240766	525548	1.12619	0.00301754	0.0244109
Unigene0094383	2.22185e+06	1.98276e+06	1.88549e+06	362779	264598	342224	2.03003e+06	323200	-2.651	0.00304193	0.0244613
Unigene0006805	207173	273949	277494	2308146	2.48384e+06	2.45967e+06	252872	2.41722e+06	3.25687	0.00304735	0.0244613
Unigene0107152	769251	598888	634855	167952	227970	236115	667665	210679	-1.66408	0.00305691	0.0244907
Unigene0032312	263203	303291	280923	27294.5	32959.8	20001.1	282472	26751.8	-3.4004	0.00315823	0.0252536
Unigene0090745	263203	303291	280923	27294.5	32959.8	20001.1	282472	26751.8	-3.4004	0.00315823	0.0252536
Unigene0082169	71137.1	79172.4	20780.1	994590	846190	676192	57029.9	838991	3.87887	0.00320919	0.0256118
Unigene0092835	71137.1	79172.4	20780.1	994590	846190	676192	57029.9	838991	3.87887	0.00320919	0.0256118
Unigene0160062	71137.1	79172.4	20780.1	994590	846190	676192	57029.9	838991	3.87887	0.00320919	0.0256118
Unigene0011038	98468.5	85601.4	5204.29	1.33688e+06	1.36158e+06	1.1073e+06	63091.4	1.26859e+06	4.32963	0.00322657	0.0256526
Unigene0147465	1.34615e+06	1.46016e+06	1.54725e+06	897624	830887	871802	1.45119e+06	866771	-0.74351	0.00323331	0.0256526
Unigene0033236	144406	234588	247196	3215955	2977877	3.61435e+06	208730	3.2694e+06	3.96931	0.00324165	0.0256526
Unigene0038164	301045	285490	233166	427325	462279	376407	273233	422004	0.627121	0.00324331	0.0256526
Unigene0039235	2.59337e+06	3.63969e+06	3508768	1.97143e+06	2.2174e+06	1.7786e+06	3.24728e+06	1.98915e+06	-0.707082	0.00324521	0.0256526
Unigene0106300	283039	124451	198765	549751	731827	453472	202085	578350	1.51698	0.00326834	0.0257374
Unigene0148523	163200	170390	350102	87460.9	109600	137107	227897	111389	-1.03277	0.00327695	0.0257449
Unigene0090463	767610	333838	230738	3.07961e+06	4664894	2.12676e+06	444062	3.29042e+06	2.88944	0.00328171	0.0257449
Unigene0086379	NA	158664	164143	718499	274525	253801	161403	415608	1.36455	0.00330046	0.0258432
Unigene0092264	1.79498e+06	1.60716e+06	1.48269e+06	5112638	5110932	5439769	1.62828e+06	5221113	1.68101	0.00332953	0.0259992
Unigene0085262	1.35137e+06	1.50303e+06	1.49333e+06	31207	32194	27903.6	1.44924e+06	30434.9	-5.57343	0.00333485	0.0259992
Unigene0036238	253782	536894	459648	20300.7	23128.6	32367	416774	25265.4	-4.04403	0.00334515	0.0259992
Unigene0044916	1.03018e+06	1.16199e+06	1.08237e+06	16164.3	11111.1	19222.5	1.09151e+06	15499.3	-6.13798	0.00334544	0.0259992
Unigene0012267	288853	255766	203252	770707	768488	557405	249290	698867	1.48719	0.00340291	0.0263471
Unigene0025617	385591	413489	535178	265507	354423	148290	444753	256073	-0.796447	0.00342487	0.0264359
Unigene0141223	752552	653282	498493	314178	318256	240889	634776	291108	-1.12469	0.00343348	0.0264359
Unigene0004409	NA	1	1	2337213	1.88657e+06	2.11295e+06	1	2.11225e+06	21.0103	0.00345767	0.0265728
Unigene0006720	168471	196747	182196	307730	351113	308935	182471	322593	0.822045	0.00349535	0.0268128
Unigene0150286	852825	909541	1.02147e+06	407101	418039	315788	927944	380309	-1.28687	0.00355966	0.0271335
Unigene0034060	168208	181950	199540	526391	506715	356110	183232	463072	1.33756	0.00356331	0.0271335
Unigene0028660	115465	141511	194735	435559	440839	341246	150570	405881	1.43062	0.00357234	0.0271524
Unigene0123818	33194.6	44395.5	41011.1	322056	331746	246888	39533.7	300230	2.92491	0.0036159	0.0273787
Unigene0069826	637064	777286	1.05187e+06	2638.03	1.08019	2356.03	822073	1665.05	-8.94756	0.0036336	0.0274172
Unigene0104285	4344108	4.41932e+06	4452532	652334	517411	915699	4.40532e+06	695148	-2.66385	0.00365087	0.0274477
Unigene0007917	148439	90267.2	90738.2	644641	603916	651392	109815	633317	2.52786	0.00370289	0.0277884
Unigene0066039	635807	759609	723339	3363.93	2522.55	13392.6	706252	6426.37	-6.78003	0.00371643	0.0278397
Unigene0030307	6853.9	1140.78	3442.74	882876	821788	792647	3812.47	832437	7.77047	0.0038131	0.0285124
Unigene0145566	394195	643106	337473	178243	126339	150999	458258	151860	-1.59341	0.00384389	0.0286909
Unigene0112684	652307	783606	765104	2535112	2.73238e+06	1.83257e+06	733672	2.36669e+06	1.68966	0.00385109	0.028693
Unigene0093862	108021	109498	157675	255799	203022	276136	125064	244985	0.970025	0.00388341	0.028882
Unigene0156849	227663	214933	220598	84566.6	76467.4	51499.7	221065	70844.6	-1.64174	0.00390917	0.0288959
Unigene0001105	297486	1	1	12944.5	2043.63	4640.29	99162.6	6542.8	-3.92182	0.00391309	0.0288959
Unigene0105073	1.87396e+06	2.10162e+06	2.47451e+06	3186.66	7154.48	4159.67	2.15003e+06	4833.61	-8.79704	0.00392823	0.0289206
Unigene0099559	293560	379245	291024	602902	630168	612766	321276	615279	0.937424	0.00393098	0.0289206
Unigene0053362	414390	967288	737962	405910	421001	466104	706547	431005	-0.713081	0.00394435	0.0289206
Unigene0020289	254165	183865	256860	741358	762680	651534	231630	718524	1.63322	0.00395182	0.0289242
Unigene0094862	870640	895957	955986	2535945	3.11351e+06	2.36728e+06	907528	2672247	1.55804	0.00398708	0.0290093
Unigene0035531	645341	754330	719460	5562595	7.20656e+06	243946	706377	4.3377e+06	2.61842	0.00398746	0.0290093
Unigene0078229	1.70158e+06	1903018	2.52876e+06	4869.21	9045.44	18834.3	2.04446e+06	10916.3	-7.54909	0.0039914	0.0290093
Unigene0145813	216296	189141	131884	36032.1	34944.2	31227.7	179107	34068	-2.39433	0.00401963	0.029122
Unigene0055757	271138	280632	279261	184879	153633	187709	277010	175407	-0.659236	0.00402274	0.029122
Unigene0078885	388330	432004	332723	160296	116863	38781.2	384352	105314	-1.86774	0.00404061	0.029122
Unigene0036793	448795	448332	310289	915933	947160	904938	402472	922677	1.19694	0.004042	0.029122
Unigene0142425	404779	366129	366968	121572	111672	79824.3	379292	104356	-1.8618	0.00407935	0.0292636
Unigene0100355	149005	87095.9	26619.2	556475	426783	512036	87573.2	498431	2.50883	0.0040828	0.0292636
Unigene0022084	493726	403104	504771	80271.5	81970.3	51833.6	467201	71358.5	-2.71089	0.00409849	0.0292663
Unigene0019307	305819	325184	320753	1.016e+06	1.19815e+06	469813	317252	894651	1.4957	0.00410324	0.0292663
Unigene0097846	582507	401891	503252	3.40597e+06	3.48009e+06	2.65843e+06	495883	3.1815e+06	2.68163	0.00410433	0.0292663
Unigene0010591	6367.58	6194.32	4299.65	79336.4	78718.9	40754.4	5620.52	66269.9	3.55958	0.00411181	0.0292693
Unigene0043878	6367.58	6194.32	4299.65	79336.4	78718.9	40754.4	5620.52	66269.9	3.55958	0.00411181	0.0292693
Unigene0101721	6367.58	6194.32	4299.65	79336.4	78718.9	40754.4	5620.52	66269.9	3.55958	0.00411181	0.0292693
Unigene0029201	949177	953890	1.27466e+06	2.78097e+06	2.58931e+06	2380266	1.05924e+06	2.58352e+06	1.2863	0.0041694	0.0296284
Unigene0038614	156884	157455	174413	529958	572935	662807	162917	588567	1.85307	0.00419085	0.0297058
Unigene0127689	313526	378246	396931	596721	727960	713139	362901	679273	0.904416	0.00419597	0.0297058
Unigene0075824	99150.8	294487	151214	120280	153427	82760	181617	118822	-0.612097	0.00421168	0.0297253
Unigene0053729	13717.1	30893.1	12406	230858	223879	160097	19005.4	204944	3.43075	0.00423201	0.0298024
Unigene0155712	118782	39885.5	26973.7	1	1.07793	1	61880.5	1.02598	-15.8802	0.00423696	0.0298024
Unigene0124337	4.06361e+06	4714640	5439751	813204	533729	722189	4.73933e+06	689707	-2.78063	0.0042554	0.0298814
Unigene0117960	2.16888e+06	2.42622e+06	3396399	1.68259e+06	1.13296e+06	1.48108e+06	2.66384e+06	1.43221e+06	-0.89526	0.00433294	0.0302861
Unigene0142823	286879	194207	241547	9560.72	4586.73	12328.7	240878	8825.38	-4.7705	0.004335	0.0302861
Unigene0117155	763964	579714	557867	NA	42818	23500.8	633849	33159.4	-4.25665	0.00434223	0.0302861
Unigene0024847	75145.6	92732.2	134214	755162	602774	932970	100697	763635	2.92286	0.00438105	0.0304108
Unigene0024848	75145.6	92732.2	134214	755162	602774	932970	100697	763635	2.92286	0.00438105	0.0304108
Unigene0116958	428539	452344	395961	748364	680014	686725	425615	705034	0.728144	0.00438208	0.0304108
Unigene0001267	599391	612154	644386	1.30246e+06	1286671	1.31059e+06	618644	1.29991e+06	1.07123	0.00440555	0.0304642
Unigene0014483	110184	148933	285808	661113	480796	571212	181642	571040	1.6525	0.00444279	0.0305359
Unigene0051910	107358	111839	137005	938328	813703	651001	118734	801011	2.75409	0.00445014	0.0305359
Unigene0025074	1.08251e+06	1.00441e+06	1.1483e+06	5477395	6051849	5519174	1.07841e+06	5682806	2.3977	0.00445162	0.0305359
Unigene0033474	146769	112418	118164	284375	261474	277336	125783	274395	1.12531	0.00450898	0.0308275
Unigene0149700	451912	469713	385764	128170	132151	138532	435797	132951	-1.71276	0.00453804	0.0309751
Unigene0000765	665039	804532	797534	1.494e+06	1.86995e+06	1.53794e+06	755702	1.63396e+06	1.11249	0.00455373	0.0310312
Unigene0006354	8194.54	19357.1	13532.4	925059	941205	764911	13694.7	877058	6.00098	0.00457525	0.0311267
Unigene0073258	163046	167527	153910	985118	939644	789994	161494	904919	2.4863	0.00459997	0.0312437
Unigene0099022	887742	816734	637977	1.71835e+06	1.65488e+06	1.61239e+06	780818	1.66188e+06	1.08976	0.00462448	0.0313588
Unigene0027405	101213	79822.2	52931	661798	621554	714886	77988.6	666080	3.09436	0.00463844	0.0314022
Unigene0126243	773075	1.81918e+06	548586	3.12868e+06	2.90422e+06	6.78113e+06	1.04695e+06	4.27134e+06	2.0285	0.00466738	0.0314399
Unigene0046177	2369651	2473026	2.62374e+06	5428804	5165909	4732003	2.4888e+06	5.10891e+06	1.03756	0.00467297	0.0314399
Unigene0164105	344782	394634	344688	271396	296670	128554	361368	232207	-0.638059	0.00467325	0.0314399
Unigene0002612	569400	381373	297404	3.27739e+06	2.57251e+06	2757068	416059	2.86899e+06	2.78568	0.00467431	0.0314399
Unigene0006646	808104	844448	948163	2.10608e+06	2.21939e+06	2.99133e+06	866905	2.43893e+06	1.4923	0.00474621	0.0318221
Unigene0054822	501384	579729	908404	3.28779e+06	3.61097e+06	2.72173e+06	663172	3206830	2.27369	0.00474958	0.0318221
Unigene0035650	526303	394004	470224	752209	701498	840395	463510	764700	0.722294	0.00476182	0.0318221
Unigene0050493	9026.68	18717	22968.4	404454	422009	394826	16904	407096	4.58993	0.00483798	0.0322792
Unigene0132468	15914.6	17470.6	NA	247067	289348	403828	16692.6	313414	4.23079	0.00488635	0.0325495
Unigene0013042	3.03063e+06	1.64403e+06	2154540	923327	1.15286e+06	1.13952e+06	2.2764e+06	1.0719e+06	-1.08658	0.00492521	0.0326483
Unigene0033378	3.03063e+06	1.64403e+06	2154540	923327	1.15286e+06	1.13952e+06	2.2764e+06	1.0719e+06	-1.08658	0.00492521	0.0326483
Unigene0116493	3.03063e+06	1.64403e+06	2154540	923327	1.15286e+06	1.13952e+06	2.2764e+06	1.0719e+06	-1.08658	0.00492521	0.0326483
Unigene0013153	269351	298907	340825	880634	927452	692396	303028	833494	1.45972	0.0049296	0.0326483
Unigene0125298	127054	146097	103493	1.54142e+06	1.58006e+06	1.42043e+06	125548	1.51397e+06	3.59202	0.00493264	0.0326483
Unigene0119218	1.31175e+06	1.47544e+06	1.32045e+06	2131453	2.2821e+06	1.79518e+06	1.36921e+06	2.06958e+06	0.595988	0.00495096	0.0327159
Unigene0016725	3794.49	1437.06	6130.57	2.72439e+06	3280535	2.62671e+06	3787.37	2.87721e+06	9.56926	0.00495988	0.0327159
Unigene0025249	1	1	1	1.01412e+06	1.54249e+06	2.08165e+06	1	1.54608e+06	20.5602	0.00496652	0.0327159
Unigene0032794	2323.46	1653.81	5400.92	900687	509236	1.92088e+06	3126.06	1.11027e+06	8.47234	0.00501407	0.0329247
Unigene0143482	367656	335849	256106	70279.5	109562	118143	319870	99328.1	-1.68721	0.0050252	0.0329457
Unigene0163376	257451	241002	228609	69568.9	73973.7	25124.7	242354	56222.4	-2.1079	0.00503796	0.0329772
Unigene0096686	14142814	21628796	18349802	495448	553515	297859	1.80405e+07	448941	-5.32857	0.00505181	0.0330158
Unigene0098944	14142814	21628796	18349802	495448	553515	297859	1.80405e+07	448941	-5.32857	0.00505181	0.0330158
Unigene0001833	154452	238949	180347	382182	408988	362077	191249	384416	1.00721	0.00509994	0.0332257
Unigene0119516	1.01253e+06	1.01794e+06	876635	4.0997e+06	3.86996e+06	3354452	969033	3.7747e+06	1.96175	0.00511408	0.0332656
Unigene0131106	4.4947e+06	3.10729e+06	4152049	224222	16221.8	525995	3.91801e+06	255479	-3.93884	0.00523126	0.0339214
Unigene0038281	591068	722195	517022	9010967	9227664	10647786	610095	9.62881e+06	3.98025	0.00528556	0.0341814
Unigene0125878	491016	895435	598470	130517	95760.5	115943	661640	114074	-2.53608	0.00530067	0.0342003
Unigene0121728	214138	235529	168134	577718	514101	509298	205934	533705	1.37386	0.00530722	0.0342003
Unigene0116707	563661	574025	560783	1	1	NA	566156	1	-19.1108	0.00544882	0.0348961
Unigene0116358	671979	632824	1.0839e+06	3823382	2.80865e+06	3595711	796236	3.40925e+06	2.09819	0.00546172	0.0348961
Unigene0166844	1.82814e+06	1.71129e+06	2.10153e+06	235808	454101	592437	1.88032e+06	427448	-2.13716	0.00546304	0.0348961
Unigene0151237	998132	896608	780568	343462	311652	563790	891769	406301	-1.13412	0.00546566	0.0348961
Unigene0006819	359220	366363	344649	718837	621112	626419	356744	655456	0.877609	0.00547723	0.0348981
Unigene0121531	40387.4	41359.7	67508.6	3164982	1.88602e+06	2.68602e+06	49751.9	2.57901e+06	5.69592	0.00555092	0.035237
Unigene0017317	295440	283909	246019	713284	837154	556591	275123	702343	1.3521	0.0055615	0.035237
Unigene0113666	525552	411409	714805	857428	1120020	988529	550589	988659	0.844498	0.0055715	0.0352465
Unigene0030471	305210	392855	490266	1.10344e+06	893868	742610	396110	913306	1.2052	0.00561125	0.035444
Unigene0052588	305210	392855	490266	1.10344e+06	893868	742610	396110	913306	1.2052	0.00561125	0.035444
Unigene0094835	404978	465006	419278	131443	108332	106679	429754	115485	-1.89581	0.00562153	0.0354549
Unigene0070373	1.32325e+06	1.54971e+06	1.55376e+06	903623	1.00405e+06	946673	1.47558e+06	951450	-0.633078	0.00563929	0.035513
Unigene0041625	311849	140675	140798	679542	971252	954546	197774	868447	2.13458	0.00565237	0.0355414
Unigene0056781	7679367	5588643	5.63019e+06	3039947	2.63181e+06	2.69684e+06	6.2994e+06	2.78953e+06	-1.17519	0.00567248	0.035593
Unigene0012485	494235	464787	511679	830519	681893	716283	490234	742898	0.599695	0.00574496	0.0359102
Unigene0047499	616762	677427	709143	111033	185609	288133	667778	194925	-1.77645	0.00574563	0.0359102
Unigene0012410	195767	268250	249761	402296	387862	618297	237926	469485	0.980566	0.00576631	0.0359853
Unigene0039864	1.64139e+06	1.389e+06	939434	5719453	5.15942e+06	5.73988e+06	1.32328e+06	5.53959e+06	2.06566	0.00577926	0.0360119
Unigene0074165	161852	169580	159537	4323090	4.32841e+06	7.09796e+06	163656	5249823	5.00353	0.00582297	0.0362299
Unigene0021833	343725	239780	247274	628860	557631	567455	276927	584649	1.07807	0.00588577	0.0365111
Unigene0016211	213496	293573	287276	1.89126e+06	1.62722e+06	1.28234e+06	264781	1.60027e+06	2.59545	0.00592113	0.0366237
Unigene0113639	388165	434214	619515	284799	202086	294392	480631	260425	-0.88406	0.00592156	0.0366237
Unigene0027141	438333	392491	474693	55727.4	127168	47517.7	435173	76804.3	-2.50233	0.00595379	0.0367682
Unigene0164955	253720	218178	96957.5	105199	95324.6	69479.1	189619	90001	-1.07509	0.00600917	0.0370551
Unigene0037436	259157	320628	286425	714748	687022	713986	288737	705252	1.28838	0.00603837	0.0371799
Unigene0141912	361066	398329	479794	162643	142243	226593	413063	177159	-1.22131	0.00608529	0.0373579
Unigene0067186	17712.1	15242	21402.2	1	NA	1	18118.8	1	-14.1452	0.00609893	0.0373863
Unigene0100229	17712.1	15242	21402.2	1	NA	1	18118.8	1	-14.1452	0.00609893	0.0373863
Unigene0120220	252196	218743	178730	341436	303976	366933	216557	337448	0.639921	0.0061307	0.0375257
Unigene0001962	1.08752e+06	1.24723e+06	1.26735e+06	265805	250552	374161	1.2007e+06	296839	-2.01612	0.00614592	0.0375548
Unigene0017374	9.0927	1	1	164136	316074	250561	3.69757	243590	16.0075	0.00617061	0.0375628
Unigene0017257	315931	315345	183275	308165	584711	617036	271517	503304	0.890387	0.00617297	0.0375628
Unigene0071510	794202	873140	837489	343839	292508	283655	834944	306667	-1.445	0.00619545	0.0376444
Unigene0055701	351907	229327	67450	3.39066e+06	3.16724e+06	3.46e+06	216228	3339299	3.94892	0.0062551	0.0378958
Unigene0104334	545664	576111	578821	1.3579e+06	1570171	1.28356e+06	566865	1.40388e+06	1.30834	0.00633377	0.0382607
Unigene0012470	1.33124e+06	1.16418e+06	1.37278e+06	2.44065e+06	2.39185e+06	2.28084e+06	1.2894e+06	2.37111e+06	0.878865	0.00646777	0.0388389
Unigene0025655	92696.6	78559.2	85761.7	803456	622556	506051	85672.5	644021	2.9102	0.00648058	0.0388389
Unigene0056469	315407	179760	192141	1.11722e+06	869574	920432	229102	969075	2.08062	0.00651262	0.0389395
Unigene0021361	564753	547890	574811	951946	932038	896374	562484	926786	0.720423	0.00652119	0.0389395
Unigene0100873	472549	566658	503451	3004854	2.1865e+06	2506463	514219	2.56594e+06	2.31903	0.00656768	0.0391607
Unigene0017487	10378.7	NA	4853.9	545212	491016	542540	7616.32	526256	6.11053	0.00658074	0.0391807
Unigene0028806	4327693	3461560	4.30762e+06	612411	783396	544091	4.03229e+06	646633	-2.64058	0.0065899	0.0391807
Unigene0130618	NA	191386	1.00582	1.02595e+06	1.11559e+06	1.08085e+06	95693.5	1.07413e+06	3.48861	0.00662425	0.0393285
Unigene0078396	286078	358629	273347	105434	128659	116286	306018	116793	-1.38967	0.00665083	0.0394006
Unigene0007284	1.02272e+06	895567	1130802	3043311	2760802	2.70929e+06	1.01636e+06	2.8378e+06	1.48136	0.00665538	0.0394006
Unigene0123176	267839	283185	249981	1.68963e+06	1305462	1.21037e+06	267002	1.40182e+06	2.39238	0.00666908	0.0394255
Unigene0054709	149072	184110	291308	2446.2	1184.39	1179.96	208163	1603.52	-7.02033	0.00669784	0.0395392
Unigene0022805	82823.5	89769.1	NA	1244293	1.28186e+06	1.2066e+06	86296.3	1.24425e+06	3.84984	0.00675178	0.0398009
Unigene0105055	3385864	3.51847e+06	3.00229e+06	173677	134100	192812	3.30221e+06	166863	-4.3067	0.00679065	0.0399733
Unigene0026606	118043	140433	159365	474664	696418	416132	139281	529071	1.92547	0.00682167	0.0399878
Unigene0029596	1.28748e+06	1.58575e+06	2217622	3.05802e+06	2.86624e+06	3.72194e+06	1.69695e+06	3.2154e+06	0.922056	0.00683587	0.0399878
Unigene0102654	799876	901586	886188	34036.8	45099.8	63067.4	862550	47401.3	-4.18561	0.00684312	0.0399878
Unigene0133019	2760.22	6276.58	2675.67	320925	306910	323249	3904.15	317028	6.34346	0.00684997	0.0399878
Unigene0050070	297845	560308	511621	88260.8	114953	82184.1	456591	95132.5	-2.26289	0.00685117	0.0399878
Unigene0146064	202420	217075	268081	105157	131074	117893	229192	118041	-0.957265	0.00691129	0.0402225
Unigene0119935	48689	26775.1	51873.8	324419	325016	635853	42446	428429	3.33536	0.0069434	0.0403008
Unigene0077162	289805	279672	261542	135341	142827	77340	277006	118503	-1.22499	0.00697452	0.040377
Unigene0035355	12379.6	6106.95	NA	39683.4	20088	18080.4	9243.27	25950.6	1.48929	0.00697597	0.040377
Unigene0123781	12379.6	6106.95	NA	39683.4	20088	18080.4	9243.27	25950.6	1.48929	0.00697597	0.040377
Unigene0024147	878567	940572	1.02695e+06	261247	250981	190512	948697	234246	-2.01792	0.00700689	0.0404994
Unigene0048390	823318	685586	773007	282032	384501	390313	760637	352282	-1.11048	0.00704158	0.0406434
Unigene0046629	95783.5	116918	129105	1.03017e+06	372540	770405	113936	724373	2.66852	0.0070659	0.0407271
Unigene0044890	1118663	1.21404e+06	899401	20212.3	1175.27	NA	1.07737e+06	10693.8	-6.6546	0.00710183	0.0408774
Unigene0082582	1.36052e+06	1.77135e+06	2044038	1086596	990754	688596	1.7253e+06	921982	-0.904038	0.00715509	0.0410854
Unigene0158158	624591	682207	642913	369294	414265	336411	649904	373323	-0.7998	0.00718198	0.0411674
Unigene0160162	532241	699907	567436	3368938	4.62488e+06	5204536	599861	4.39945e+06	2.87462	0.00723196	0.0413466
Unigene0037256	647013	728130	663894	1.36748e+06	1.14039e+06	1.18328e+06	679679	1.23038e+06	0.856183	0.00723316	0.0413466
Unigene0081088	3036.47	6801.72	NA	1.75954e+06	1.86306e+06	1.96162e+06	4919.1	1.86141e+06	8.56378	0.00727786	0.0415449
Unigene0004008	402900	456072	922839	1.2715e+06	1.21072e+06	1.13589e+06	593937	1.20604e+06	1.02189	0.00732617	0.0417036
Unigene0040616	757109	1.40615e+06	1.54887e+06	3.14489e+06	3.54985e+06	3.01612e+06	1.23737e+06	3.23695e+06	1.38735	0.00733327	0.0417036
Unigene0016869	5087633	4.90141e+06	6596733	279539	368967	206244	5.52859e+06	284917	-4.2783	0.00733582	0.0417036
Unigene0031481	5087633	4.90141e+06	6596733	279539	368967	206244	5.52859e+06	284917	-4.2783	0.00733582	0.0417036
Unigene0074024	5087633	4.90141e+06	6596733	279539	368967	206244	5.52859e+06	284917	-4.2783	0.00733582	0.0417036
Unigene0068371	286484	291527	200688	63287.7	88923	117718	259566	89976.4	-1.52849	0.00736313	0.0417792
Unigene0122391	88783.9	108698	91735.2	246081	238275	221571	96405.8	235309	1.28736	0.00736924	0.0417792
Unigene0046142	261488	287961	300622	44696.7	35555.2	63507.6	283357	47919.8	-2.56393	0.00740937	0.0419494
Unigene0051495	261488	287961	300622	44696.7	35555.2	63507.6	283357	47919.8	-2.56393	0.00740937	0.0419494
Unigene0095105	261488	287961	300622	44696.7	35555.2	63507.6	283357	47919.8	-2.56393	0.00740937	0.0419494
Unigene0012713	1.1661e+06	846933	410106	112307	152675	74264.3	807715	113082	-2.83648	0.00741979	0.0419511
Unigene0080829	1.94489e+06	2.17045e+06	2.61521e+06	16091.4	NA	3796.35	2.24352e+06	9943.9	-7.81774	0.00743832	0.0419987
Unigene0057204	1.03601e+06	737122	926194	2.07e+06	1.56102e+06	1.61322e+06	899776	1.74808e+06	0.958134	0.00748745	0.042151
Unigene0053334	151647	250942	227258	427881	494763	436240	209949	452962	1.10935	0.00748789	0.042151
Unigene0053396	2.19013e+06	3.25772e+06	3.01526e+06	810670	470389	91141.1	2.82104e+06	457400	-2.6247	0.00749577	0.042151
Unigene0054004	2.19013e+06	3.25772e+06	3.01526e+06	810670	470389	91141.1	2.82104e+06	457400	-2.6247	0.00749577	0.042151
Unigene0054005	2.19013e+06	3.25772e+06	3.01526e+06	810670	470389	91141.1	2.82104e+06	457400	-2.6247	0.00749577	0.042151
Unigene0160754	2.19013e+06	3.25772e+06	3.01526e+06	810670	470389	91141.1	2.82104e+06	457400	-2.6247	0.00749577	0.042151
Unigene0056640	790787	834633	460292	155330	141528	101670	695237	132843	-2.38778	0.00753399	0.0423086
Unigene0027683	549074	434640	472971	958842	940262	645816	485562	848307	0.804931	0.00758308	0.0424733
Unigene0130209	352188	352837	468171	160234	120028	213260	391065	164507	-1.24926	0.00762158	0.0425192
Unigene0008652	69451.9	58959.9	118269	3.01391e+06	3.09668e+06	2.93077e+06	82226.8	3.01379e+06	5.19582	0.00762449	0.0425192
Unigene0090748	3.97487e+06	4491595	8743925	1.50554e+06	1326238	925826	5.7368e+06	1.25253e+06	-2.1954	0.00765723	0.0425972
Unigene0057022	1.05287e+06	816117	969045	1.61123e+06	1.90191e+06	1820513	946011	1.77789e+06	0.910233	0.00771858	0.0428237
Unigene0099911	1.05287e+06	816117	969045	1.61123e+06	1.90191e+06	1820513	946011	1.77789e+06	0.910233	0.00771858	0.0428237
Unigene0080151	1.33329e+06	1.46307e+06	1.59326e+06	855288	712735	896521	1.46321e+06	821515	-0.832773	0.0077318	0.0428397
Unigene0085388	1	1	NA	934223	861474	760908	1	852202	19.7008	0.00780514	0.0431884
Unigene0049100	362731	326015	362171	541967	748810	628377	350306	639718	0.868821	0.00785436	0.0432335
Unigene0012040	285197	256874	350269	573593	548611	355961	297447	492722	0.728141	0.00785691	0.0432335
Unigene0048951	1.37234e+06	1.41372e+06	1.34636e+06	NA	57420.1	63518.4	1.37747e+06	60469.2	-4.50968	0.00790577	0.0433981
Unigene0167648	26753.2	34286.7	24454.4	213598	143319	113370	28498.1	156762	2.45964	0.0080022	0.0438115
Unigene0077652	795674	812818	849033	164257	179700	216361	819175	186773	-2.13289	0.00803647	0.0439178
Unigene0034725	29946	35766.9	31726.3	70796.3	79333	127811	32479.7	92646.9	1.5122	0.00804278	0.0439178
Unigene0029369	225896	233991	206515	1.2779e+06	519154	1.25181e+06	222134	1.01629e+06	2.19381	0.00806354	0.0439733
Unigene0065098	535406	592038	647690	1	NA	1	591711	1	-19.1745	0.00811484	0.0441878
Unigene0050494	235077	260057	281861	1270298	1.20383e+06	1.18398e+06	258998	1.21937e+06	2.23512	0.00813058	0.0441878
Unigene0033904	2187172	2.45536e+06	2.53279e+06	881246	848593	997221	2.39177e+06	909020	-1.3957	0.00816116	0.0441878
Unigene0020620	541543	927308	597513	158047	157024	142015	688788	152362	-2.17656	0.00817118	0.0441878
Unigene0092169	1.59465e+06	1.68611e+06	1.71629e+06	3.64451e+06	3893480	2.58275e+06	1.66568e+06	3.37358e+06	1.01817	0.00817868	0.0441878
Unigene0124313	37304.7	40172.8	153549	303435	361212	201010	77009	288552	1.90574	0.00818459	0.0441878
Unigene0098684	253788	95632.6	126650	751922	716125	825210	158690	764419	2.26815	0.00820901	0.0441878
Unigene0109961	726321	789299	759383	13258969	8790529	25030506	758334	1.56933e+07	4.37117	0.0082127	0.0441878
Unigene0128250	801161	681119	569682	133526	132982	NA	683987	133254	-2.35979	0.00822391	0.0441878
Unigene0143129	616464	548659	646072	79009.3	52506.7	NA	603732	65758	-3.19867	0.00822933	0.0441878
Unigene0096427	1.68997e+06	2.0471e+06	2580959	11942.2	5458.51	22584	2.10601e+06	13328.2	-7.30388	0.00823064	0.0441878
Unigene0053134	1.60046e+06	1.45019e+06	1.54974e+06	2489349	2.57603e+06	2300393	1.53346e+06	2.45526e+06	0.67908	0.00824552	0.0442105
Unigene0036870	8739.36	5107.75	24795.3	164228	282992	286599	12880.8	244606	4.24717	0.00826889	0.0442786
Unigene0049039	4985.27	1355.18	6485.92	3.41509e+06	3191927	3.1303e+06	4275.46	3.24577e+06	9.56827	0.00829565	0.0443203
Unigene0141641	414348	400873	360313	180952	66732.9	87744.2	391845	111810	-1.80924	0.00829804	0.0443203
Unigene0066342	258144	335385	342542	69973.8	76807.6	136834	312024	94538.5	-1.72268	0.00831783	0.0443689
Unigene0021073	35406.2	91353.8	106914	167816	289159	154090	77891.3	203688	1.38683	0.00836517	0.0445641
Unigene0024292	56847.7	46742	NA	265625	261995	255733	51794.9	261118	2.33382	0.00837648	0.0445672
Unigene0035210	101451	112560	115916	36666.9	30552.6	28646.9	109976	31955.5	-1.78305	0.00839598	0.0446137
Unigene0121650	576017	480206	416285	1.74103e+06	1.76039e+06	1557150	490836	1.68619e+06	1.78046	0.00841305	0.0446472
Unigene0129334	1.09486e+06	118357	1.35025e+06	3117987	3.60279e+06	3.31874e+06	854491	3.34651e+06	1.96952	0.00843684	0.0446593
Unigene0120398	50171.5	20012.3	24753.9	886474	839495	805373	31645.9	843781	4.73678	0.0084684	0.0447693
Unigene0010564	1.14314e+06	1.29264e+06	1.16793e+06	2.03686e+06	1.87122e+06	1.77865e+06	1.20124e+06	1.89558e+06	0.658116	0.00857507	0.0452755
Unigene0038306	1.14314e+06	1.29264e+06	1.16793e+06	2.03686e+06	1.87122e+06	1.77865e+06	1.20124e+06	1.89558e+06	0.658116	0.00857507	0.0452755
Unigene0106964	555035	658848	624345	2846028	2.97608e+06	2858306	612743	2.89347e+06	2.23945	0.00865825	0.0455987
Unigene0054405	94355.8	330115	349883	576830	540096	472728	258118	529885	1.03765	0.00867648	0.0456207
Unigene0122152	1.0885e+06	1108893	1.01065e+06	1.82221e+06	1.54e+06	1.6125e+06	1.06935e+06	1658235	0.632916	0.00870577	0.045675
Unigene0030227	1.9509e+06	2614668	2.33751e+06	907081	608105	146467	2.30103e+06	553884	-2.05462	0.00884882	0.0463594
Unigene0081576	863470	1.03266e+06	1.06693e+06	410089	524088	422455	987685	452211	-1.12705	0.00885855	0.0463594
Unigene0054174	446806	543354	502233	888900	892393	732264	497464	837852	0.752103	0.00900773	0.0469734
Unigene0101748	316720	316356	451642	756035	979397	649477	361573	794970	1.13661	0.00901562	0.0469734
Unigene0015571	1.21145e+06	1.06746e+06	1.04118e+06	341228	220428	329417	1.1067e+06	297024	-1.89761	0.00902116	0.0469734
Unigene0008194	168212	173734	177843	264770	341344	196297	173263	267470	0.626417	0.00912893	0.047475
Unigene0026915	1.06738e+06	1.10476e+06	820861	78165.6	96217.9	29678.9	997666	68020.8	-3.87451	0.00914819	0.0475156
Unigene0041837	1.06738e+06	1.10476e+06	820861	78165.6	96217.9	29678.9	997666	68020.8	-3.87451	0.00914819	0.0475156
Unigene0119271	1.06738e+06	1.10476e+06	820861	78165.6	96217.9	29678.9	997666	68020.8	-3.87451	0.00914819	0.0475156
Unigene0121644	357305	462802	449524	672128	557712	729621	423210	653154	0.626047	0.00929739	0.04817
Unigene0028495	421162	519728	562682	354626	278329	268669	501190	300541	-0.737796	0.00933883	0.0483244
Unigene0013985	170853	211188	209885	388059	266641	313757	197309	322819	0.710271	0.00936651	0.0484072
Unigene0021741	207500	324263	274185	486034	516461	503281	268649	501925	0.901748	0.00938327	0.0484335
Unigene0005997	220169	1	305709	1.37634e+06	1.70866e+06	1.43342e+06	175293	1.50614e+06	3.10301	0.00948231	0.048727
Unigene0038244	111899	198522	184338	1.96006e+06	1.86021e+06	1.85976e+06	164920	1.89334e+06	3.5211	0.00948952	0.048727
Unigene0101111	177346	182799	219873	71221.5	47713.7	142830	193339	87255	-1.14783	0.00951849	0.048727
Unigene0006028	NA	1	1	3.55189e+06	6221749	3.9233e+06	1	4.56565e+06	22.1224	0.00952231	0.048727
Unigene0119933	685252	714490	879855	5.54867e+06	3681387	5.38267e+06	759866	4.87091e+06	2.68037	0.00955692	0.0488439
Unigene0129227	1.46125e+06	1.73845e+06	2.45928e+06	342244	794132	669660	1.88633e+06	602012	-1.64771	0.00961752	0.0490931
Unigene0151262	296046	261535	220117	9638.08	3344.34	9224.04	259233	7402.16	-5.13016	0.00963005	0.0490967
Unigene0000056	1.30502e+06	1.37422e+06	1.51177e+06	170851	392961	25189	1.397e+06	196334	-2.83096	0.00966542	0.0492165
Unigene0039314	230310	NA	48691.6	265086	344224	276620	139501	295310	1.08196	0.00970176	0.049341
Unigene0107197	550447	764283	813114	394607	252631	285310	709281	310849	-1.19014	0.00971414	0.0493435
Unigene0112305	838908	917533	1.52213e+06	3363369	3.04712e+06	2.91743e+06	1.09286e+06	3.10931e+06	1.50849	0.00975255	0.0494118
Unigene0090007	2139678	2.35947e+06	2751009	14102.8	36329.8	29608	2.41672e+06	26680.2	-6.50114	0.0097667	0.0494118
Unigene0090197	2.23983e+06	2418364	2.70645e+06	170801	393360	25116.5	2.45488e+06	196426	-3.6436	0.00978641	0.0494118
Unigene0115476	507191	576904	614328	52140.1	49357	NA	566141	50748.5	-3.47972	0.00979901	0.0494118
Unigene0008665	2061110	1.65844e+06	1.31837e+06	548588	685206	674665	1.67931e+06	636153	-1.40042	0.0099434	0.0499768
Unigene0032626	512265	604689	653663	213355	242212	253467	590206	236344	-1.32033	0.00994718	0.0499768

## Sheet: Coral（PD-vs-PL）
Table S8 Differential expresed proteins
id	PD1	PD2	PD3	PL1	PL2	PL3	PD_mean	PL_mean	log2fc	pvalue	qvalue
Unigene0035819	16511355	16158350	14409835	6.85976e+06	7527062	7089052	15693180	7.15862e+06	-1.13238	2.51606e-20	9.35221e-17
Unigene0014625	128911	150253	154814	9745764	8887210	10636971	144659	9.75665e+06	6.07566	2.23388e-18	4.15167e-15
Unigene0039327	251908	215098	201521	7372238	6195066	7.05139e+06	222842	6.8729e+06	4.94682	2.12831e-14	2.63698e-11
Unigene0028983	6.90817e+06	7.17039e+06	6.91622e+06	11993641	10547568	12144459	6.99826e+06	1.15619e+07	0.724309	2.23913e-12	2.08072e-09
Unigene0043965	537444	518666	508138	1.02256e+06	1.20278e+06	1.16538e+06	521416	1.13024e+06	1.11612	3.09279e-12	2.29918e-09
Unigene0025162	1949847	2.28697e+06	2.21689e+06	4.4614e+06	4635205	4.94574e+06	2.15123e+06	4.68078e+06	1.12158	7.78447e-12	4.82248e-09
Unigene0092926	1.89273e+06	1.64204e+06	1.80509e+06	911031	904595	868350	1.77995e+06	894659	-0.992428	1.57566e-11	8.36678e-09
Unigene0028278	2.18019e+06	2.09977e+06	1.85398e+06	3.16677e+06	3.01324e+06	4.1672e+06	2.04465e+06	3449071	0.754355	3.83376e-11	1.78126e-08
Unigene0025110	1.39152e+06	1453254	1.59617e+06	6.88885e+06	6065692	7.50683e+06	1480312	6.82046e+06	2.20397	5.4203e-11	2.23859e-08
Unigene0037042	1.68916e+06	1.50269e+06	1.56567e+06	5.45993e+06	5.44312e+06	6.00914e+06	1.58584e+06	5.6374e+06	1.82978	9.42458e-11	3.50312e-08
Unigene0109110	566547	695301	703470	2987874	2360146	2.89258e+06	655106	2.74687e+06	2.06799	1.36325e-10	4.60654e-08
Unigene0005606	807765	531886	655243	28876016	29119244	31289934	664965	2.97617e+07	5.48404	1.52357e-10	4.71925e-08
Unigene0001023	562948	644255	637103	5.2372e+06	3.56288e+06	5.89647e+06	614769	4.89885e+06	2.99433	2.5187e-10	7.20154e-08
Unigene0050987	249889	324582	373399	931852	1.18641e+06	1029914	315957	1.04939e+06	1.73176	1.40959e-09	3.74246e-07
Unigene0000646	436398	432959	403980	774839	872929	843540	424445	830436	0.96829	2.76362e-09	6.84825e-07
Unigene0148853	1520013	1.3225e+06	1.06159e+06	493960	450238	399804	1.30137e+06	448001	-1.53846	3.30369e-09	7.67489e-07
Unigene0162869	608372	614208	555687	2.42302e+06	3093022	2186952	592756	2.56766e+06	2.11495	4.18284e-09	9.01131e-07
Unigene0013626	1.0404e+06	935097	837956	2604709	2.44807e+06	2.45181e+06	937817	2.50153e+06	1.41543	4.36383e-09	9.01131e-07
Unigene0020743	1.29144e+06	987809	1.11817e+06	2673098	2.4055e+06	2.82314e+06	1.13247e+06	2.63391e+06	1.21773	5.42511e-09	1.06132e-06
Unigene0125302	2.08053e+06	2.50192e+06	3.37398e+06	223692	201644	258038	2.65215e+06	227791	-3.54138	7.20368e-09	1.3388e-06
Unigene0000072	3.56312e+06	3.5001e+06	3398494	5639747	5646019	5795981	3487236	5.69392e+06	0.707337	9.40866e-09	1.66533e-06
Unigene0005970	1675440	2.08146e+06	2.03107e+06	5713523	5324505	5.89158e+06	1.92932e+06	5.6432e+06	1.54842	1.17542e-08	1.98593e-06
Unigene0038679	1.5203e+06	2.32645e+06	2.00487e+06	3.69144e+06	3.49182e+06	3718918	1.95054e+06	3.63406e+06	0.897707	1.57652e-08	2.54779e-06
Unigene0107460	887851	787798	738191	4.72854e+06	4084543	5.34117e+06	804613	4.71809e+06	2.55183	1.70755e-08	2.64456e-06
Unigene0036945	1.11861e+06	1.20792e+06	1099495	2575367	2.34181e+06	2.72029e+06	1.14201e+06	2.54582e+06	1.15656	2.83762e-08	3.98094e-06
Unigene0111002	497031	477146	583357	1981908	1.92253e+06	2.08896e+06	519178	1.9978e+06	1.94411	2.89172e-08	3.98094e-06
Unigene0073576	484504	519404	487666	1.76898e+06	1.77306e+06	1.76813e+06	497191	1.77006e+06	1.83192	5.33737e-08	7.08536e-06
Unigene0012359	1.01438e+06	1.00166e+06	1.06412e+06	3.73383e+06	3.14416e+06	3.8294e+06	1.02672e+06	3.56913e+06	1.79753	6.72929e-08	8.62509e-06
Unigene0000598	461238	409506	347634	840525	700706	607484	406126	716238	0.818512	7.00493e-08	8.67911e-06
Unigene0140809	816847	846104	664422	341963	298671	330163	775791	323599	-1.26146	8.01664e-08	9.45203e-06
Unigene0012866	466826	538445	592726	1.86661e+06	1.84611e+06	1.38486e+06	532665	1.69919e+06	1.67355	8.39163e-08	9.45203e-06
Unigene0022739	1.18815e+06	1.31182e+06	1.34327e+06	4.33175e+06	3.19928e+06	4319057	1.28108e+06	3.95003e+06	1.62451	8.94842e-08	9.78273e-06
Unigene0063320	112708	266153	197457	22289290	21473452	20406078	192106	2.13896e+07	6.79886	9.73502e-08	1.03386e-05
Unigene0110561	1.43786e+06	1.49076e+06	1.49908e+06	3.76311e+06	3.55506e+06	3.66358e+06	1.4759e+06	3.66058e+06	1.31048	1.08503e-07	1.12029e-05
Unigene0069613	441639	549843	620722	1.30248e+06	1.38757e+06	1.47599e+06	537401	1.38868e+06	1.36964	1.17925e-07	1.18467e-05
Unigene0025108	255552	294294	265453	2.46678e+06	2.37302e+06	2601682	271766	2.4805e+06	3.19019	1.22002e-07	1.19337e-05
Unigene0017837	5292886	4929997	5174697	19132600	20730498	24986682	5.13253e+06	2.16166e+07	2.0744	1.90752e-07	1.79327e-05
Unigene0053778	2.20558e+06	2.43744e+06	2.31756e+06	6167726	5593745	6.24397e+06	2.32019e+06	6.00181e+06	1.37115	1.9298e-07	1.79327e-05
Unigene0007156	503067	302005	242814	1.54778e+06	2.99444e+06	1.256e+06	349295	1.93274e+06	2.46813	3.09123e-07	2.80247e-05
Unigene0006805	207173	273949	277494	3.97017e+06	4.05327e+06	4.00887e+06	252872	4010768	3.9874	3.64861e-07	3.22902e-05
Unigene0033879	482850	509449	459966	2.5571e+06	3.61152e+06	3.92458e+06	484088	3.3644e+06	2.79701	4.01571e-07	3.47126e-05
Unigene0030026	2418350	718398	626305	14096428	16297036	7777300	1.25435e+06	12723588	3.34249	4.94936e-07	4.18109e-05
Unigene0056185	104339	121166	79428.2	1.26853e+06	1.38151e+06	1.41781e+06	101644	1.35595e+06	3.7377	5.16491e-07	4.26622e-05
Unigene0027312	4372887	4.49792e+06	4.0341e+06	6.87144e+06	6.69916e+06	7.41078e+06	4.30163e+06	6.99379e+06	0.70119	5.9146e-07	4.77925e-05
Unigene0016834	134130	121921	117051	434199	523419	440765	124367	466128	1.90612	6.98776e-07	5.52628e-05
Unigene0013055	98072016	103924312	97028544	195448000	166031008	195627856	9.9675e+07	185702288	0.897689	7.76729e-07	6.0148e-05
Unigene0016364	673622	656738	758775	1.46778e+06	1.38703e+06	1.56941e+06	696378	1.47474e+06	1.08252	1.06792e-06	8.10091e-05
Unigene0128675	569458	612342	601530	1.05054e+06	939902	1.07594e+06	594443	1.02213e+06	0.781964	1.33788e-06	9.94579e-05
Unigene0068791	6.04232e+06	5913402	4492554	2241913	2.38853e+06	2.86132e+06	5.48276e+06	2.49725e+06	-1.13456	1.614e-06	0.000117632
Unigene0125300	79799.3	108702	208476	47173464	42514024	43005972	132326	4.42312e+07	8.38482	1.8633e-06	0.000129077
Unigene0116941	1.34223e+06	1.37638e+06	1.28032e+06	697163	758140	685351	1.33298e+06	713551	-0.901565	1.90598e-06	0.000129077
Unigene0114342	5.72539e+06	5309823	4.60737e+06	1803171	1.73039e+06	1.5334e+06	5214194	1.68899e+06	-1.62629	1.90993e-06	0.000129077
Unigene0051618	1.99042e+06	2402960	2.78086e+06	4.39999e+06	4605609	4.1015e+06	2.39141e+06	4.36903e+06	0.869451	1.97473e-06	0.000131073
Unigene0117133	1.99042e+06	2402960	2.78086e+06	4.39999e+06	4605609	4.1015e+06	2.39141e+06	4.36903e+06	0.869451	1.97473e-06	0.000131073
Unigene0012591	1.91184e+06	2.09379e+06	2.08111e+06	4.35429e+06	3.94203e+06	4133975	2.02892e+06	4.14343e+06	1.03012	2.10155e-06	0.000137043
Unigene0096672	441873	519609	457635	1.99314e+06	1.34156e+06	1.50608e+06	473039	1.6136e+06	1.77025	2.33357e-06	0.00014955
Unigene0035257	107403	106715	73063	6.69766e+06	6036835	6930401	95727	6.55497e+06	6.09752	3.08459e-06	0.000194329
Unigene0024304	483225	417055	534334	795120	784011	783000	478204	787377	0.719427	4.15227e-06	0.000257233
Unigene0016857	1.04748e+06	1.00054e+06	1.11722e+06	1.84335e+06	1.51898e+06	1.72843e+06	1.05508e+06	1.69692e+06	0.685564	4.40008e-06	0.000265028
Unigene0014807	278281	329697	271668	588532	584222	576139	293215	582964	0.991448	4.4207e-06	0.000265028
Unigene0055330	350409	138362	392882	943911	912090	1.28237e+06	293884	1.04612e+06	1.83174	5.15751e-06	0.000303737
Unigene0006325	387243	418631	389228	958219	874240	1.03882e+06	398367	957093	1.26456	5.2298e-06	0.000303737
Unigene0116601	991064	1136661	1.24783e+06	2.12841e+06	1.89367e+06	2.14408e+06	1.12519e+06	2.05539e+06	0.869248	5.8519e-06	0.000334639
Unigene0119218	1.31175e+06	1.47544e+06	1.32045e+06	2907020	3.14366e+06	3.03143e+06	1.36921e+06	3.02737e+06	1.14472	6.17359e-06	0.000347685
Unigene0113293	232563	187565	276750	4757276	4012290	4857481	232293	4542349	4.28942	6.59837e-06	0.000365324
Unigene0022019	227899	302307	230392	2.66709e+06	2297678	3.03095e+06	253533	2.66524e+06	3.39402	6.68336e-06	0.000365324
Unigene0009785	1375214	1.96543e+06	1.88175e+06	3.88137e+06	3771136	3317547	1.7408e+06	3.65669e+06	1.07079	6.81351e-06	0.000367041
Unigene0089054	1375214	1.96543e+06	1.88175e+06	3.88137e+06	3771136	3317547	1.7408e+06	3.65669e+06	1.07079	6.81351e-06	0.000367041
Unigene0104366	1375214	1.96543e+06	1.88175e+06	3.88137e+06	3771136	3317547	1.7408e+06	3.65669e+06	1.07079	6.81351e-06	0.000367041
Unigene0005323	463611	463053	486183	3.29593e+06	2.45018e+06	2.03966e+06	470949	2.59526e+06	2.46223	7.10851e-06	0.000377462
Unigene0102406	83805.3	82111.8	94338	1.43631e+06	1.56687e+06	1.33753e+06	86751.7	1.44691e+06	4.05994	7.25834e-06	0.000379989
Unigene0124927	1.16839e+06	1.38476e+06	1213205	747388	708872	643254	1.25545e+06	699838	-0.843115	7.49444e-06	0.000386901
Unigene0031211	25397.9	37103.3	28376.3	1.51227e+06	1.15502e+06	838435	30292.5	1.16858e+06	5.26965	7.66789e-06	0.000390432
Unigene0011636	711106	846112	819636	1.42896e+06	1317423	1.32062e+06	792284	1.35566e+06	0.77491	8.20652e-06	0.000412211
Unigene0093534	10795412	11396130	11535550	1	1	1	11242364	1	-23.4224	8.6482e-06	0.000428605
Unigene0000920	1.84944e+06	2.08406e+06	1.85706e+06	3.43729e+06	3.2419e+06	3.48125e+06	1.93019e+06	3.38681e+06	0.811186	8.92881e-06	0.000433713
Unigene0032206	882474	910808	962283	1.7396e+06	1.60878e+06	1.63481e+06	918522	1.66107e+06	0.854725	9.88454e-06	0.000471036
Unigene0066274	7157371	8400714	8719446	3.72853e+06	3.66816e+06	3081922	8.09251e+06	3.49287e+06	-1.21217	1.1076e-05	0.000521131
Unigene0005436	803022	900885	1.03152e+06	7.41422e+06	6325743	5960585	911810	6.56685e+06	2.8484	1.15823e-05	0.000538141
Unigene0053879	309874	412383	430260	828155	745770	917331	384172	830419	1.11209	1.191e-05	0.000546538
Unigene0122160	1.35568e+06	1.54183e+06	1608741	3.52268e+06	3616888	3.1727e+06	1.50208e+06	3.43742e+06	1.19436	1.53518e-05	0.000687504
Unigene0012267	288853	255766	203252	554876	644835	531019	249290	576910	1.21052	1.66724e-05	0.000731027
Unigene0166207	802627	836404	725626	231873	388058	228801	788219	282911	-1.47825	1.67171e-05	0.000731027
Unigene0037981	139063	100261	166787	2.86705e+06	3240112	2.86072e+06	135370	2.9893e+06	4.46482	1.70342e-05	0.00073455
Unigene0001439	643596	758230	792546	1.79865e+06	1.54543e+06	1.72904e+06	731457	1.69104e+06	1.20907	1.72388e-05	0.00073455
Unigene0107163	1782636	1743537	1.68937e+06	3.17217e+06	2929441	3571562	1.73852e+06	3.22439e+06	0.891171	1.73905e-05	0.00073455
Unigene0005481	732026	542365	626603	1.32837e+06	1.54038e+06	1.35942e+06	633665	1.40939e+06	1.15328	1.81397e-05	0.000757588
Unigene0112391	506894	405450	418613	75581.9	88397.9	68641.5	443652	77540.4	-2.51641	1.96125e-05	0.000809997
Unigene0096406	1.46767e+06	1.60088e+06	1.63285e+06	369572	194757	267760	1.56713e+06	277363	-2.49828	1.9953e-05	0.000815003
Unigene0028008	1.17697e+06	1.50687e+06	1200008	2.74177e+06	2.5883e+06	3.13011e+06	1.29461e+06	2.82006e+06	1.1232	2.11157e-05	0.000853122
Unigene0018887	16144276	17621752	18648980	29266568	28695892	34347804	1.74717e+07	30770088	0.816511	2.18021e-05	0.000871381
Unigene0026454	1.04774e+06	1.07632e+06	952126	1.98429e+06	2.40681e+06	2.54746e+06	1.02539e+06	2.31285e+06	1.17349	2.30899e-05	0.000912407
Unigene0003760	572168	653001	565656	968630	862675	1.16665e+06	596942	999318	0.743353	2.33195e-05	0.000912407
Unigene0146268	774273	806066	695090	187171	158392	200988	758476	182184	-2.05771	2.87749e-05	0.00110084
Unigene0022267	217199	221372	173372	1.02084e+06	1.0859e+06	1.02566e+06	203981	1.04413e+06	2.3558	2.95566e-05	0.00110972
Unigene0040025	217199	221372	173372	1.02084e+06	1.0859e+06	1.02566e+06	203981	1.04413e+06	2.3558	2.95566e-05	0.00110972
Unigene0167450	217199	221372	173372	1.02084e+06	1.0859e+06	1.02566e+06	203981	1.04413e+06	2.3558	2.95566e-05	0.00110972
Unigene0047947	1	1	1	1.33412e+06	1.52354e+06	1.23077e+06	1	1.36281e+06	20.3782	3.09037e-05	0.00113732
Unigene0016658	43070.8	29015	39995.9	2.70199e+06	2.95472e+06	3.12986e+06	37360.6	2.92886e+06	6.29268	3.55056e-05	0.00128289
Unigene0146650	773600	674744	589920	80003.8	53244	78089.8	679422	70445.9	-3.26972	3.55494e-05	0.00128289
Unigene0166623	447131	406193	411608	137303	116367	102810	421644	118827	-1.82717	3.71523e-05	0.00131519
Unigene0121551	1262403	1.21408e+06	1.17368e+06	255606	298051	90367.7	1.21672e+06	214675	-2.50277	3.8455e-05	0.00133883
Unigene0020620	541543	927308	597513	163580	86860.1	210047	688788	153496	-2.16586	3.85405e-05	0.00133883
Unigene0128060	211468	236471	179897	393189	649553	431584	209279	491442	1.2316	3.98117e-05	0.00137019
Unigene0026639	610931	674149	768201	152303	258442	160913	684427	190553	-1.84471	4.11201e-05	0.00140014
Unigene0079548	460987	491945	461738	1	1	1	471557	1	-18.8471	4.14354e-05	0.00140014
Unigene0064506	1	1	1	285987	306791	390427	1	327735	18.3222	4.2459e-05	0.00141873
Unigene0038787	1.62634e+06	1.81918e+06	1.64196e+06	10656320	10135335	12712034	1.69583e+06	1.11679e+07	2.71929	4.38042e-05	0.00141873
Unigene0008215	982945	775641	422205	1.75861e+06	2.1359e+06	1.21125e+06	726930	1.70192e+06	1.22727	4.38357e-05	0.00141873
Unigene0124396	33179.1	75991	30340.1	2110589	2.10142e+06	1.46462e+06	46503.4	1.89221e+06	5.34659	4.3894e-05	0.00141873
Unigene0102915	573841	500642	409246	214769	188682	215985	494577	206479	-1.2602	4.56992e-05	0.00146434
Unigene0039659	1.87639e+06	401954	770732	2547970	2.71306e+06	1.67954e+06	1.01636e+06	2.31352e+06	1.18669	4.69648e-05	0.00148256
Unigene0023286	993219	858186	841590	1455192	1.37954e+06	1.26902e+06	897665	1.36792e+06	0.607731	4.70653e-05	0.00148256
Unigene0025573	912037	1.22291e+06	1.06578e+06	2062990	1.99354e+06	2.27336e+06	1.06691e+06	2.10996e+06	0.983777	4.92837e-05	0.00153939
Unigene0113952	3.7834e+06	2.58855e+06	4.16755e+06	374329	368040	376059	3.51317e+06	372809	-3.23626	5.02103e-05	0.00155526
Unigene0015765	712862	758696	875902	1.43481e+06	1.4308e+06	1.57556e+06	782486	1.48039e+06	0.91984	5.78738e-05	0.00176325
Unigene0031366	4.2216e+06	4.51397e+06	4009025	1.87282e+06	1640230	2.10911e+06	4.2482e+06	1.87405e+06	-1.18069	5.97729e-05	0.00180631
Unigene0066962	1.54956e+06	1.2926e+06	1.07744e+06	114322	1.7997e+06	112109	1.30653e+06	675376	-0.951979	6.05102e-05	0.00181384
Unigene0110622	686717	643490	491026	3053586	2.97324e+06	3.33007e+06	607077	3.11896e+06	2.36112	6.24006e-05	0.00185555
Unigene0113639	388165	434214	619515	907673	833960	1.01852e+06	480631	920051	0.936784	6.72648e-05	0.00198431
Unigene0034923	921338	1.02377e+06	942128	4.82249e+06	3.73953e+06	4.08111e+06	962413	4.21438e+06	2.13059	7.1469e-05	0.00209173
Unigene0086363	1.30623e+06	1.35053e+06	1.42671e+06	751668	771624	772967	1361159	765420	-0.830513	7.45389e-05	0.00216454
Unigene0107395	300001	382824	425639	2.74818e+06	2.71643e+06	2982097	369488	2.81557e+06	2.92983	7.62785e-05	0.00219258
Unigene0092296	132654	32446.6	22382.7	238556	141206	81464	62494.5	153742	1.29871	7.66841e-05	0.00219258
Unigene0095095	482133	477304	482214	952518	824215	930142	480551	902292	0.908906	7.78125e-05	0.00220786
Unigene0064264	148783	205397	203080	958338	888272	1.06843e+06	185753	971681	2.3871	8.15006e-05	0.00229498
Unigene0013859	1	1	1.04376	933018	930818	796281	1.01459	886705	19.7372	8.28118e-05	0.00231437
Unigene0024921	814180	977145	849208	2.39515e+06	2.17994e+06	2.29504e+06	880178	2290045	1.37951	8.49217e-05	0.00235563
Unigene0011058	39028.7	20633.8	19233.1	508665	310672	445372	26298.6	421570	4.00272	9.14256e-05	0.00251725
Unigene0012485	494235	464787	511679	1.2269e+06	1.19733e+06	1.17473e+06	490234	1.19966e+06	1.29108	9.23814e-05	0.00252487
Unigene0038743	1.03793e+06	873146	900835	1.67644e+06	1.90674e+06	1603913	937304	1.72903e+06	0.883374	9.37165e-05	0.00254266
Unigene0024931	245753	749891	962562	6.70496e+06	5115991	6.38062e+06	652735	6067193	3.21646	0.000103365	0.0027641
Unigene0057334	315877	208358	336618	139692	129605	128531	286951	132609	-1.11362	0.00010664	0.0028112
Unigene0110031	5172.55	4844.26	5681.36	582099	589656	710112	5232.72	627289	6.90542	0.000107916	0.00282481
Unigene0157942	860301	1.0873e+06	991723	1	1	1	979775	1	-19.9021	0.000115968	0.00296404
Unigene0115590	576914	614699	668283	55828.1	129973	187958	619965	124586	-2.31504	0.000116425	0.00296404
Unigene0029639	1.05366e+06	1.07944e+06	1.09242e+06	2.28941e+06	2.06213e+06	2.19245e+06	1.07517e+06	2.18133e+06	1.02064	0.000117396	0.00296844
Unigene0012589	1.47271e+06	1.65795e+06	1.61898e+06	4696221	4.16961e+06	4.89568e+06	1.58321e+06	4.58717e+06	1.53475	0.00011987	0.0029977
Unigene0045615	401513	429870	600915	944469	873616	1160619	477433	992901	1.05635	0.000120805	0.0029977
Unigene0126313	401513	429870	600915	944469	873616	1160619	477433	992901	1.05635	0.000120805	0.0029977
Unigene0126315	401513	429870	600915	944469	873616	1160619	477433	992901	1.05635	0.000120805	0.0029977
Unigene0052804	206479	149984	133859	2.06263e+06	2.40088e+06	1.67182e+06	163441	2.04511e+06	3.64534	0.000120972	0.0029977
Unigene0101661	315910	280937	251197	898784	822905	1.01919e+06	282681	913625	1.69243	0.000122604	0.003018
Unigene0003339	368407	238599	224050	755426	747119	805289	277019	769278	1.47352	0.000123892	0.00301829
Unigene0078003	238906	174067	82883.9	1	1	1	165285	1	-17.3346	0.000125052	0.00301829
Unigene0060720	2.39965e+06	2.78823e+06	3.31545e+06	562852	753542	607389	2.83444e+06	641261	-2.14408	0.000127009	0.00304575
Unigene0003552	84569.2	92717.6	75205.2	500979	223081	301468	84164	341843	2.02206	0.00013283	0.00313868
Unigene0027681	203753	196921	139737	506129	518793	530000	180137	518307	1.52471	0.000133219	0.00313868
Unigene0033567	982155	727235	634148	1.64198e+06	1707312	1.56556e+06	781179	1638282	1.06846	0.000133417	0.00313868
Unigene0001606	379489	331845	268756	586214	467562	554323	326696	536033	0.714371	0.00015139	0.00353911
Unigene0033500	555217	512355	504975	267931	248375	348198	524182	288168	-0.863159	0.000152952	0.00355326
Unigene0033789	1530415	1.59669e+06	1427914	2.61208e+06	2.41539e+06	2682497	1.51834e+06	2.56999e+06	0.759269	0.000156455	0.00361206
Unigene0106872	28653.3	32096.9	23923	1.50162e+06	1.5599e+06	1.66861e+06	28224.4	1.57671e+06	5.80383	0.000158327	0.00362024
Unigene0012622	220325	216434	296050	3.25055e+06	2.82624e+06	3.91305e+06	244269	3.32995e+06	3.76895	0.000158757	0.00362024
Unigene0003816	139958	202945	194971	2.01842e+06	2.04551e+06	1.97945e+06	179291	2.01446e+06	3.49002	0.000161344	0.0036568
Unigene0039051	151850	161294	167877	320472	298142	474777	160340	364464	1.18464	0.000164971	0.00371634
Unigene0004535	1.0134	1.07937	1.5055	3282199	3.55531e+06	3.49015e+06	1.19942	3442554	21.4527	0.000166213	0.00372178
Unigene0012831	163579	151049	155586	260411	261509	305394	156738	275772	0.815118	0.000169802	0.00375688
Unigene0052571	508666	443068	552195	1295693	1179700	1153412	501310	1.2096e+06	1.27076	0.000172667	0.00376432
Unigene0002248	276488	344132	420705	3742452	3.60795e+06	4296856	347108	3.88242e+06	3.4835	0.000175868	0.00376432
Unigene0014207	1	1	1	271600	441518	357063	1	356727	18.4445	0.00017589	0.00376432
Unigene0007579	1298147	1.1969e+06	1.14931e+06	4.01118e+06	3.60512e+06	4.62349e+06	1.21478e+06	4.07993e+06	1.74784	0.000176104	0.00376432
Unigene0110562	398747	327563	375652	625499	576837	719102	367321	640479	0.802112	0.000176215	0.00376432
Unigene0099405	768719	701336	532489	2.08426e+06	2.08213e+06	1.97304e+06	667515	2.04647e+06	1.61627	0.000178751	0.00379666
Unigene0081706	744398	732884	713083	1.48559e+06	1.46322e+06	1.56348e+06	730121	1.5041e+06	1.04269	0.000185434	0.00389411
Unigene0006439	360255	354231	687384	1613889	1.64748e+06	1297661	467290	1.51968e+06	1.70137	0.000186748	0.00389968
Unigene0051368	478217	393025	335483	1.02911e+06	1.05986e+06	859578	402242	982847	1.2889	0.00019966	0.004122
Unigene0055631	543130	615255	562504	1.06641e+06	987004	1.09188e+06	573629	1.04843e+06	0.870041	0.000200366	0.004122
Unigene0069170	1.19906e+06	1.18452e+06	1.62767e+06	1.67244e+06	2.24106e+06	2351044	1.33708e+06	2.08818e+06	0.643157	0.000200721	0.004122
Unigene0012040	285197	256874	350269	900348	852122	1.00632e+06	297447	919597	1.62837	0.000206655	0.00420068
Unigene0160920	740287	693366	1000556	172736	223039	117934	811403	171236	-2.24443	0.000207713	0.00420068
Unigene0099115	311485	339165	308149	1.08045e+06	961969	1.01681e+06	319600	1019745	1.67387	0.000213879	0.00429724
Unigene0063506	1.00169e+06	1.14787e+06	998223	617358	618899	648679	1.04926e+06	628312	-0.739822	0.000215325	0.00430303
Unigene0124694	1.01721e+06	992244	922452	218722	227396	212372	977303	219496	-2.15461	0.000218075	0.00432403
Unigene0011885	678828	760937	783246	1.3212e+06	1.30952e+06	1.33261e+06	741004	1.32111e+06	0.834198	0.000218703	0.00432403
Unigene0091960	2.18801e+06	2.57153e+06	2.62405e+06	60580.7	1951.9	2282.54	2.4612e+06	21605	-6.83185	0.000222765	0.00438104
Unigene0001987	309637	385171	348008	877516	771039	862103	347606	836886	1.26758	0.000228178	0.00446389
Unigene0050690	379917	741441	460458	30893192	30902464	29922256	527272	3.05726e+07	5.85755	0.000233964	0.00455312
Unigene0052448	379917	741441	460458	30893192	30902464	29922256	527272	3.05726e+07	5.85755	0.000233964	0.00455312
Unigene0080159	379917	741441	460458	30893192	30902464	29922256	527272	3.05726e+07	5.85755	0.000233964	0.00455312
Unigene0034616	149233	179008	101578	303678	326150	282929	143273	304252	1.0865	0.000245891	0.0047462
Unigene0022028	334001	390593	355497	2624475	2.53425e+06	2.7323e+06	360030	2630343	2.86906	0.000246578	0.0047462
Unigene0001506	764586	947616	1.00936e+06	2.02612e+06	2.17261e+06	1906129	907187	2034954	1.16552	0.000247717	0.0047462
Unigene0018882	654070	775741	748270	1.34506e+06	1.43909e+06	1.51576e+06	726027	1.4333e+06	0.981247	0.000250777	0.00477185
Unigene0076031	885872	916188	783874	116006	83458.6	156759	861978	118741	-2.85983	0.000251623	0.00477185
Unigene0029570	308802	371413	318971	2333395	2.58337e+06	1925095	333062	2.28062e+06	2.77556	0.000256332	0.00483647
Unigene0089197	752645	415726	393761	1	1	1	520711	1	-18.9901	0.000265769	0.0049892
Unigene0123527	434236	399796	494900	1.04981e+06	1.02788e+06	1.14287e+06	442977	1.07352e+06	1.27705	0.000271484	0.00507089
Unigene0121704	456792	390315	399938	15563.6	11248.3	10718	415682	12510	-5.05433	0.000281612	0.00523375
Unigene0049418	100691	37140.8	49086.1	330501	319249	435576	62305.9	361775	2.53765	0.000290223	0.00534039
Unigene0051086	550647	693361	515943	1.67377e+06	1.81318e+06	1.63974e+06	586650	1.7089e+06	1.54249	0.000296996	0.00542098
Unigene0121149	440366	399534	352630	980097	941963	1.09586e+06	397510	1.00597e+06	1.33953	0.000297519	0.00542098
Unigene0028469	208644	290469	316170	893019	824380	753808	271761	823735	1.59984	0.000299388	0.00542842
Unigene0089136	6.29971e+06	6.29711e+06	7.42488e+06	101916	126040	92151.1	6.6739e+06	106702	-5.96687	0.000306547	0.00553124
Unigene0081552	555821	714701	781859	1.05974e+06	1.25007e+06	1.04505e+06	684127	1.11829e+06	0.708957	0.000312862	0.00559091
Unigene0008440	1.60062e+06	1.54403e+06	1.60622e+06	2540699	2142780	2.61837e+06	1.58362e+06	2.43395e+06	0.620071	0.000315018	0.0056025
Unigene0009585	608684	595849	965283	2.15499e+06	2073127	2238205	723272	2.15544e+06	1.57537	0.000317754	0.00562424
Unigene0014014	101830	102650	126260	327113	373383	315170	110247	338556	1.61866	0.000330078	0.00581469
Unigene0005043	659352	647524	725191	1182595	1.08999e+06	1.08889e+06	677355	1.12049e+06	0.726144	0.000331988	0.00582075
Unigene0023833	276422	278468	262154	1.70005e+06	886700	1014606	272348	1.20045e+06	2.14005	0.000334947	0.00584506
Unigene0050234	1.79821e+06	2091167	2438240	3859223	3757225	4.14553e+06	2.1092e+06	3.92066e+06	0.894397	0.000346621	0.00600538
Unigene0069317	1.79821e+06	2091167	2438240	3859223	3757225	4.14553e+06	2.1092e+06	3.92066e+06	0.894397	0.000346621	0.00600538
Unigene0086712	1.79461e+06	2091111	1.84349e+06	307793	431688	488825	1.90974e+06	409435	-2.22167	0.000351488	0.00600538
Unigene0025029	169275	193388	177338	371591	380606	318234	180000	356810	0.987157	0.000351981	0.00600538
Unigene0046813	2733087	2.94317e+06	2413549	11435506	9600471	12515897	2.6966e+06	11183958	2.05222	0.000352102	0.00600538
Unigene0030912	3.21704e+06	3589532	3.23766e+06	979778	509926	558155	3.34808e+06	682620	-2.29418	0.000352212	0.00600538
Unigene0002718	354315	132792	95224.7	3.62084e+06	3.08495e+06	3.59076e+06	194111	3.43218e+06	4.14418	0.000366119	0.006214
Unigene0099194	1.93875e+06	2031420	1865076	624980	359777	455496	1.94508e+06	480084	-2.01847	0.000383393	0.00647147
Unigene0018970	417236	235029	429321	3967912	4117655	1.51422e+06	360529	3.19993e+06	3.14985	0.000386512	0.00647147
Unigene0000405	696660	842045	796041	1.18098e+06	1274132	1079235	778249	1.17812e+06	0.598177	0.000401958	0.00665209
Unigene0011908	230794	229561	195033	1099040	939496	1192120	218463	1.07689e+06	2.3014	0.000402669	0.00665209
Unigene0100357	1.09625e+06	988898	734708	15159320	16015776	14331120	939951	1.51687e+07	4.01237	0.000422467	0.00683514
Unigene0033501	376508	414638	399947	1325400	1190254	1.36566e+06	397031	1.29377e+06	1.70426	0.000422944	0.00683514
Unigene0067221	3.49541e+06	1.64523e+06	1997443	275351	223820	187097	2.37936e+06	228756	-3.37869	0.00042846	0.0068382
Unigene0011039	195142	380912	221941	1.41997e+06	1.226e+06	1455317	265999	1.3671e+06	2.36162	0.000428652	0.0068382
Unigene0012473	1.31883e+06	470938	1.32582e+06	2.88277e+06	2.42004e+06	3440171	1.03853e+06	2.91433e+06	1.48862	0.000436362	0.00693144
Unigene0019307	305819	325184	320753	1.66282e+06	1.68264e+06	1.91724e+06	317252	1.75423e+06	2.46714	0.000463198	0.00732641
Unigene0166844	1.82814e+06	1.71129e+06	2.10153e+06	676768	119985	43167.8	1.88032e+06	279974	-2.74761	0.000469219	0.00737672
Unigene0091279	4509254	5.91799e+06	6237494	1.33093e+06	1265536	1.35177e+06	5.55491e+06	1.31608e+06	-2.07752	0.000470348	0.00737672
Unigene0052105	17574.4	26253.7	20969.5	102764	157727	134642	21599.2	131711	2.60832	0.000474521	0.00739531
Unigene0000245	663294	670770	616666	1.0843e+06	1.1099e+06	952984	650243	1.04906e+06	0.690052	0.000475512	0.00739531
Unigene0025657	1.05604e+06	1.36746e+06	1.30932e+06	5593216	4937662	5450104	1.24428e+06	5326994	2.09802	0.000481394	0.00744624
Unigene0007348	362873	327917	292476	699313	669382	898894	327755	755863	1.20551	0.000482793	0.00744624
Unigene0013080	904307	945063	1.0775e+06	4.79018e+06	4700508	4972599	975622	4.8211e+06	2.30497	0.000485426	0.00745591
Unigene0014381	203195	210253	228338	664249	667182	620582	213929	650671	1.6048	0.000510964	0.00778383
Unigene0042350	122799	195683	191866	486185	485082	559097	170116	510121	1.58432	0.000518946	0.00787315
Unigene0008831	96294.6	66665.2	104387	760246	781322	733828	89115.5	758465	3.08934	0.000532091	0.00803976
Unigene0021080	323123	406284	237194	7045952	6.19722e+06	7.90618e+06	322200	7.04979e+06	4.45155	0.000570421	0.00858402
Unigene0073256	2.4524e+06	2.3874e+06	2.04908e+06	1.30214e+06	1.14611e+06	1.44918e+06	2.29629e+06	1.29915e+06	-0.821741	0.000587721	0.0088087
Unigene0020289	254165	183865	256860	1.24067e+06	929454	1.14195e+06	231630	1.10402e+06	2.25288	0.000598807	0.00893882
Unigene0109573	24323034	25766624	26708934	11888193	11542237	13716937	2.55995e+07	1.23825e+07	-1.04782	0.000610143	0.00907161
Unigene0121578	524763	617531	574312	1.46941e+06	1532919	1.10777e+06	572202	1.37004e+06	1.25962	0.000619741	0.00916134
Unigene0012672	47746.5	49001	59042.2	894589	759440	594371	51929.9	749466	3.85123	0.00062292	0.00916134
Unigene0041505	9267864	8891850	7534673	4.67785e+06	3.89851e+06	4.9435e+06	8.5648e+06	4.50662e+06	-0.926373	0.000623572	0.00916134
Unigene0130744	317874	339790	444142	858390	911899	588816	367268	786369	1.09837	0.000641553	0.00938839
Unigene0007280	255557	317664	332029	1.06426e+06	999155	1.02882e+06	301750	1.03075e+06	1.77226	0.000661252	0.00963872
Unigene0119419	1.09556e+06	989513	984750	1.95145e+06	1.91855e+06	1.99322e+06	1.02328e+06	1.95441e+06	0.933536	0.000692588	0.0100044
Unigene0012322	380141	379959	329014	646532	675627	761384	363038	694514	0.935884	0.000694184	0.0100044
Unigene0009412	858285	928258	905967	1.72544e+06	1.53435e+06	1.61548e+06	897503	1.62509e+06	0.856531	0.000694415	0.0100044
Unigene0099826	1.37775e+06	1.53791e+06	1.29972e+06	614813	709572	820994	1.40513e+06	715126	-0.97443	0.000706392	0.0101377
Unigene0027405	101213	79822.2	52931	2.20559e+06	2.33681e+06	1.40016e+06	77988.6	1.98085e+06	4.66671	0.000711683	0.0101565
Unigene0121222	1.50949e+06	1.79706e+06	1.72654e+06	208756	277677	181688	1.6777e+06	222707	-2.91327	0.000713166	0.0101565
Unigene0020987	109821	213532	118491	3.88879e+06	3308073	4.17061e+06	147282	3.78916e+06	4.68523	0.000720207	0.0101794
Unigene0032442	5302.36	7626.12	9312.49	444361	407556	485852	7413.66	445923	5.91047	0.000720254	0.0101794
Unigene0013004	1.35381e+06	1.51466e+06	1.67275e+06	2.40013e+06	2.41202e+06	2469803	1.51374e+06	2.42732e+06	0.681244	0.000733173	0.0103227
Unigene0145035	954958	989979	806287	427107	391580	361298	917075	393328	-1.22131	0.000736035	0.0103239
Unigene0051276	1.22224e+06	1.212e+06	1.37741e+06	693682	703661	853188	1.27055e+06	750177	-0.760146	0.00074947	0.0104336
Unigene0017128	175348	60577.3	102974	3.54864e+06	3.46619e+06	3220390	112967	3.41174e+06	4.91654	0.000753756	0.010434
Unigene0000056	1.30502e+06	1.37422e+06	1.51177e+06	4.61476e+06	4352728	4.75181e+06	1.397e+06	4573100	1.71084	0.000755112	0.010434
Unigene0088040	1.55075e+06	1.67535e+06	1.5944e+06	67112.8	96099.9	75759.4	1.60683e+06	79657.3	-4.33427	0.000793245	0.0108505
Unigene0034197	49411.3	84499.9	48017.4	200260	90496.1	216214	60642.9	168990	1.47853	0.000794009	0.0108505
Unigene0026482	346656	880876	757595	6792124	7406463	6067846	661709	6.75548e+06	3.35179	0.000801715	0.0108998
Unigene0033474	146769	112418	118164	335408	227162	333328	125783	298632	1.24743	0.000803481	0.0108998
Unigene0022413	59908.7	107206	100298	2.18196e+06	2.7065e+06	1625387	89137.4	2171283	4.60637	0.000806986	0.0109075
Unigene0011138	700306	611805	468141	1.40402e+06	1.28828e+06	1.47741e+06	593417	1.3899e+06	1.22786	0.00082651	0.0111309
Unigene0029897	71252.7	83057.9	86282.9	2399577	2.00017e+06	2.46399e+06	80197.8	2.28791e+06	4.83432	0.000834172	0.0111936
Unigene0078885	388330	432004	332723	84457.2	80862.6	103162	384352	89494	-2.10257	0.000853272	0.0114087
Unigene0013595	129369	150544	118776	1.06564e+06	962846	944841	132896	991107	2.89874	0.000870176	0.0115516
Unigene0141960	539379	603526	463157	99897.8	76840.6	100181	535354	92306.6	-2.53599	0.000896998	0.0118653
Unigene0050266	1.52911e+06	1.69703e+06	1677351	2.48603e+06	2375854	2.64602e+06	1.63449e+06	2.50263e+06	0.614603	0.000919677	0.0120699
Unigene0095125	874817	851932	962655	1.74819e+06	1.7636e+06	2006850	896468	1.83955e+06	1.03703	0.000921964	0.0120699
Unigene0009848	899776	957216	1.12925e+06	1.65551e+06	1.44208e+06	1.76511e+06	995414	1.6209e+06	0.703427	0.000922212	0.0120699
Unigene0094041	1.23946e+06	1175340	1.58508e+06	2.31952e+06	2.41058e+06	2.59554e+06	1.33329e+06	2.44188e+06	0.872999	0.000926076	0.012078
Unigene0125548	691791	788997	687757	1.0854e+06	1.34326e+06	1921636	722848	1.4501e+06	1.00439	0.000932353	0.0121173
Unigene0036330	739543	792768	786794	383356	287806	260392	773035	310518	-1.31586	0.000940214	0.012136
Unigene0010962	140909	137563	109471	307474	344754	285150	129314	312460	1.27279	0.000940322	0.012136
Unigene0016438	197338	246863	269799	331985	470156	427527	238000	409889	0.784274	0.0009446	0.0121402
Unigene0030264	430656	447317	376667	198886	170703	240797	418214	203462	-1.03948	0.000947177	0.0121402
Unigene0054176	34002.8	43163.4	41557.4	399451	409456	393090	39574.5	400665	3.33975	0.000955104	0.0121997
Unigene0055273	34002.8	43163.4	41557.4	399451	409456	393090	39574.5	400665	3.33975	0.000955104	0.0121997
Unigene0066977	34002.8	43163.4	41557.4	399451	409456	393090	39574.5	400665	3.33975	0.000955104	0.0121997
Unigene0098450	407150	322653	275545	159737	149850	113340	335116	140976	-1.24922	0.000960365	0.0122249
Unigene0031661	39355.3	59563.8	47126.3	1.68094e+06	1.13228e+06	1.81009e+06	48681.8	1.54111e+06	4.98444	0.000987563	0.0125282
Unigene0132024	303068	189544	466203	169406	98276.4	108482	319605	125388	-1.34989	0.00100322	0.0126835
Unigene0006819	359220	366363	344649	1.22413e+06	1.16128e+06	1.09222e+06	356744	1.15921e+06	1.70018	0.00101849	0.0128329
Unigene0014687	493069	654550	649299	2.07351e+06	2167840	2223983	598973	2.15511e+06	1.8472	0.00102213	0.0128354
Unigene0013985	170853	211188	209885	318725	259103	377310	197309	318380	0.690293	0.00104492	0.0130334
Unigene0002526	1.25172e+06	1.31466e+06	2.97601e+06	4.23447e+06	4.15194e+06	4016649	1.84746e+06	4.13435e+06	1.16212	0.00107278	0.0132918
Unigene0114567	155435	160026	150813	613328	725912	697654	155425	678965	2.12712	0.00107911	0.0133258
Unigene0005360	4438290	4820641	4.73372e+06	894434	831936	931393	4.66422e+06	885921	-2.39638	0.00108653	0.0133475
Unigene0159270	3.70697e+06	3561286	3.64575e+06	1	1	NA	3.638e+06	1	-21.7947	0.00109707	0.0134138
Unigene0126243	773075	1.81918e+06	548586	3321.06	1	119916	1.04695e+06	41079.3	-4.67163	0.00110592	0.0134777
Unigene0081813	170281	215186	345587	1.00086e+06	952718	713703	243685	889095	1.86732	0.00111075	0.0134923
Unigene0116909	521929	514158	521222	1230231	2706544	1.37323e+06	519103	1.77e+06	1.76966	0.00113897	0.01379
Unigene0008652	69451.9	58959.9	118269	6.35195e+06	6.06247e+06	7138411	82226.8	6517611	6.30859	0.00114306	0.0137947
Unigene0001838	1.3204e+06	1457901	1.4808e+06	8446.41	7087.31	13796.8	1.4197e+06	9776.84	-7.182	0.00114705	0.013798
Unigene0107851	1	1	NA	11679466	10214039	8520209	1	1.01379e+07	23.2733	0.00116519	0.0139375
Unigene0032294	135800	99278.3	66691.5	1.08324e+06	1.09343e+06	1.14637e+06	100590	1.10768e+06	3.46098	0.00116614	0.0139375
Unigene0005983	1.99942e+06	2.44111e+06	2.71304e+06	1	1	1	2.38452e+06	1	-21.1853	0.00120241	0.0143036
Unigene0021741	207500	324263	274185	494537	627196	602787	268649	574840	1.09744	0.00120447	0.0143036
Unigene0038346	107345	85946.8	127279	247116	329997	267278	106857	281464	1.39727	0.00122498	0.014437
Unigene0087793	177543	171377	166888	50010.4	47842.3	59532.6	171936	52461.8	-1.71253	0.00122736	0.014437
Unigene0095250	651706	486610	412530	183245	204197	246201	516949	211214	-1.29131	0.0012361	0.0144939
Unigene0021429	29847.3	20307.3	19352.6	356025	256504	313008	23169.1	308512	3.73506	0.00128929	0.014983
Unigene0016832	264797	244498	255202	509127	654477	547694	254832	570432	1.16251	0.0012899	0.014983
Unigene0112003	306200	228139	258557	145275	170000	140027	264299	151768	-0.800305	0.00134296	0.015442
Unigene0022382	138084	141171	10648.9	267062	218776	145664	96634.6	210501	1.12321	0.00134604	0.015442
Unigene0028876	804094	401536	1.33768e+06	3377275	3.18311e+06	2.64784e+06	847771	3.06941e+06	1.85621	0.00143576	0.0162976
Unigene0145755	652205	549260	512726	241429	311173	124125	571397	225576	-1.34088	0.00144217	0.0162976
Unigene0034060	168208	181950	199540	3.82095e+06	2.73106e+06	3.38384e+06	183232	3.31195e+06	4.17593	0.00144254	0.0162976
Unigene0035758	91099.8	58169.3	108695	1.28986e+06	1.15349e+06	1.45225e+06	85987.9	1.29853e+06	3.91661	0.00146677	0.0165212
Unigene0122120	348595	378885	444001	906623	873683	630244	390494	803516	1.04103	0.00150537	0.0168644
Unigene0037220	40666	271741	267479	369049	309796	302157	193295	327001	0.758489	0.0015078	0.0168644
Unigene0053436	254916	286060	361111	1.00994e+06	872710	802505	300696	895053	1.57367	0.00151086	0.0168644
Unigene0014405	616325	628344	588918	219370	257978	172974	611196	216774	-1.49544	0.00151612	0.0168725
Unigene0056305	304137	304047	218980	840643	935680	752276	275721	842866	1.61209	0.00152663	0.0169388
Unigene0040882	921259	968486	939705	4.0051e+06	3.20586e+06	3.84351e+06	943150	3.68482e+06	1.96604	0.00154071	0.016992
Unigene0118811	6728648	7270452	7865116	2.03153e+06	1.78908e+06	2.08118e+06	7288072	1.96726e+06	-1.88935	0.00154534	0.016992
Unigene0091239	1.27212e+06	1.3482e+06	1674010	44080.1	26803.9	43591.9	1431442	38158.7	-5.22932	0.00156845	0.0170582
Unigene0007622	29137.2	42798.5	34781.7	1.5216e+06	659269	1.73277e+06	35572.5	1.30454e+06	5.19664	0.00156952	0.0170582
Unigene0049037	243466	299660	292939	86154.6	105665	72078.8	278688	87966.2	-1.66363	0.00157954	0.0171041
Unigene0093477	243466	299660	292939	86154.6	105665	72078.8	278688	87966.2	-1.66363	0.00157954	0.0171041
Unigene0119542	129529	159014	136740	313108	663551	137875	141761	371511	1.38994	0.00159103	0.0171041
Unigene0117960	2.16888e+06	2.42622e+06	3396399	491603	393358	635572	2.66384e+06	506844	-2.39389	0.00159234	0.0171041
Unigene0053912	1.64713e+06	1.60876e+06	1.49109e+06	2.64065e+06	3.52828e+06	3120921	1.58233e+06	3.09662e+06	0.968643	0.00159421	0.0171041
Unigene0041625	311849	140675	140798	1.83762e+06	1.50785e+06	2179340	197774	1.84161e+06	3.21904	0.00159675	0.0171041
Unigene0001022	1.5907e+06	1852637	1.75009e+06	2.82523e+06	2.8251e+06	3.07179e+06	1.73114e+06	2.90737e+06	0.747991	0.00160685	0.0171628
Unigene0072339	1.60019e+06	1.57848e+06	2.0107e+06	437534	402586	581231	1.72979e+06	473784	-1.8683	0.00164253	0.0174937
Unigene0028806	4327693	3461560	4.30762e+06	737368	677199	657570	4.03229e+06	690712	-2.54544	0.00169273	0.0179768
Unigene0100509	1.43113e+06	1.65406e+06	1.8773e+06	2040.12	6839.42	10180	1.65416e+06	6353.18	-8.02441	0.0017084	0.0180916
Unigene0092503	419265	340069	390697	1	1	1	383344	1	-18.5483	0.00172859	0.0182533
Unigene0007740	786922	789676	750464	275942	337533	376577	775687	330017	-1.23293	0.00175458	0.0183712
Unigene0006524	121289	118513	152011	81348.4	87488.6	73956.4	130604	80931.1	-0.690436	0.00179234	0.0186614
Unigene0047227	525650	644093	430676	1.06465e+06	985901	1.00515e+06	533473	1.01857e+06	0.933053	0.00185218	0.0192145
Unigene0015933	1.2458e+06	1.50697e+06	1.56718e+06	4.47948e+06	4609631	4.81466e+06	1.43998e+06	4.63459e+06	1.68639	0.00186544	0.0192145
Unigene0056469	315407	179760	192141	646894	677488	697914	229102	674098	1.55697	0.00187587	0.0192491
Unigene0118825	406129	469075	523012	830282	1250718	817768	466072	966256	1.05185	0.00187986	0.0192491
Unigene0014631	766084	801966	808533	434753	533186	472472	792195	480137	-0.722409	0.00189298	0.0193302
Unigene0090749	1.74333e+06	1.71131e+06	2115228	36582.1	58799.3	39766.2	1.85662e+06	45049.2	-5.36503	0.00190136	0.0193626
Unigene0009981	171874	155545	215502	392663	377788	405260	180974	391904	1.11472	0.00191105	0.0194081
Unigene0007141	13576882	12744948	13500492	4.30814e+06	3.96545e+06	4068113	1.32741e+07	4.1139e+06	-1.69004	0.00192049	0.0194509
Unigene0124953	665109	403917	770684	64376.1	82397.8	69892.8	613237	72222.3	-3.08593	0.00193934	0.0195884
Unigene0053921	264215	371888	489714	762298	770522	629950	375273	720923	0.941907	0.00196776	0.0198216
Unigene0029596	1.28748e+06	1.58575e+06	2217622	3.1864e+06	3.25749e+06	3012665	1.69695e+06	3.15219e+06	0.893409	0.00201123	0.0201502
Unigene0100408	1.37702e+06	1345639	1.33018e+06	214057	135088	200196	1.35095e+06	183113	-2.88316	0.00202166	0.0202003
Unigene0034684	333491	368593	365774	187380	189583	303335	355952	226766	-0.650479	0.00207018	0.0206296
Unigene0035434	1.10354e+06	1.16258e+06	1.2055e+06	781937	841437	461999	1.15721e+06	695124	-0.735304	0.00212688	0.0210816
Unigene0131461	83837.2	83551.3	85434.2	133111	156379	143114	84274.2	144201	0.77492	0.00213675	0.0211231
Unigene0055914	2482066	2149025	1.8012e+06	4.47389e+06	3.88823e+06	4662705	2.1441e+06	4.34161e+06	1.01786	0.00215056	0.0212032
Unigene0030113	293418	315820	346385	2.28403e+06	2.11702e+06	2.19103e+06	318541	2.19736e+06	2.78622	0.00216031	0.021243
Unigene0063295	743259	793556	707723	269320	188764	259895	748179	239326	-1.64441	0.00218554	0.0213521
Unigene0018634	555345	631413	527711	1	1	1	571490	1	-19.1244	0.00218685	0.0213521
Unigene0131978	297927	306598	240251	527139	461262	485919	281592	491440	0.803409	0.00220774	0.021426
Unigene0053045	99633.6	81838.3	45638.3	404029	369213	360814	75703.4	378019	2.32003	0.00221965	0.0214844
Unigene0025074	1.08251e+06	1.00441e+06	1.1483e+06	6.88263e+06	5575139	5.89768e+06	1.07841e+06	6.11848e+06	2.50427	0.00222597	0.0214844
Unigene0039532	23946.8	21666.8	11773.8	6349252	5466961	6664543	19129.1	6160252	8.33107	0.00226275	0.0216933
Unigene0086333	1809546	1.83594e+06	1.58412e+06	3.27041e+06	3447089	3.35899e+06	1.7432e+06	3.35883e+06	0.946221	0.00227031	0.0216935
Unigene0086334	1809546	1.83594e+06	1.58412e+06	3.27041e+06	3447089	3.35899e+06	1.7432e+06	3.35883e+06	0.946221	0.00227031	0.0216935
Unigene0048255	34086.9	41672.7	67416.6	304470	210785	298345	47725.4	271200	2.50653	0.00228841	0.0218103
Unigene0049039	4985.27	1355.18	6485.92	2.70108e+06	2.47015e+06	2.47296e+06	4275.46	2.54806e+06	9.21911	0.00231569	0.0219639
Unigene0127745	1.19444e+06	1.27261e+06	1.20468e+06	3.11071e+06	2.81675e+06	2.53801e+06	1.22391e+06	2.82182e+06	1.20513	0.00232417	0.0219821
Unigene0089799	2360506	2919477	3401507	1.28368e+06	1.42366e+06	1.52941e+06	2893830	1.41225e+06	-1.03498	0.00234003	0.0220758
Unigene0002999	300398	221667	156563	757737	694026	720812	226209	724192	1.67871	0.00235465	0.0221548
Unigene0001771	264388	313823	341536	459958	478367	527581	306583	488635	0.672483	0.00237272	0.0222151
Unigene0112019	2.29225e+06	2.53988e+06	2.47324e+06	3771110	3.62245e+06	4.13473e+06	2.43512e+06	3.84276e+06	0.65815	0.00239099	0.0223299
Unigene0108641	20947500	23045654	23317844	364253	538805	864992	2.2437e+07	589350	-5.25061	0.00242126	0.022556
Unigene0162675	61080.4	66113.9	109238	24804.3	46532.9	44724.2	78810.8	38687.1	-1.02654	0.00246151	0.022842
Unigene0090354	3529727	4.6558e+06	3.74692e+06	8191837	8197771	8879105	3.97748e+06	8.4229e+06	1.08246	0.00246653	0.022842
Unigene0109459	201645	194333	183168	684968	902241	699871	193049	762360	1.98151	0.0024704	0.022842
Unigene0015733	100797	100443	116289	213873	250674	265279	105843	243275	1.20066	0.00250775	0.0229924
Unigene0027162	595630	671267	694134	1.17338e+06	1.42808e+06	1.38996e+06	653677	1.33047e+06	1.02529	0.00250778	0.0229924
Unigene0104588	385869	253514	596097	4.92161e+06	4597792	5658435	411827	5.05928e+06	3.61882	0.00250955	0.0229924
Unigene0118047	128201	129140	84824.8	268922	244101	325997	114055	279673	1.29401	0.00251141	0.0229924
Unigene0011040	884129	799794	575257	331379	418290	332095	753060	360588	-1.06241	0.00255385	0.0233235
Unigene0065722	258216	237760	258921	45185.5	38940.1	28238.7	251633	37454.8	-2.7481	0.00256661	0.0233825
Unigene0029819	1.18277e+06	1.21753e+06	1.24998e+06	560207	573166	NA	1.21676e+06	566686	-1.10242	0.00258509	0.0234933
Unigene0053396	2.19013e+06	3.25772e+06	3.01526e+06	1.71191e+06	1593828	1.9452e+06	2.82104e+06	1.75031e+06	-0.688614	0.00259805	0.0234966
Unigene0054004	2.19013e+06	3.25772e+06	3.01526e+06	1.71191e+06	1593828	1.9452e+06	2.82104e+06	1.75031e+06	-0.688614	0.00259805	0.0234966
Unigene0054005	2.19013e+06	3.25772e+06	3.01526e+06	1.71191e+06	1593828	1.9452e+06	2.82104e+06	1.75031e+06	-0.688614	0.00259805	0.0234966
Unigene0160754	2.19013e+06	3.25772e+06	3.01526e+06	1.71191e+06	1593828	1.9452e+06	2.82104e+06	1.75031e+06	-0.688614	0.00259805	0.0234966
Unigene0015626	69469.3	44385.2	36135.7	946418	810159	900505	49996.8	885694	4.1469	0.00260716	0.0234966
Unigene0054868	426131	513748	494590	1.48418e+06	2752193	3.67931e+06	478156	2.63856e+06	2.4642	0.00261426	0.0234966
Unigene0008578	296102	62436.9	64559.5	256450	177572	229034	141033	221019	0.648136	0.00261839	0.0234966
Unigene0123661	289862	350593	271606	1.25625e+06	1.15787e+06	1.33697e+06	304020	1.25036e+06	2.04011	0.00262337	0.0234966
Unigene0042458	373993	544964	324702	1.46029e+06	1.45926e+06	1.53499e+06	414553	1.48484e+06	1.84068	0.00263648	0.023525
Unigene0111926	114612	121590	80756.3	293240	264608	218930	105653	258926	1.29321	0.00263921	0.023525
Unigene0004665	333614	289711	277560	619805	616787	649666	300295	628753	1.06611	0.00264863	0.0235525
Unigene0024294	310194	351772	2.3e+06	591759	654488	685597	987323	643948	-0.616577	0.00266121	0.0236079
Unigene0056277	1.98296e+06	1.96915e+06	1.94825e+06	3.27677e+06	3.46896e+06	2802179	1.96679e+06	3.18264e+06	0.694382	0.0026776	0.0236968
Unigene0093072	71917.6	48620.3	30033.2	498906	433274	305067	50190.3	412416	3.03862	0.00270269	0.023862
Unigene0127197	401219	430011	320249	695540	730271	807371	383827	744394	0.955613	0.00276094	0.0243185
Unigene0048258	339841	379290	477024	75045.4	95693.1	111092	398718	93943.6	-2.0855	0.00278895	0.0244493
Unigene0127689	313526	378246	396931	1.23755e+06	1.28159e+06	860214	362901	1.12645e+06	1.63414	0.0028277	0.0247307
Unigene0073196	3938851	4.33483e+06	4538458	53108.4	41510.3	13224.4	4.27071e+06	35947.7	-6.89243	0.00292542	0.0252918
Unigene0044548	44542.7	58531.3	86145.3	178559	152001	155298	63073.1	161953	1.36048	0.00293929	0.0252918
Unigene0130906	1.3009e+06	1.30874e+06	1.2374e+06	175311	196051	117931	1.28235e+06	163097	-2.97498	0.00294302	0.0252918
Unigene0032699	8219.17	NA	4316.79	295748	453070	138348	6267.98	295722	5.5601	0.00294629	0.0252918
Unigene0003285	1	1	NA	41432.2	37551.2	18668.3	1	32550.6	14.9904	0.00295836	0.0253369
Unigene0041750	1	1	NA	41432.2	37551.2	18668.3	1	32550.6	14.9904	0.00295836	0.0253369
Unigene0005160	78009	241165	69579	17446406	19049382	16556459	129584	1.76841e+07	7.09242	0.00299341	0.0255782
Unigene0041147	73532.8	93537.2	155369	918323	922926	256633	107480	699294	2.70183	0.0030164	0.0256964
Unigene0034291	505777	324073	147321	1.85495e+06	1.03496e+06	1.35783e+06	325724	1.41592e+06	2.12001	0.00302108	0.0256964
Unigene0012146	13753.8	696.9	1.27252	768132	863384	513372	4817.32	714963	7.21349	0.00303415	0.0257487
Unigene0017374	9.0927	1	1	530826	763618	296859	3.69757	530435	17.1302	0.00304252	0.0257498
Unigene0089224	2246354	2.10241e+06	2.03674e+06	191723	158071	157029	2.1285e+06	168941	-3.65525	0.00304814	0.0257498
Unigene0047677	4.45268e+06	3299546	5014008	263120	300070	234090	4.25541e+06	265760	-4.0011	0.00306258	0.0258132
Unigene0000460	426609	444404	507531	287852	167003	175460	459515	210105	-1.129	0.00307454	0.0258137
Unigene0040616	757109	1.40615e+06	1.54887e+06	4.05068e+06	4005243	4.12303e+06	1.23737e+06	4.05965e+06	1.71407	0.00310884	0.0259308
Unigene0110990	260975	255666	243323	898572	988313	787992	253321	891626	1.81547	0.00311226	0.0259308
Unigene0030048	333247	404176	334393	3.03194e+06	2.53569e+06	3.1545e+06	357272	2.90738e+06	3.02462	0.0031216	0.0259308
Unigene0043178	504188	365683	997124	808761	693653	1.42897e+06	622332	977127	0.650862	0.00312537	0.0259308
Unigene0019149	7638001	4322630	10334782	131639	190963	209058	7.4318e+06	177220	-5.3901	0.0031557	0.0260661
Unigene0102914	532784	610187	559244	37617.7	NA	43042.6	567405	40330.2	-3.81445	0.00323901	0.0265795
Unigene0119933	685252	714490	879855	1.41162e+06	1.63266e+06	1522232	759866	1.52217e+06	1.00231	0.0032645	0.0265795
Unigene0086467	32363.5	44753.7	27975	192541	193470	137785	35030.7	174599	2.31735	0.00328278	0.0265795
Unigene0168053	32363.5	44753.7	27975	192541	193470	137785	35030.7	174599	2.31735	0.00328278	0.0265795
Unigene0029217	466879	962462	1.28188e+06	1.66314e+06	1.49525e+06	1.78772e+06	903741	1.6487e+06	0.86735	0.00329573	0.0265795
Unigene0011800	218975	269621	285529	97827.6	102604	129312	258041	109915	-1.23122	0.00329987	0.0265795
Unigene0127449	692378	577125	782702	1.87915e+06	1544066	2.56893e+06	684069	1.99738e+06	1.5459	0.00330053	0.0265795
Unigene0017334	1	1	NA	525992	412310	327261	1	421854	18.6864	0.00330618	0.0265795
Unigene0062933	308893	257129	NA	924067	760476	1.08159e+06	283011	922044	1.70398	0.00333543	0.0267194
Unigene0120550	302791	293979	279690	660825	641203	445719	292153	582582	0.995736	0.00338997	0.0270979
Unigene0023197	7055.55	NA	3366.16	694682	683303	480272	5210.86	619419	6.89325	0.00340816	0.0271848
Unigene0117691	794967	807368	1.2055e+06	332559	263351	422707	935945	339539	-1.46285	0.0034277	0.0272821
Unigene0156544	298624	299480	242672	68214.4	92266.2	63735.1	280259	74738.6	-1.90683	0.00343963	0.0273186
Unigene0071839	323697	348794	318752	1.7815e+06	1.53724e+06	1.91809e+06	330414	1.74561e+06	2.40138	0.00346172	0.0274354
Unigene0055882	1248919	1.50078e+06	1.45336e+06	2.17416e+06	2.0634e+06	2.10571e+06	1.40102e+06	2.11442e+06	0.593788	0.00348368	0.0275507
Unigene0077501	1.30023e+06	1.85267e+06	2.08251e+06	254246	369198	231281	1.74514e+06	284908	-2.61477	0.0034974	0.0275511
Unigene0023759	25829.3	13561.1	4011.55	1	1	1.02088	14467.3	1.00696	-13.8105	0.00349855	0.0275511
Unigene0004828	748790	1.03512e+06	1.01114e+06	158663	205953	211898	931683	192171	-2.27745	0.00350629	0.0275536
Unigene0037436	259157	320628	286425	1.12669e+06	1.0801e+06	1.17258e+06	288737	1.12646e+06	1.96397	0.0035248	0.0275938
Unigene0160250	817738	751755	657523	255072	184308	277983	742338	239121	-1.63434	0.00352625	0.0275938
Unigene0054601	162951	215322	222061	279081	310895	321154	200112	303710	0.60189	0.00356021	0.0277427
Unigene0006355	317848	225406	315338	530657	485583	631979	286197	549407	0.940865	0.00359402	0.0278491
Unigene0094586	341569	424713	786149	942127	1.89827e+06	1.89793e+06	517477	1.57944e+06	1.60985	0.00359597	0.0278491
Unigene0072675	2.26057e+06	2.59493e+06	2.80992e+06	7.43484e+06	6.15861e+06	7.30856e+06	2.55514e+06	6.96734e+06	1.44721	0.00359634	0.0278491
Unigene0116715	1.43713e+06	500119	833215	4145819	3102469	2.85322e+06	923488	3.36717e+06	1.86637	0.00362368	0.0280025
Unigene0142950	949586	1.03237e+06	870053	45816.5	35337.2	45551.3	950669	42235	-4.49243	0.00365296	0.0281702
Unigene0001169	292999	467287	353178	2147761	3864144	4.03716e+06	371154	3.34969e+06	3.17394	0.00368162	0.0282872
Unigene0121310	602631	598110	556539	291583	258036	399441	585760	316353	-0.888774	0.00368334	0.0282872
Unigene0084774	546755	601156	664737	303474	289644	302843	604216	298654	-1.01659	0.00370116	0.0283133
Unigene0009956	239736	304543	343391	862645	868488	1.03802e+06	295890	923051	1.64135	0.00370198	0.0283133
Unigene0075193	8456113	6665730	7750505	3.78449e+06	3.10012e+06	4.19601e+06	7624116	3.69354e+06	-1.04556	0.0037142	0.0283484
Unigene0025941	26944	60813.3	43807	3192784	3.05156e+06	2688427	43854.8	2.97759e+06	6.08527	0.00374596	0.0284233
Unigene0003784	112499	180570	243562	297340	372181	307442	178877	325654	0.864371	0.00374695	0.0284233
Unigene0137474	585836	634681	433608	172394	194431	276088	551375	214304	-1.36337	0.00378483	0.0285939
Unigene0098080	2.11013e+06	2.1877e+06	2.03798e+06	1	1	NA	2.11194e+06	1	-21.0101	0.003813	0.0287058
Unigene0020448	189753	157358	241462	323031	258675	327603	196191	303103	0.62755	0.00381509	0.0287058
Unigene0049958	NA	1	1	834232	705064	916800	1	818698	19.643	0.00386771	0.029043
Unigene0013606	1	1	NA	496045	499924	427019	1	474329	18.8555	0.00391694	0.0291769
Unigene0056938	3.28065e+06	4.58739e+06	4.85123e+06	922957	878285	850325	4.23976e+06	883856	-2.2621	0.00394109	0.0292981
Unigene0017226	354975	355802	466035	1.71267e+06	1.30571e+06	2787121	392271	1.93517e+06	2.30254	0.00397283	0.0294307
Unigene0128816	1545230	1.75337e+06	2.61653e+06	661371	547919	680297	1.97171e+06	629862	-1.64634	0.00397871	0.0294307
Unigene0087892	174883	226907	188116	1446919	837022	1.32049e+06	196635	1.20148e+06	2.61122	0.00399118	0.0294307
Unigene0132148	671146	730668	585411	2418669	2.23979e+06	454904	662408	1.70445e+06	1.36352	0.00399284	0.0294307
Unigene0010026	1.01618e+06	791775	787119	2.07547e+06	1.96904e+06	2024161	865025	2.02289e+06	1.2256	0.00400397	0.0294307
Unigene0039057	242912	250094	272687	442684	412532	339583	255231	398266	0.64193	0.00400644	0.0294307
Unigene0011541	625232	721182	608234	1.05129e+06	1.16289e+06	928862	651550	1.04768e+06	0.685251	0.00406923	0.029833
Unigene0028472	937434	1.29742e+06	1.44743e+06	2115981	1.95731e+06	2.45715e+06	1.22743e+06	2.17681e+06	0.826578	0.00410127	0.0300087
Unigene0123717	8767.33	9049.22	2315.28	670142	579873	980680	6710.61	743565	6.79187	0.00411799	0.0300719
Unigene0120022	170385	139949	226584	513350	390217	338253	178973	413940	1.20968	0.00412891	0.0300924
Unigene0035049	414094	315710	494735	838760	722792	785586	408179	782379	0.938664	0.00419031	0.0304802
Unigene0121940	329281	NA	343279	1.48151e+06	1.3531e+06	1.43644e+06	336280	1.42368e+06	2.08189	0.00423567	0.03075
Unigene0038244	111899	198522	184338	1433551	1.42611e+06	1.5422e+06	164920	1.46729e+06	3.15331	0.00430672	0.0312049
Unigene0015588	1	3397.33	94695	4.31362e+06	3.22358e+06	4898845	32697.8	4.14535e+06	6.98616	0.00434915	0.0314509
Unigene0081504	507396	516430	420523	333543	269700	349321	481450	317522	-0.60053	0.00437117	0.0315488
Unigene0155712	118782	39885.5	26973.7	1	1	1.04265	61880.5	1.01422	-15.8968	0.00439393	0.0315904
Unigene0145566	394195	643106	337473	108901	112940	58449.2	458258	93430.3	-2.2942	0.00445552	0.0319094
Unigene0031160	3782210	3.3476e+06	3651802	5498645	5.8218e+06	6984994	3.59387e+06	6.10181e+06	0.763699	0.00446186	0.0319094
Unigene0052256	379806	507568	384126	821969	711352	690838	423833	741386	0.806729	0.00449076	0.0319094
Unigene0087525	1.00189e+06	633785	764124	16512.9	35911.1	23955.8	799934	25459.9	-4.97358	0.00449377	0.0319094
Unigene0013641	12274.6	17990	23649.7	773698	684281	900667	17971.4	786215	5.45115	0.00450572	0.0319094
Unigene0119935	48689	26775.1	51873.8	3941008	4.0595e+06	4.08864e+06	42446	4.02972e+06	6.56891	0.00451296	0.0319094
Unigene0120220	252196	218743	178730	459065	369309	521506	216557	449960	1.05505	0.0045207	0.0319094
Unigene0012410	195767	268250	249761	615871	697547	193367	237926	502262	1.07793	0.00452454	0.0319094
Unigene0050392	482045	581109	521356	71837.6	79921.7	119598	528170	90452.4	-2.54577	0.00454417	0.0319094
Unigene0056187	436021	489935	400550	3.9095e+06	3.43934e+06	3.83844e+06	442169	3.72909e+06	3.07615	0.00455185	0.0319094
Unigene0062405	1.15211e+06	1.20199e+06	1.18235e+06	2.91503e+06	2638731	2.87194e+06	1.17882e+06	2.80857e+06	1.2525	0.00456215	0.0319094
Unigene0001605	NA	1	1.07173	10615534	11288832	12290821	1.03587	1.13984e+07	23.3915	0.00458244	0.0319094
Unigene0029731	451956	508929	474256	2.12274e+06	2.0861e+06	724858	478380	1.64457e+06	1.78148	0.0045852	0.0319094
Unigene0049721	606255	638315	612291	1.20885e+06	1.22758e+06	1.16432e+06	618954	1.20025e+06	0.95543	0.00459579	0.0319094
Unigene0085204	381518	353423	265148	575519	508746	535040	333363	539768	0.695246	0.00460694	0.0319094
Unigene0100127	1.31897e+06	1.64346e+06	1.38803e+06	1.94825e+06	2198632	2620350	1.45016e+06	2.25575e+06	0.637396	0.00461541	0.0319094
Unigene0003826	702528	714213	701125	1.62037e+06	2.18529e+06	2.4622e+06	705955	2.08929e+06	1.56536	0.0046161	0.0319094
Unigene0128990	723846	772115	678480	1.3007e+06	1.40973e+06	1.24111e+06	724814	1.31718e+06	0.861772	0.00461858	0.0319094
Unigene0077122	259558	219600	261918	634949	764702	488840	247025	629497	1.34954	0.00463907	0.0319915
Unigene0130573	346351	328623	509743	1.64265e+06	1.63755e+06	1.56227e+06	394906	1.61416e+06	2.0312	0.00466198	0.0320606
Unigene0056612	973869	910339	632217	461501	447667	546533	838808	485234	-0.789662	0.00467497	0.0320606
Unigene0122659	2.7752e+06	2.15634e+06	1.10218e+06	4.57177e+06	4738247	4377813	2.01124e+06	4.56261e+06	1.18177	0.00470223	0.0321291
Unigene0001962	1.08752e+06	1.24723e+06	1.26735e+06	232046	366789	334885	1.2007e+06	311240	-1.94778	0.00472946	0.0322285
Unigene0108991	52761.9	48903.5	33096.6	1.47313e+06	873137	659704	44920.7	1.00199e+06	4.47934	0.00474245	0.0322285
Unigene0126646	729101	841591	597301	1	1	NA	722664	1	-19.463	0.00474281	0.0322285
Unigene0017317	295440	283909	246019	705930	963060	1.00955e+06	275123	892848	1.69834	0.00476574	0.0323253
Unigene0087467	992069	1.09409e+06	1.29884e+06	20071.3	21320.8	NA	1.12833e+06	20696	-5.7687	0.00480311	0.0325194
Unigene0040615	NA	151063	79991.9	398750	792234	409205	115528	533396	2.20697	0.00481272	0.0325252
Unigene0046892	733539	508680	981460	1.65415e+06	1.27773e+06	1.27567e+06	741226	1402519	0.920034	0.0048467	0.0326599
Unigene0108131	319306	370431	91626.2	3.91829e+06	4.54043e+06	3117694	260454	3.85881e+06	3.88905	0.00485022	0.0326599
Unigene0074768	509031	525167	436930	50887.3	53262.1	112799	490376	72316	-2.7615	0.00489834	0.0328815
Unigene0048136	104307	158622	94828.2	4294388	3.60879e+06	5354496	119253	4.41923e+06	5.2117	0.00490082	0.0328815
Unigene0128946	116959	123906	179041	456132	1.10319e+06	322804	139969	627377	2.16423	0.00491139	0.0328931
Unigene0109698	3.81494e+06	4.06759e+06	3.34987e+06	250847	399293	464210	3.74413e+06	371450	-3.33339	0.00495144	0.0330345
Unigene0016262	1.74058e+06	1712284	1.45342e+06	404880	130637	458580	1.63543e+06	331366	-2.30317	0.00495421	0.0330345
Unigene0048951	1.37234e+06	1.41372e+06	1.34636e+06	104425	173892	82845.8	1.37747e+06	120387	-3.51627	0.00495917	0.0330345
Unigene0056829	855208	783955	975448	112100	119586	96636.1	871537	109441	-2.99341	0.00497015	0.0330484
Unigene0152621	1.41504e+06	1.05616e+06	721992	92951.8	107227	78372.1	1.0644e+06	92850.3	-3.51898	0.00498608	0.0330841
Unigene0006354	8194.54	19357.1	13532.4	302555	352574	403400	13694.7	352843	4.68734	0.00499333	0.0330841
Unigene0024184	167127	249116	134841	578040	694844	564676	183695	612520	1.73744	0.00501536	0.0331453
Unigene0114351	265265	331882	329337	954043	698801	464248	308828	705697	1.19225	0.00502039	0.0331453
Unigene0042339	54276.6	33833.2	42560.9	122277	76333.8	94894.9	43556.9	97835.2	1.16745	0.00512903	0.033683
Unigene0115026	54276.6	33833.2	42560.9	122277	76333.8	94894.9	43556.9	97835.2	1.16745	0.00512903	0.033683
Unigene0045946	6.77647e+06	7.49598e+06	6.29618e+06	1.1335e+06	630772	663517	6.85621e+06	809262	-3.08273	0.00515802	0.0338137
Unigene0047807	846306	801348	696977	456002	459350	561334	781544	492229	-0.666998	0.00517584	0.0338256
Unigene0080151	1.33329e+06	1.46307e+06	1.59326e+06	594551	718141	637642	1.46321e+06	650111	-1.17037	0.00517804	0.0338256
Unigene0051814	1.91618e+06	2.07189e+06	2748058	40515.5	83976.5	127750	2.24538e+06	84080.5	-4.73904	0.00521495	0.033888
Unigene0032750	97288.2	98052.8	87152.2	687993	623154	664713	94164.4	658620	2.80619	0.00523171	0.0339377
Unigene0010471	894061	908095	1.07722e+06	513434	599194	624935	959792	579188	-0.72869	0.00527513	0.0341361
Unigene0023265	99469.8	151608	113784	3.02461e+06	2775677	3.04113e+06	121621	2.94714e+06	4.59885	0.00530445	0.0341361
Unigene0123976	58652.8	30137.1	61724	660902	515601	572124	50171.3	582876	3.53825	0.00530787	0.0341361
Unigene0110624	552765	589759	624441	1.6709e+06	1.49067e+06	1.66096e+06	588989	1.60751e+06	1.44851	0.00530886	0.0341361
Unigene0085786	3236113	3.1222e+06	2493563	98449.8	61365.5	95571.4	2.95063e+06	85128.9	-5.11523	0.00531516	0.0341361
Unigene0024579	145462	172448	166217	272534	233866	259483	161376	255295	0.661739	0.0053174	0.0341361
Unigene0090882	936334	731954	860314	523878	440014	551832	842867	505241	-0.738334	0.00535288	0.0342259
Unigene0029812	646352	812650	527037	1.27701e+06	1315139	1472151	662013	1.35477e+06	1.03311	0.00535539	0.0342259
Unigene0040013	226689	239567	210985	2.71651e+06	2267397	2103901	225747	2.3626e+06	3.3876	0.0054226	0.0345726
Unigene0143482	367656	335849	256106	8391.57	4186.62	15036.4	319870	9204.87	-5.11895	0.00545786	0.0347378
Unigene0045322	221243	163694	227643	866567	772789	875975	204193	838444	2.03778	0.00551613	0.0350485
Unigene0033493	306482	389009	324812	641545	670288	382596	340101	564810	0.731802	0.00552553	0.0350485
Unigene0082786	2.17253e+06	2348847	2256568	4.57082e+06	4292389	4475764	2.25931e+06	4.44632e+06	0.976729	0.00554249	0.0350961
Unigene0082787	2.17253e+06	2348847	2256568	4.57082e+06	4292389	4475764	2.25931e+06	4.44632e+06	0.976729	0.00554249	0.0350961
Unigene0079834	1.97702e+06	2.09566e+06	2.42991e+06	989700	555173	591301	2.16753e+06	712058	-1.60599	0.0055622	0.0351611
Unigene0031002	73438.9	64930.1	35691.9	382192	319509	347538	58020.3	349746	2.59168	0.00560511	0.0353721
Unigene0041141	128725	176090	127084	711151	1.02288e+06	675080	143966	803038	2.47974	0.00568195	0.035788
Unigene0004549	346025	300642	338287	446414	512130	835213	328318	597919	0.864856	0.00569026	0.035788
Unigene0124897	621430	660835	709043	51946.6	48352	20279.1	663769	40192.6	-4.04568	0.00577011	0.0361806
Unigene0132468	15914.6	17470.6	NA	550855	645313	1.01854e+06	16692.6	738235	5.4668	0.00578269	0.0361806
Unigene0135767	410077	354404	462774	1.42838e+06	1.56458e+06	1.49294e+06	409085	1.4953e+06	1.86996	0.00578458	0.0361806
Unigene0059094	1.5246e+06	1.65993e+06	1.44201e+06	99891.4	102130	68854.5	1542181	90292	-4.09423	0.00581611	0.0362726
Unigene0014682	13198.7	32603.3	17415.1	863900	778471	893211	21072.4	845194	5.32586	0.00582706	0.03628
Unigene0036283	721673	669544	466544	2970.27	6262.55	6549.56	619254	5260.79	-6.87911	0.00602129	0.0373294
Unigene0038691	114768	85510	51097.2	981477	581358	1.92305e+06	83791.6	1.16196e+06	3.79361	0.0060259	0.0373294
Unigene0108439	385959	337030	434129	4417442	3.10638e+06	4698681	385706	4.07417e+06	3.40093	0.00602932	0.0373294
Unigene0070913	12459.1	11656.8	6915.93	130465	117279	80607.2	10343.9	109451	3.40342	0.00603661	0.0373294
Unigene0072332	1.08438e+06	1099928	944157	608283	526513	648777	1.04282e+06	594524	-0.810686	0.00604581	0.0373294
Unigene0119900	549556	626175	708078	408519	423819	410437	627936	414259	-0.600086	0.00606418	0.0373807
Unigene0151509	243658	260074	231539	35270.5	46928.9	56436.9	245090	46212.1	-2.40697	0.00610812	0.0375892
Unigene0046019	814817	911728	774778	222143	232265	231004	833774	228471	-1.86765	0.00614581	0.0377587
Unigene0008381	155551	157989	112945	29025.9	41176.4	29957.9	142162	33386.7	-2.09019	0.00616686	0.0378254
Unigene0091684	155551	157989	112945	29025.9	41176.4	29957.9	142162	33386.7	-2.09019	0.00616686	0.0378254
Unigene0113026	155551	157989	112945	29025.9	41176.4	29957.9	142162	33386.7	-2.09019	0.00616686	0.0378254
Unigene0118615	25939.2	23485.9	80632.8	2.19961e+06	1.91412e+06	2.01813e+06	43352.6	2.04395e+06	5.5591	0.00619935	0.0379104
Unigene0071255	760605	785210	989498	1363603	1.22302e+06	1.65218e+06	845104	1.41294e+06	0.741495	0.00620111	0.0379104
Unigene0101043	760605	785210	989498	1363603	1.22302e+06	1.65218e+06	845104	1.41294e+06	0.741495	0.00620111	0.0379104
Unigene0101044	760605	785210	989498	1363603	1.22302e+06	1.65218e+06	845104	1.41294e+06	0.741495	0.00620111	0.0379104
Unigene0105639	1.6578e+06	2.10566e+06	2.1348e+06	5942335	6121427	5599173	1.96608e+06	5887645	1.58237	0.0062378	0.0380097
Unigene0013778	353104	378082	325734	745203	708664	876509	352307	776792	1.1407	0.00624939	0.038018
Unigene0001703	69127.3	186586	147790	1.68817e+06	1.49278e+06	2.00479e+06	134501	1.72858e+06	3.68389	0.00637964	0.0386837
Unigene0084756	628347	584702	649298	42980.5	32629.6	13682.7	620782	29764.3	-4.38243	0.00640377	0.0387431
Unigene0020850	2354404	2.49779e+06	3.19433e+06	146141	NA	164368	2.68218e+06	155254	-4.1107	0.00641028	0.0387431
Unigene0037530	855994	894550	860145	1.42187e+06	1373005	1.4508e+06	870230	1.41522e+06	0.701562	0.00650585	0.03908
Unigene0052002	750175	820579	631051	51731.1	45879.7	124760	733935	74123.7	-3.30765	0.00651999	0.03908
Unigene0122875	1.42692e+06	1164308	1.3836e+06	1	1	1	1.32494e+06	1	-20.3375	0.00652234	0.03908
Unigene0099100	2.99302e+06	3.20924e+06	3.14446e+06	47645.8	140458	81667.7	3.11557e+06	89924	-5.11465	0.00652911	0.03908
Unigene0095306	1.5829e+06	1.75927e+06	1.64848e+06	341444	687250	435044	1.66355e+06	487913	-1.76957	0.00658976	0.0393585
Unigene0042562	NA	581717	409482	292178	122393	88979.4	495600	167850	-1.562	0.00665673	0.0396524
Unigene0079667	NA	581717	409482	292178	122393	88979.4	495600	167850	-1.562	0.00665673	0.0396524
Unigene0089045	NA	581717	409482	292178	122393	88979.4	495600	167850	-1.562	0.00665673	0.0396524
Unigene0157481	1.70681e+06	1710514	1.71684e+06	305958	138869	383113	1.71139e+06	275980	-2.63253	0.00667076	0.0396724
Unigene0100355	149005	87095.9	26619.2	349728	369669	585914	87573.2	435104	2.3128	0.00668846	0.039714
Unigene0043582	103515	163374	216567	340592	293765	266256	161152	300205	0.897524	0.00671241	0.0397927
Unigene0021333	388015	411584	457405	838469	833739	840729	419001	837646	0.999385	0.00673621	0.0398702
Unigene0014305	418296	515382	637493	995452	1056077	959153	523724	1.00356e+06	0.938249	0.00677154	0.0400156
Unigene0126741	174008	201025	190740	318906	338070	412694	188591	356557	0.91887	0.00680856	0.0401705
Unigene0031743	578063	593262	435127	1.0218e+06	658270	876453	535484	852176	0.670308	0.0068226	0.0401895
Unigene0002437	600337	682312	864388	1427124	1.34118e+06	1.42575e+06	715679	1.39802e+06	0.966	0.00686343	0.0403434
Unigene0011586	393090	517624	525243	2.20102e+06	2.03973e+06	2.08346e+06	478652	2.10807e+06	2.13887	0.00688018	0.0403434
Unigene0152104	98018.5	155961	167568	1.51524e+06	728304	916769	140516	1.05344e+06	2.9063	0.00688127	0.0403434
Unigene0056216	864697	1062562	1.10681e+06	482046	519362	560847	1.01136e+06	520752	-0.957625	0.00701959	0.0408963
Unigene0001755	3328670	2.97722e+06	NA	2101181	1907460	1.7899e+06	3.15294e+06	1.93285e+06	-0.705971	0.00704355	0.0409199
Unigene0143078	742834	865192	893949	344919	448484	273535	833992	355646	-1.22959	0.0070483	0.0409199
Unigene0030156	140682	301334	352248	531802	575601	498932	264755	535445	1.01608	0.00705668	0.0409199
Unigene0027207	31059.9	65511.1	36711.8	225605	102116	166740	44427.6	164821	1.89137	0.0071163	0.0411373
Unigene0121728	214138	235529	168134	504996	429594	541063	205934	491884	1.25614	0.007252	0.0417917
Unigene0017355	438427	444570	448261	180955	354764	313749	443753	283156	-0.648159	0.00732121	0.0420036
Unigene0006028	NA	1	1	1.58161e+06	1.63291e+06	1.27191e+06	1	1.49547e+06	20.5122	0.00732266	0.0420036
Unigene0018743	3122014	3.52868e+06	3381258	1.23679e+06	1.85413e+06	1759002	3.34398e+06	1.61664e+06	-1.04857	0.00742143	0.0422879
Unigene0030547	3122014	3.52868e+06	3381258	1.23679e+06	1.85413e+06	1759002	3.34398e+06	1.61664e+06	-1.04857	0.00742143	0.0422879
Unigene0167242	1.58741e+06	2.37485e+06	2.83148e+06	5898.65	NA	7881.15	2.26458e+06	6889.9	-8.36054	0.00742624	0.0422879
Unigene0039500	699804	679471	669638	1.68864e+06	1.44255e+06	1.75212e+06	682971	1.62777e+06	1.253	0.00742855	0.0422879
Unigene0017034	650958	439926	554105	1.19432e+06	915491	880994	548329	996935	0.862457	0.0074291	0.0422879
Unigene0106694	162188	146901	219890	295512	440378	341129	176326	359006	1.02576	0.00747292	0.0424722
Unigene0147465	1.34615e+06	1.46016e+06	1.54725e+06	295956	305488	459914	1.45119e+06	353786	-2.03628	0.00753534	0.0427616
Unigene0038378	1.12673e+06	1.12753e+06	1.3065e+06	3739752	4133617	4.05607e+06	1.18692e+06	3.97648e+06	1.74427	0.00756162	0.0428453
Unigene0005195	19319.2	15962.5	108322	3.91101e+06	4.60038e+06	4.45369e+06	47868	4.32169e+06	6.49639	0.00759641	0.042977
Unigene0087940	2.23535e+06	2.24643e+06	2372738	57411.7	28185.5	194346	2.28484e+06	93314.5	-4.61385	0.00764653	0.0430811
Unigene0091891	638972	758981	757854	6153.8	27338.2	15868	718602	16453.3	-5.44874	0.00764959	0.0430811
Unigene0021236	152128	73735.8	111057	7375.63	11264.6	8779.97	112307	9140.05	-3.6191	0.00766554	0.0431056
Unigene0072406	71456.8	33429.3	111766	9953243	4.86648e+06	8473757	72217.5	7.76449e+06	6.7484	0.00769593	0.0432111
Unigene0111626	131518	111591	122731	513515	458069	345284	121947	438956	1.84783	0.00771038	0.0432178
Unigene0053678	189893	244920	211141	67591.8	42505	36007.3	215318	48701.4	-2.14444	0.00773975	0.0432178
Unigene0025845	102078	156219	170340	373869	373249	410965	142879	386027	1.43391	0.00774362	0.0432178
Unigene0040810	8651751	7220644	8304932	1.76816e+06	1.61402e+06	1.77218e+06	8059109	1.71812e+06	-2.22979	0.00778018	0.0433378
Unigene0047969	190132	193835	208362	116982	148242	74890.5	197443	113372	-0.800379	0.00778844	0.0433378
Unigene0016088	31284.1	31216.6	24818.4	173559	109897	121331	29106.4	134929	2.21279	0.00786105	0.0435333
Unigene0029510	31284.1	31216.6	24818.4	173559	109897	121331	29106.4	134929	2.21279	0.00786105	0.0435333
Unigene0074343	31284.1	31216.6	24818.4	173559	109897	121331	29106.4	134929	2.21279	0.00786105	0.0435333
Unigene0054552	280205	303584	342457	551688	505656	536059	308749	531134	0.782644	0.00786512	0.0435333
Unigene0079172	2691.36	28012.4	1914.43	5.30353e+06	4915631	5090069	10872.7	5.10308e+06	8.87451	0.00787043	0.0435333
Unigene0134607	175542	177645	197986	357099	398789	196075	183724	317321	0.7884	0.00790805	0.0436401
Unigene0133665	193972	237761	212942	96314.7	194457	123041	214891	137937	-0.639593	0.0079732	0.0438914
Unigene0040306	20292.3	29861.2	59307.3	907566	935063	918169	36487	920266	4.6566	0.00798241	0.0438914
Unigene0051440	429388	544879	835791	3.06994e+06	2.70668e+06	3.59424e+06	603352	3.12362e+06	2.37215	0.00804431	0.0441665
Unigene0029624	49665.7	52141.2	47479.3	94848	93485.1	102381	49762.1	96904.7	0.96152	0.00806196	0.0441981
Unigene0121450	177022	201562	191190	397518	415751	313032	189925	375434	0.983132	0.00813573	0.0445149
Unigene0104406	232808	358600	326956	765252	560783	563084	306121	629707	1.04058	0.00815567	0.0445149
Unigene0081788	2.29313e+06	3034852	2.43559e+06	4.54261e+06	3934241	4.1744e+06	2.58786e+06	4.21708e+06	0.704487	0.00823626	0.0448748
Unigene0022340	3345.25	1284.85	3184.49	1.59759e+06	2.06567e+06	1.57892e+06	2604.86	1.74739e+06	9.38978	0.00824741	0.0448748
Unigene0116607	179471	99437.7	216156	306517	267292	663259	165022	412356	1.32124	0.008284	0.0449513
Unigene0144976	113305	237158	196862	864017	957499	574135	182442	798551	2.12995	0.00830763	0.0450138
Unigene0089120	2.18621e+06	2.19359e+06	1994584	5.88358e+06	5851493	NA	2.12479e+06	5.86753e+06	1.46543	0.00834323	0.0451409
Unigene0034750	15570.2	119612	613156	1546042	1.07213e+06	1.41696e+06	249446	1.34505e+06	2.43085	0.00836333	0.0451839
Unigene0005869	741640	739352	118189	91927.3	69186.5	87285.7	533060	82799.9	-2.6866	0.00844156	0.0454743
Unigene0042100	402425	534389	280760	1.16879e+06	885095	1.13716e+06	405858	1063680	1.39002	0.00855121	0.0459983
Unigene0138349	607299	644365	570004	134791	124631	280737	607222	180053	-1.75381	0.00856819	0.0460231
Unigene0117967	798548	835963	830419	25180.4	22966.4	61361.9	821643	36502.9	-4.49243	0.00858353	0.0460389
Unigene0048886	386199	388080	506993	909951	841135	1.07383e+06	427091	941637	1.14063	0.0086386	0.0462675
Unigene0135404	1.32054e+06	1241153	1.11604e+06	99860	180280	148097	1.22591e+06	142746	-3.10234	0.00868297	0.0464383
Unigene0028530	64585.4	69529	124757	234258	267898	206834	86290.6	236330	1.45353	0.00873823	0.0466667
Unigene0114392	2.38359e+06	2.46025e+06	2.85398e+06	5431948	5839923	5825567	2.56594e+06	5699146	1.15126	0.00875824	0.0467064
Unigene0030876	207257	143075	174203	384374	424947	536753	174845	448691	1.35965	0.00883818	0.0470175
Unigene0032575	276780	298091	273840	45694.1	141558	140935	282904	109396	-1.37076	0.00884188	0.0470175
Unigene0010564	1.14314e+06	1.29264e+06	1.16793e+06	1.9335e+06	1637931	1.91888e+06	1.20124e+06	1.8301e+06	0.607404	0.00888646	0.0471871
Unigene0038306	1.14314e+06	1.29264e+06	1.16793e+06	1.9335e+06	1637931	1.91888e+06	1.20124e+06	1.8301e+06	0.607404	0.00888646	0.0471871
Unigene0087904	2.05736e+06	1.8674e+06	2.11412e+06	11805.4	6320.15	1860.46	2.01296e+06	6661.99	-8.23915	0.00891293	0.0471928
Unigene0048712	808684	682057	485309	3.07475e+06	1.7691e+06	1.66654e+06	658683	2.17013e+06	1.72013	0.00901874	0.0476174
Unigene0029354	5933037	7.76471e+06	9369778	3.10313e+06	3.04717e+06	2.92062e+06	7.68918e+06	3.02364e+06	-1.34654	0.00907808	0.0477949
Unigene0030482	140188	116502	108199	226728	263766	292326	121630	260940	1.10122	0.00913257	0.047946
Unigene0026915	1.06738e+06	1.10476e+06	820861	9392.52	13680.1	27628.9	997666	16900.5	-5.88342	0.00918056	0.04813
Unigene0041837	1.06738e+06	1.10476e+06	820861	9392.52	13680.1	27628.9	997666	16900.5	-5.88342	0.00918056	0.04813
Unigene0119271	1.06738e+06	1.10476e+06	820861	9392.52	13680.1	27628.9	997666	16900.5	-5.88342	0.00918056	0.04813
Unigene0024894	50302.1	84160.8	88773.5	124438	216767	23113.2	74412.1	121439	0.706626	0.00927293	0.0484775
Unigene0069608	1201305	664768	651740	219271	299876	NA	839271	259574	-1.69299	0.00932087	0.0486597
Unigene0098800	2.88587e+06	3.3228e+06	3.33763e+06	7055020	3.81471e+06	4.04196e+06	3.1821e+06	4.97056e+06	0.64343	0.00942726	0.0491461
Unigene0010514	335217	289315	218736	938235	798275	1008227	281089	914913	1.70261	0.00958248	0.0498385
Unigene0056338	248219	334904	596666	1.38021e+06	1.33835e+06	1.72976e+06	393263	1.48277e+06	1.91473	0.00958691	0.0498385
Unigene0052790	851996	918616	800571	2529714	2.30156e+06	2785834	857061	2.53904e+06	1.56681	0.0096103	0.0498904
Unigene0122152	1.0885e+06	1108893	1.01065e+06	3224677	3.10493e+06	3316853	1.06935e+06	3.21549e+06	1.5883	0.00963423	0.0499448
Unigene0051961	1519518	1.65154e+06	1.54194e+06	64750.8	19853.2	46225.5	1.571e+06	43609.8	-5.17089	0.00965162	0.0499653
Unigene0015594	124542	119073	103117	200969	216807	168851	115578	195542	0.758619	0.00966527	0.0499663

## Sheet: Coral（PL-vs-GF）
Table S8 Differential expresed proteins
id	PL1	PL2	PL3	GF1	GF2	GF3	PL_mean	GF_mean	log2fc	pvalue	qvalue
Unigene0017837	19132600	20730498	24986682	3.33617e+06	3391071	2.99528e+06	2.16166e+07	3.24084e+06	-2.7377	1.89565e-26	8.24798e-23
Unigene0014625	9745764	8887210	10636971	2.84593e+06	3.07608e+06	2.68556e+06	9.75665e+06	2.86919e+06	-1.76574	7.91739e-23	1.72243e-19
Unigene0035819	6.85976e+06	7527062	7089052	22554306	17078136	20281750	7.15862e+06	1.99714e+07	1.48018	4.85437e-18	7.04045e-15
Unigene0028278	3.16677e+06	3.01324e+06	4.1672e+06	5722608	5.48663e+06	5729312	3449071	5.64618e+06	0.711068	2.23049e-16	2.42622e-13
Unigene0016440	5.94726e+06	5.3144e+06	5849761	9552932	9900700	8.06915e+06	5.70381e+06	9.17426e+06	0.685666	1.35411e-15	9.81953e-13
Unigene0003186	1.34387e+06	1.65387e+06	779942	5575806	5.78162e+06	5150057	1.25923e+06	5.50249e+06	2.12755	1.44272e-14	8.96754e-12
Unigene0030026	14096428	16297036	7777300	1401773	2.84282e+06	1.70437e+06	12723588	1.98299e+06	-2.68176	7.21636e-13	3.9248e-10
Unigene0012589	4696221	4.16961e+06	4.89568e+06	2.55163e+06	2.77625e+06	2.58342e+06	4.58717e+06	2.6371e+06	-0.798653	3.53491e-12	1.53804e-09
Unigene0026772	648164	670657	647453	1.48213e+06	1637244	1.57306e+06	655425	1.56415e+06	1.25487	2.45002e-11	9.69093e-09
Unigene0011501	1873687	1.66567e+06	1.81275e+06	1117352	1.04008e+06	912370	1.78404e+06	1.02327e+06	-0.801963	1.73201e-10	6.27998e-08
Unigene0056185	1.26853e+06	1.38151e+06	1.41781e+06	426363	446307	336222	1.35595e+06	402964	-1.75058	2.09394e-10	7.00826e-08
Unigene0005606	28876016	29119244	31289934	12061132	14528158	11358288	2.97617e+07	1.26492e+07	-1.23441	3.15553e-10	9.80694e-08
Unigene0028877	5.37251e+06	4742676	5.40106e+06	9129767	9230435	8827894	5.17208e+06	9.0627e+06	0.809196	8.00507e-10	2.322e-07
Unigene0069170	1.67244e+06	2.24106e+06	2351044	807799	1120760	1093283	2.08818e+06	1.00728e+06	-1.05178	4.06387e-09	1.10512e-06
Unigene0036414	1.49175e+06	1.44112e+06	1.46605e+06	926848	804212	753353	1.46631e+06	828138	-0.824245	5.32039e-09	1.36171e-06
Unigene0025110	6.88885e+06	6065692	7.50683e+06	2.99108e+06	2.78533e+06	2.8213e+06	6.82046e+06	2.86591e+06	-1.25088	6.2048e-09	1.49984e-06
Unigene0035988	424283	360564	404317	748605	665038	768464	396388	727369	0.875774	1.0835e-08	2.48121e-06
Unigene0036778	1.70079e+06	1.78016e+06	2.0332e+06	3.03787e+06	2760773	2638981	1.83805e+06	2.81254e+06	0.613698	1.38964e-08	2.89812e-06
Unigene0012485	1.2269e+06	1.19733e+06	1.17473e+06	830519	681893	716283	1.19966e+06	742898	-0.691383	1.39877e-08	2.89812e-06
Unigene0041528	133954	203093	127285	296872	276985	265676	154777	279844	0.854429	2.02667e-08	4.0082e-06
Unigene0007199	5.89964e+06	5570462	7.79328e+06	1267181	1.16079e+06	973454	6.42113e+06	1.13381e+06	-2.50165	2.15126e-08	4.06962e-06
Unigene0007141	4.30814e+06	3.96545e+06	4068113	26606620	24262442	21285500	4.1139e+06	2.40515e+07	2.54755	4.06278e-08	7.07085e-06
Unigene0091328	474088	451536	417247	1.02151e+06	777390	912296	447623	903732	1.01361	4.30997e-08	7.21256e-06
Unigene0102280	2.6515e+06	1331226	527346	2.9137e+06	2.67231e+06	2.59745e+06	1.50336e+06	2.72782e+06	0.859562	5.32343e-08	8.57861e-06
Unigene0018887	29266568	28695892	34347804	4.17937e+06	5.23278e+06	5183810	30770088	4865320	-2.66092	6.25773e-08	9.38875e-06
Unigene0011988	3.17474e+06	3052657	3759820	1657197	1.7349e+06	1.4531e+06	3.32907e+06	1.61506e+06	-1.04353	9.84838e-08	1.40867e-05
Unigene0001874	450302	423481	384913	166892	116182	175226	419565	152767	-1.45757	1.00365e-07	1.40867e-05
Unigene0026454	1.98429e+06	2.40681e+06	2.54746e+06	1368523	1.08576e+06	1978858	2.31285e+06	1.47771e+06	-0.646304	1.05257e-07	1.43116e-05
Unigene0125626	1.25888e+06	1.3372e+06	1.19195e+06	3.12644e+06	2486204	2.83393e+06	1.26268e+06	2.81553e+06	1.15692	1.39679e-07	1.84165e-05
Unigene0006252	1.78239e+06	1.56921e+06	1.70175e+06	225910	338016	181847	1.68445e+06	248591	-2.76044	1.64255e-07	2.10198e-05
Unigene0049370	5.44769e+06	4942597	3.87428e+06	2302078	2581401	2.46706e+06	4.75485e+06	2.45018e+06	-0.956513	1.7692e-07	2.19937e-05
Unigene0009986	732231	734678	707044	1.95586e+06	1786578	1.88632e+06	724651	1.87625e+06	1.37249	1.96648e-07	2.37671e-05
Unigene0053223	2.97942e+06	2.44992e+06	3.05501e+06	1.72065e+06	1.90842e+06	1.08497e+06	2.82812e+06	1.57134e+06	-0.847842	2.24599e-07	2.64117e-05
Unigene0050690	30893192	30902464	29922256	1.65423e+06	1051071	1.09273e+06	3.05726e+07	1.26601e+06	-4.59388	2.69119e-07	3.08141e-05
Unigene0052448	30893192	30902464	29922256	1.65423e+06	1051071	1.09273e+06	3.05726e+07	1.26601e+06	-4.59388	2.69119e-07	3.08141e-05
Unigene0080159	30893192	30902464	29922256	1.65423e+06	1051071	1.09273e+06	3.05726e+07	1.26601e+06	-4.59388	2.69119e-07	3.08141e-05
Unigene0013539	3.35995e+06	3.26721e+06	3400159	683276	608477	572344	3.34244e+06	621366	-2.42739	3.07386e-07	3.39749e-05
Unigene0025954	6081456	6929596	6789021	2.04081e+06	2.25798e+06	1.67919e+06	6.60002e+06	1.99266e+06	-1.72778	3.12341e-07	3.39749e-05
Unigene0025710	3.2858e+06	2.88681e+06	2.95025e+06	2.25582e+06	2.02787e+06	1170569	3.04095e+06	1.81809e+06	-0.742103	3.34101e-07	3.54555e-05
Unigene0009673	1.39122e+06	1.17765e+06	1.51185e+06	529024	624571	419172	1.36024e+06	524256	-1.37552	3.48485e-07	3.61014e-05
Unigene0134990	4515255	4698666	4.2109e+06	12045428	15373381	10867527	4.47494e+06	12762112	1.51193	4.5505e-07	4.60447e-05
Unigene0011646	9037447	8889795	8561539	5545218	5114600	4533369	8.82959e+06	5.0644e+06	-0.801957	4.8074e-07	4.75386e-05
Unigene0048810	517424	313412	615909	5.6148e+06	5.48203e+06	5.02197e+06	482248	5.37294e+06	3.47786	5.14618e-07	4.97578e-05
Unigene0096082	19902860	19306374	23299284	13754479	13726034	12516684	2.08362e+07	13332399	-0.644154	5.67489e-07	5.31738e-05
Unigene0047762	2.06464e+06	1.88361e+06	2.08552e+06	4000628	3.71725e+06	3.60337e+06	2.01126e+06	3773752	0.907903	5.74389e-07	5.31738e-05
Unigene0000405	1.18098e+06	1274132	1079235	459195	449811	381400	1.17812e+06	430135	-1.45362	6.2698e-07	5.68331e-05
Unigene0004932	12194294	8761602	14490005	3.77238e+06	3.65283e+06	4.44724e+06	1.18153e+07	3.95748e+06	-1.578	7.69321e-07	6.56336e-05
Unigene0066158	1.0712e+06	1.14601e+06	1879722	10207595	10097872	9424628	1.36565e+06	9.91003e+06	2.85931	7.88958e-07	6.60146e-05
Unigene0103708	1277940	1.1645e+06	1.45042e+06	5.03024e+06	4.4557e+06	4.81065e+06	1.29762e+06	4.76553e+06	1.87677	8.07992e-07	6.63315e-05
Unigene0118825	830282	1250718	817768	316480	363982	373138	966256	351200	-1.46011	8.76504e-07	7.06235e-05
Unigene0117087	472322	480483	462699	177889	91544.5	70293.7	471835	113242	-2.05887	9.68312e-07	7.66023e-05
Unigene0025657	5593216	4937662	5450104	2.79176e+06	2.87459e+06	2.53627e+06	5326994	2.73421e+06	-0.962199	1.05956e-06	8.23241e-05
Unigene0005195	3.91101e+06	4.60038e+06	4.45369e+06	1474103	1.34424e+06	1.47541e+06	4.32169e+06	1.43125e+06	-1.59432	1.08299e-06	8.26685e-05
Unigene0076511	3173202	2.9092e+06	3.44252e+06	5040550	5.21725e+06	4.67131e+06	3.17498e+06	4.97637e+06	0.648349	1.35441e-06	0.000101604
Unigene0109110	2987874	2360146	2.89258e+06	974788	910204	758608	2.74687e+06	881200	-1.64025	1.44482e-06	0.000106549
Unigene0036945	2575367	2.34181e+06	2.72029e+06	1520072	1.60903e+06	1.48333e+06	2.54582e+06	1.53748e+06	-0.727565	1.825e-06	0.000132343
Unigene0055913	471908	515345	453989	3.45262e+06	2170802	3013909	480414	2.87911e+06	2.58327	2.02886e-06	0.00014238
Unigene0000711	274558	368742	283460	679767	569985	716342	308920	655365	1.08507	2.40332e-06	0.000165982
Unigene0120655	19.6117	1.0013	1.04358	3.07633e+06	2.76572e+06	1.52072e+06	7.21887	2.45426e+06	18.3751	2.54106e-06	0.000172752
Unigene0083321	494627	344880	677849	15336202	14119538	19570794	505785	16342178	5.01393	2.65151e-06	0.000177488
Unigene0091523	2.91311e+06	2.68586e+06	2921485	1.00228e+06	1.2016e+06	1.20577e+06	2.84015e+06	1.13655e+06	-1.32131	2.82182e-06	0.000186027
Unigene0016364	1.46778e+06	1.38703e+06	1.56941e+06	491951	366814	369713	1.47474e+06	409493	-1.84855	3.1521e-06	0.000204698
Unigene0152621	92951.8	107227	78372.1	546212	533109	468445	92850.3	515922	2.47417	3.30809e-06	0.000211669
Unigene0046548	771839	677493	684129	3.09049e+06	2712083	2.74786e+06	711154	2.85014e+06	2.0028	3.52951e-06	0.000222564
Unigene0042350	486185	485082	559097	4730273	4.81778e+06	4270239	510121	4.6061e+06	3.17463	3.80953e-06	0.00023679
Unigene0119516	2.07832e+06	2.07649e+06	2.28967e+06	4.0997e+06	3.86996e+06	3354452	2.14816e+06	3.7747e+06	0.813261	4.92081e-06	0.000296525
Unigene0001689	3.80639e+06	3.32035e+06	4.16103e+06	949845	676752	838797	3.76259e+06	821798	-2.19487	4.97502e-06	0.000296525
Unigene0055744	982991	841306	1.05376e+06	643054	474078	579925	959351	565686	-0.762059	7.0199e-06	0.000412751
Unigene0000840	800981	950313	665277	2736617	1.80463e+06	2.16751e+06	805523	2.23625e+06	1.47308	7.18937e-06	0.000417079
Unigene0013859	933018	930818	796281	383041	339171	367146	886705	363119	-1.28801	8.06587e-06	0.000455774
Unigene0051407	469117	368349	555366	164755	196022	152805	464277	171194	-1.43936	1.03171e-05	0.000568226
Unigene0009384	558481	434934	634036	198763	158636	160980	542484	172793	-1.65054	1.07762e-05	0.000586092
Unigene0028878	2546347	2.04957e+06	2280216	227956	222391	76454.6	2.29204e+06	175600	-3.70627	1.28688e-05	0.000684326
Unigene0032760	6.3001e+06	5155783	5873452	1860019	2008210	1.64699e+06	5.77645e+06	1.83841e+06	-1.65173	1.2897e-05	0.000684326
Unigene0091270	6.3001e+06	5155783	5873452	1860019	2008210	1.64699e+06	5.77645e+06	1.83841e+06	-1.65173	1.2897e-05	0.000684326
Unigene0098573	6.3001e+06	5155783	5873452	1860019	2008210	1.64699e+06	5.77645e+06	1.83841e+06	-1.65173	1.2897e-05	0.000684326
Unigene0111191	371289	295696	243311	608218	691737	793360	303432	697772	1.20138	1.39343e-05	0.00073046
Unigene0048712	3.07475e+06	1.7691e+06	1.66654e+06	1.16439e+06	1.34634e+06	973323	2.17013e+06	1.16135e+06	-0.901979	1.46161e-05	0.000754349
Unigene0054552	551688	505656	536059	354899	346558	218660	531134	306706	-0.792222	1.479e-05	0.000754349
Unigene0010164	1	1	1	2.27185e+06	1994675	2.08756e+06	1	2.11803e+06	21.0143	1.49101e-05	0.000754349
Unigene0000655	4.4552e+06	4438731	4423379	2.40664e+06	1.94131e+06	2.05953e+06	4.4391e+06	2.13583e+06	-1.05547	1.57431e-05	0.000787337
Unigene0030113	2.28403e+06	2.11702e+06	2.19103e+06	1.10887e+06	1.33248e+06	1.03824e+06	2.19736e+06	1.15986e+06	-0.921813	1.66937e-05	0.000825388
Unigene0003559	33467.2	39311.2	29409.8	3.23586e+06	3568783	3.10498e+06	34062.7	3.30321e+06	6.59953	1.73023e-05	0.000845867
Unigene0015222	6.22237e+06	5671351	6289598	2.46034e+06	2.58637e+06	2.20089e+06	6.06111e+06	2.41587e+06	-1.32704	1.75835e-05	0.000850065
Unigene0085745	2.12987e+06	2.24692e+06	2.07108e+06	1.45496e+06	1.30515e+06	661614	2.14929e+06	1.14058e+06	-0.914097	1.84725e-05	0.000882255
Unigene0085746	2.12987e+06	2.24692e+06	2.07108e+06	1.45496e+06	1.30515e+06	661614	2.14929e+06	1.14058e+06	-0.914097	1.84725e-05	0.000882255
Unigene0073576	1.76898e+06	1.77306e+06	1.76813e+06	796413	778952	682842	1.77006e+06	752736	-1.23358	1.91274e-05	0.000887735
Unigene0102147	274835	631495	217065	736653	1.00085e+06	395628	374465	711042	0.925104	1.91788e-05	0.000887735
Unigene0089225	984654	1.012e+06	926679	2371727	3.34129e+06	3.43786e+06	974443	3.05029e+06	1.6463	1.94469e-05	0.000890668
Unigene0005187	1.47476e+06	1.40301e+06	1380465	1	1.17839	1	1.41941e+06	1.05946	-20.3535	2.35064e-05	0.00103416
Unigene0033500	267931	248375	348198	683852	483807	684738	288168	617465	1.09945	2.35307e-05	0.00103416
Unigene0102195	1.97197e+06	1.60553e+06	1.81761e+06	1.03972e+06	940592	736264	1.79837e+06	905526	-0.989863	2.39536e-05	0.00104222
Unigene0049777	314629	479316	396522	614466624	353958784	683992768	396822	5.50806e+08	10.4388	2.62379e-05	0.00113031
Unigene0037436	1.12669e+06	1.0801e+06	1.17258e+06	714748	687022	713986	1.12646e+06	705252	-0.675582	2.68917e-05	0.00114337
Unigene0024583	871728	826430	928661	92609.4	93613.4	71168.9	875606	85797.2	-3.35128	2.76671e-05	0.00114542
Unigene0043529	632824	506521	497701	1	1	1	545682	1	-19.0577	2.76891e-05	0.00114542
Unigene0122152	3224677	3.10493e+06	3316853	1.82221e+06	1.54e+06	1.6125e+06	3.21549e+06	1658235	-0.955389	2.7905e-05	0.00114542
Unigene0115689	547095	587070	685316	1	1.05154	1	606493	1.01718	-19.1856	2.92872e-05	0.00118517
Unigene0024477	15161.6	17562.6	28954.6	6.94478e+06	8455300	5906640	20559.6	7.10224e+06	8.43232	2.94181e-05	0.00118517
Unigene0015027	772780	1.05578e+06	1.76668e+06	189392	127809	196748	1.19841e+06	171316	-2.80639	3.13775e-05	0.00125251
Unigene0109459	684968	902241	699871	322140	419540	244824	762360	328835	-1.21311	3.56567e-05	0.00141038
Unigene0113639	907673	833960	1.01852e+06	284799	202086	294392	920051	260425	-1.82084	3.92319e-05	0.00152783
Unigene0129227	1.89611e+06	1360254	2.41521e+06	342244	794132	669660	1.89052e+06	602012	-1.65092	3.93281e-05	0.00152783
Unigene0029142	679668	704639	762168	1.87925e+06	1.58377e+06	1.69652e+06	715492	1.71985e+06	1.26527	4.06592e-05	0.00155182
Unigene0052571	1295693	1179700	1153412	331887	308829	267556	1.2096e+06	302757	-1.9983	4.17152e-05	0.00157828
Unigene0064506	285987	306791	390427	1	1	1	327735	1	-18.3222	4.2459e-05	0.00159258
Unigene0041692	995065	915769	912431	282653	274328	264415	941088	273799	-1.78121	4.62344e-05	0.00169131
Unigene0100297	140771	241159	224378	3.15304e+06	4.96312e+06	4586575	202103	4.23424e+06	4.38894	4.63065e-05	0.00169131
Unigene0009191	1.69141e+06	2.84972e+06	2.47549e+06	1.03488e+06	1.04389e+06	1.00279e+06	2.33887e+06	1.02719e+06	-1.18712	4.66461e-05	0.00169131
Unigene0023759	1	1	1.02088	134060	147126	125548	1.00696	135578	17.0388	5.33251e-05	0.00190178
Unigene0126001	560104	565921	600920	243377	307559	239652	575648	263529	-1.12722	5.72402e-05	0.00202481
Unigene0051074	764480	806016	833418	1	1.0156	1	801305	1.0052	-19.6045	6.03825e-05	0.00210179
Unigene0000765	406487	319377	338304	1.494e+06	1.86995e+06	1.53794e+06	354723	1.63396e+06	2.20361	6.13699e-05	0.00211306
Unigene0089456	2.59955e+06	2.06767e+06	3377736	4.20085e+06	4.81422e+06	4.04368e+06	2.68165e+06	4.35292e+06	0.69886	6.16775e-05	0.00211306
Unigene0034893	5911950	6433813	6.11681e+06	596649	1617082	1.10843e+06	6.15419e+06	1.10739e+06	-2.47441	6.60817e-05	0.00224626
Unigene0003606	306224	275211	325268	568755	459202	672213	302234	566723	0.906977	6.88163e-05	0.00230323
Unigene0023833	1.70005e+06	886700	1014606	79222.4	280238	347324	1.20045e+06	235595	-2.3492	6.97964e-05	0.0023182
Unigene0019363	1.56937e+06	1.62111e+06	1.31447e+06	30421556	30639312	32017898	1.50165e+06	3.10263e+07	4.36887	7.3105e-05	0.00236577
Unigene0094153	224675	204105	238474	1	1	1	222418	1	-17.7629	7.34037e-05	0.00236577
Unigene0038679	3.69144e+06	3.49182e+06	3718918	2.12392e+06	2.08248e+06	2.12086e+06	3.63406e+06	2.10909e+06	-0.784964	7.48383e-05	0.00237515
Unigene0001787	725770	535488	539372	301298	285003	272209	600210	286170	-1.0686	7.50239e-05	0.00237515
Unigene0081713	1	1	1	99701.2	87291.5	97035.2	1	94676	16.5307	7.73745e-05	0.00242199
Unigene0095589	577827	550720	582873	1.24891e+06	1440993	1.20162e+06	570473	1.29717e+06	1.18514	8.1528e-05	0.00253377
Unigene0114141	896379	747769	479594	170024	191792	210278	707914	190698	-1.89229	8.81845e-05	0.00270205
Unigene0036171	295135	240286	190642	479674	451540	637408	242021	522874	1.11133	8.88564e-05	0.0027036
Unigene0038281	2.64972e+06	2766703	2.17424e+06	9010967	9227664	10647786	2.53022e+06	9.62881e+06	1.9281	9.00559e-05	0.00270511
Unigene0088341	826988	704694	997190	2.11151e+06	2.12231e+06	1.89124e+06	842958	2.04169e+06	1.27623	9.01496e-05	0.00270511
Unigene0048540	1.7078e+06	1.69282e+06	1963768	1.00218e+06	963869	764440	1.78813e+06	910162	-0.974256	9.13054e-05	0.00270561
Unigene0056536	85509.1	94551.8	70512.6	930587	790167	713382	83524.5	811379	3.2801	9.14098e-05	0.00270561
Unigene0116139	324147	435371	317088	861952	877372	878979	358869	872768	1.28214	0.000102098	0.00296739
Unigene0051237	1310127	1.45849e+06	2.14677e+06	4.08251e+06	2.85683e+06	4.16551e+06	1.63846e+06	3.70162e+06	1.17581	0.000102788	0.00296739
Unigene0018634	1	1	1	638150	709293	1.54117e+06	1	962872	19.877	0.000107301	0.00307149
Unigene0096000	826057	657398	1.1135e+06	1	1	1	865653	1	-19.7234	0.000110134	0.00313197
Unigene0120150	1	1	1	4.31904e+06	3.80998e+06	3.98474e+06	1	4.03792e+06	21.9452	0.000111446	0.00314841
Unigene0108361	1.86754e+06	2361576	3.13007e+06	1.26122e+06	1079618	964000	2.45306e+06	1.10161e+06	-1.15497	0.000112159	0.00314841
Unigene0030802	86013.8	64778.1	13530.6	705084	758260	601282	54774.2	688209	3.65128	0.000113793	0.00317379
Unigene0009791	1.4818e+06	1.55146e+06	1.38608e+06	2.45797e+06	2775660	2.33907e+06	1.47311e+06	2.52424e+06	0.776977	0.000119005	0.00326565
Unigene0007831	516606	370112	455753	257024	208941	221691	447490	229219	-0.965133	0.000119294	0.00326565
Unigene0024656	879029	826832	872146	270619	282033	254541	859335	269064	-1.67527	0.000119338	0.00326565
Unigene0000838	981486	1.18858e+06	1.00883e+06	2240302	2.2722e+06	2.19533e+06	1.05963e+06	2.23595e+06	1.07732	0.000123044	0.00334603
Unigene0003971	4820593	5.14312e+06	5513082	1555378	1.5088e+06	1.42073e+06	5.15893e+06	1.49497e+06	-1.78696	0.000125061	0.00337976
Unigene0029695	850510	832029	886527	414842	354149	307857	856356	358950	-1.25443	0.000129446	0.00347667
Unigene0095523	638022	751969	NA	260008	331590	451445	694995	347681	-0.99924	0.000142618	0.00380694
Unigene0128734	1.7822e+06	1.27362e+06	1.83846e+06	5381305	5.69249e+06	7423626	1.63143e+06	6.16581e+06	1.91816	0.000144722	0.00383954
Unigene0014687	2.07351e+06	2167840	2223983	855967	909508	723766	2.15511e+06	829747	-1.37702	0.000153148	0.00401446
Unigene0064264	958338	888272	1.06843e+06	564756	540656	731855	971681	612422	-0.665957	0.000153638	0.00401446
Unigene0001391	36170.9	51358.3	59774.9	99344.3	101751	62647.7	49101.4	87914.2	0.840333	0.000154083	0.00401446
Unigene0125597	370790	269791	250548	186875	193855	114868	297043	165199	-0.846463	0.000159157	0.00409759
Unigene0111626	513515	458069	345284	124324	149257	105053	438956	126211	-1.79824	0.000166249	0.004255
Unigene0006125	701712	894898	915774	513256	614728	478073	837461	535352	-0.645534	0.00016744	0.00426041
Unigene0011961	649607	722477	374155	56802.4	214174	92958.8	582080	121312	-2.2625	0.000173805	0.00439665
Unigene0108099	1.0937e+06	1.02555e+06	1107665	8.01001e+06	3.84027e+06	3.13942e+06	1.07564e+06	4.99657e+06	2.21575	0.000181321	0.00453406
Unigene0053932	478464	501568	627286	139277	91071.3	137397	535772	122582	-2.12788	0.000186959	0.00464834
Unigene0132701	3313838	2.94917e+06	3634862	465053	NA	616788	3.29929e+06	540920	-2.60867	0.00019398	0.0047955
Unigene0053179	24162.6	23817.4	29113.7	8880305	10592751	8161857	25697.9	9.21164e+06	8.48566	0.000200247	0.00492246
Unigene0050753	444418	5248.77	10962	3701322	3.18831e+06	3.2357e+06	153543	3.37511e+06	4.45822	0.00020609	0.00501089
Unigene0055603	2.53777e+06	2.95837e+06	2.27575e+06	413485	1.26854e+06	637070	2.59063e+06	773032	-1.7447	0.000206148	0.00501089
Unigene0002365	2.79418e+06	2.99564e+06	2.82187e+06	485728	641085	577450	2.87056e+06	568088	-2.33715	0.000211348	0.00510874
Unigene0028820	1.15402e+06	1.05829e+06	1.23138e+06	1.81785e+06	1.80501e+06	1.78394e+06	1.1479e+06	1.80227e+06	0.65082	0.000213333	0.00512825
Unigene0107355	666537	1.20967e+06	747056	35637.7	20589.8	28896.8	874421	28374.8	-4.94565	0.000215279	0.00514659
Unigene0051224	616016	497494	491881	232040	196695	190930	535130	206555	-1.37336	0.000220587	0.00519878
Unigene0013606	496045	499924	427019	1	1	1	474329	1	-18.8555	0.000222242	0.00519878
Unigene0018642	175565	162110	60296.8	1.12757e+06	982066	932957	132657	1.0142e+06	2.93456	0.000223885	0.00520501
Unigene0122160	3.52268e+06	3616888	3.1727e+06	895949	456365	600998	3.43742e+06	651104	-2.40037	0.000232422	0.00535064
Unigene0091279	1.33093e+06	1265536	1.35177e+06	4.81123e+06	5.30497e+06	4233188	1.31608e+06	4.78313e+06	1.86171	0.000242033	0.00551354
Unigene0124094	1.34662e+06	1.62981e+06	1.19514e+06	400607	233719	249270	1.39052e+06	294532	-2.23913	0.000245093	0.00555417
Unigene0007156	1.54778e+06	2.99444e+06	1.256e+06	1.13035e+06	1.36104e+06	1.22552e+06	1.93274e+06	1.23897e+06	-0.641501	0.000248698	0.00559252
Unigene0052491	500096	462964	1.21657e+06	424909	371948	399749	726543	398869	-0.865135	0.000258842	0.0057755
Unigene0115499	1.27342e+06	868849	737653	13474.4	13259.7	10386.8	959974	12373.7	-6.27765	0.000262636	0.00583025
Unigene0011962	877926	793476	814409	1.5524e+06	1.57417e+06	1.54319e+06	828604	1.55659e+06	0.909635	0.000276107	0.00606738
Unigene0091166	1	1.04533	1.22787	167359	179265	163025	1.09107	169883	17.2484	0.000280264	0.00612777
Unigene0051921	3.18858e+06	3.13321e+06	3.2981e+06	1.64287e+06	1321721	1274072	3206628	1.41289e+06	-1.18241	0.000289046	0.00628819
Unigene0023420	559474	514722	463403	784617	793410	738095	512533	772041	0.591032	0.000291321	0.00630086
Unigene0052872	361062	442652	304934	2.07119e+06	1.43651e+06	1.46458e+06	369549	1.65743e+06	2.16511	0.000299025	0.00640914
Unigene0060987	1.30657e+06	1.13839e+06	1178780	652443	675569	600655	1.20791e+06	642889	-0.909874	0.000301929	0.00643142
Unigene0101748	349899	296329	436184	756035	979397	649477	360804	794970	1.13968	0.000307417	0.00643142
Unigene0047975	1.00984e+06	994437	931039	1.96343e+06	1.84119e+06	1.76268e+06	978438	1.85577e+06	0.923462	0.000308541	0.00643142
Unigene0020166	43132508	42136748	41347808	28427880	24624238	16336413	42205688	2.31295e+07	-0.867703	0.000313712	0.00649981
Unigene0032206	1.7396e+06	1.60878e+06	1.63481e+06	968695	995150	879237	1.66107e+06	947694	-0.809618	0.000317267	0.00650454
Unigene0121564	462627	397425	592022	178001	234208	303086	484025	238432	-1.0215	0.000317577	0.00650454
Unigene0100419	1.87712e+06	2271915	1.73944e+06	132992	212076	NA	1.96283e+06	172534	-3.50798	0.000331885	0.00671643
Unigene0107682	2.98167e+06	2.80345e+06	3.50779e+06	1.2329e+06	1.22146e+06	1.05878e+06	3.09764e+06	1.17105e+06	-1.40337	0.000346266	0.00694288
Unigene0007284	1.37769e+06	1.1759e+06	1.55257e+06	3043311	2760802	2.70929e+06	1.36872e+06	2.8378e+06	1.05194	0.000347962	0.00694487
Unigene0056204	1.52441e+06	1.20958e+06	1.59945e+06	2869491	1.91127e+06	2559079	1.44448e+06	2.44661e+06	0.760237	0.000349599	0.00694569
Unigene0017226	1.71267e+06	1.30571e+06	2787121	207611	105994	98123.5	1.93517e+06	137243	-3.81766	0.000360353	0.00710307
Unigene0011656	958310	684488	695045	76941.7	31655.6	118274	779281	75623.7	-3.36523	0.000360785	0.00710307
Unigene0027800	197033	279157	184603	992950	915482	835796	220264	914743	2.05413	0.000377259	0.00732793
Unigene0017252	1874357	2.06935e+06	1.8623e+06	1181964	1.11816e+06	1.1732e+06	1.93533e+06	1.15777e+06	-0.741231	0.000379397	0.0073367
Unigene0136378	694518	465508	360523	1	1	1	506850	1	-18.9512	0.000382189	0.00735798
Unigene0078011	184754	182588	128378	30544.9	56710	31217.1	165240	39490.7	-2.06498	0.000389844	0.0074723
Unigene0012984	3713324	3.26334e+06	3522684	6372552	5949500	6278221	3.49978e+06	6200091	0.825025	0.000404103	0.00767796
Unigene0118515	9620.63	1.20651	24252.2	2985255	3416951	1.99077e+06	11291.3	2.79766e+06	7.95286	0.000418724	0.00792117
Unigene0013794	2.61424e+06	2.58882e+06	2.83154e+06	925675	986197	1.2821e+06	2.6782e+06	1.06466e+06	-1.33087	0.000427642	0.00805485
Unigene0123176	119056	83181.7	61756.6	1.68963e+06	1305462	1.21037e+06	87998	1.40182e+06	3.99369	0.000444932	0.00828635
Unigene0079847	3.16289e+06	3.38014e+06	3294810	310023	408789	410928	3.27928e+06	376580	-3.12235	0.000445312	0.00828635
Unigene0012591	4.35429e+06	3.94203e+06	4133975	2.82086e+06	2.64178e+06	2.46862e+06	4.14343e+06	2.64375e+06	-0.648237	0.00045152	0.00835984
Unigene0024581	444957	440150	413221	876217	983954	780154	432776	880108	1.02406	0.000463982	0.00851809
Unigene0049717	2.44473e+06	2.97803e+06	2354593	163479	289403	200971	2.59245e+06	217951	-3.57224	0.000475024	0.00868417
Unigene0119935	3941008	4.0595e+06	4.08864e+06	324419	325016	635853	4.02972e+06	428429	-3.23355	0.000482187	0.00874359
Unigene0008083	317278	174659	397101	791803	690077	458951	296346	646944	1.12636	0.000483388	0.00874359
Unigene0034197	200260	90496.1	216214	2.26053e+06	2.49633e+06	2.21468e+06	168990	2.32385e+06	3.78151	0.000484304	0.00874359
Unigene0115280	356012	256413	352097	795601	897014	756225	321507	816280	1.34421	0.000508248	0.00913797
Unigene0008500	207423	162669	152984	66252.7	55937.7	84525.3	174359	68905.2	-1.33937	0.000515344	0.00918959
Unigene0028472	2115981	1.95731e+06	2.45715e+06	910592	770636	1.05144e+06	2.17681e+06	910889	-1.25687	0.000532586	0.00938429
Unigene0009978	118059	112904	84383.2	41682.3	57402.5	23907.3	105115	40997.4	-1.35837	0.000532733	0.00938429
Unigene0006011	270889	276869	223729	607765	652964	556269	257162	605666	1.23584	0.000545476	0.00957003
Unigene0035837	10300.3	4897.78	7748.49	2.77592e+06	2.94567e+06	2413296	7648.85	2.71163e+06	8.4697	0.00055207	0.00959389
Unigene0028320	448697	444569	382773	632716	663330	645297	425346	647114	0.605382	0.000553451	0.00959389
Unigene0055692	7174786	7.61314e+06	7582566	20949.4	30212	21718.8	7.45683e+06	24293.4	-8.26185	0.000565585	0.00969107
Unigene0035370	3.25961e+06	2470007	2.98322e+06	826601	644718	897705	2.90428e+06	789675	-1.87885	0.000565739	0.00969107
Unigene0064947	1.29651e+06	1317579	1310197	259668	392308	383738	1.30809e+06	345238	-1.9218	0.000586964	0.00997609
Unigene0013080	4.79018e+06	4700508	4972599	3037197	2.96612e+06	3.37447e+06	4.8211e+06	3.12593e+06	-0.625076	0.000597209	0.0100715
Unigene0000148	3.05698e+06	2.44985e+06	2.99e+06	34274.6	20621.3	37548.1	2.83228e+06	30814.6	-6.5222	0.000599618	0.0100731
Unigene0001452	4770837	4.26971e+06	4.14043e+06	1.0077e+06	649355	1.74197e+06	4.39366e+06	1.13301e+06	-1.95526	0.000607352	0.0101429
Unigene0079117	1067311	1.06894e+06	1.12069e+06	575398	498081	416913	1.08564e+06	496797	-1.12782	0.000608433	0.0101429
Unigene0116601	2.12841e+06	1.89367e+06	2.14408e+06	1.38803e+06	1.334e+06	1.14979e+06	2.05539e+06	1.2906e+06	-0.671365	0.000615738	0.010216
Unigene0003340	2788424	2.12173e+06	2.42384e+06	5.06861e+06	5368454	4.85999e+06	2444664	5.09902e+06	1.06058	0.000617516	0.010216
Unigene0126311	163666	133935	129886	4.63248e+06	4741858	3.75339e+06	142496	4.37591e+06	4.94059	0.000625976	0.0102994
Unigene0161809	13357.3	78092.9	48584.5	2.97955e+06	9223356	4.16262e+06	46678.2	5.45517e+06	6.86873	0.000627289	0.0102994
Unigene0039022	5387516	5138026	4881776	7.86636e+06	8677224	8194743	5.13577e+06	8.24611e+06	0.683132	0.000643037	0.0105183
Unigene0095250	183245	204197	246201	388669	301410	355237	211214	348439	0.722197	0.000646857	0.0105191
Unigene0035358	892210	784783	979653	110621	116687	154079	885549	127129	-2.80028	0.000647926	0.0105191
Unigene0025845	373869	373249	410965	84409.7	80090.6	62093	386027	75531.1	-2.35356	0.000670094	0.0107984
Unigene0130573	1.64265e+06	1.63755e+06	1.56227e+06	500228	572426	841291	1.61416e+06	637981	-1.33919	0.000680721	0.010889
Unigene0050834	2.0501e+06	1.78886e+06	2.41141e+06	4712785	4378289	5024985	2.08346e+06	4705353	1.17532	0.000691229	0.0109502
Unigene0121704	15563.6	11248.3	10718	270619	255890	206039	12510	244183	4.28681	0.000692097	0.0109502
Unigene0046530	1.47963e+06	1377180	1.58803e+06	770154	1.18257e+06	835950	1.48161e+06	929557	-0.672554	0.000696994	0.0109878
Unigene0133340	69179.7	79360.7	90905.6	253570	140440	221182	79815.3	205064	1.36134	0.000701216	0.0110144
Unigene0071545	1.10655e+06	1.08417e+06	1144321	766291	690426	361060	1.11168e+06	605926	-0.875529	0.000715376	0.011162
Unigene0121940	1.48151e+06	1.3531e+06	1.43644e+06	834020	837352	941921	1.42368e+06	871098	-0.70872	0.00071574	0.011162
Unigene0097409	851203	864911	962369	156466	137212	402161	892828	231946	-1.94459	0.000732747	0.0113864
Unigene0091524	2.92547e+06	2.4608e+06	2.88463e+06	1.24208e+06	1.00032e+06	1.19171e+06	2756966	1.1447e+06	-1.26811	0.000739586	0.0114517
Unigene0010928	217299	285854	10341.8	1.20779e+06	1.32955e+06	1.17969e+06	171165	1.23901e+06	2.85573	0.000747148	0.0115278
Unigene0014624	652391	589022	564785	344054	303701	330648	602066	326134	-0.884455	0.000753192	0.01158
Unigene0113666	547435	513916	535563	857428	1120020	988529	532304	988659	0.893221	0.000757068	0.0115986
Unigene0119554	91822.7	78380.3	166308	1.05372e+06	725856	1.06872e+06	112170	949432	3.08137	0.000776038	0.0118061
Unigene0025799	4.90907e+06	4.53128e+06	5590327	229643	378119	309196	5010226	305653	-4.03491	0.000779427	0.0118163
Unigene0016368	691408	378412	712148	313213	270397	304621	593989	296077	-1.00446	0.000783277	0.0118335
Unigene0021236	7375.63	11264.6	8779.97	477849	462284	466902	9140.05	469012	5.68128	0.000792186	0.0119267
Unigene0134234	350670	315952	393463	674927	561131	625578	353362	620545	0.81239	0.00079499	0.0119276
Unigene0048548	146565	168037	355809	582012	291129	339436	223470	404192	0.854959	0.000803665	0.0120087
Unigene0013858	422551	331495	430864	95535	51076	81999.7	394970	76203.5	-2.37381	0.000806518	0.0120087
Unigene0096610	148407	112264	108299	1.30076e+06	1.17204e+06	763850	122990	1.07888e+06	3.13292	0.000808676	0.0120087
Unigene0093569	17643838	16758280	16699813	28599896	31923458	30897708	17033977	3.04737e+07	0.839149	0.000813905	0.0120324
Unigene0042542	419463	329557	345335	2.65324e+06	2.65679e+06	2.68883e+06	364785	2.66629e+06	2.86972	0.000815806	0.0120324
Unigene0014381	664249	667182	620582	457607	202407	309665	650671	323226	-1.00938	0.000833234	0.0121658
Unigene0045660	229821	22552.8	264290	393547	410991	450893	172221	418477	1.28089	0.000843231	0.0122432
Unigene0117960	491603	393358	635572	1.68259e+06	1.13296e+06	1.48108e+06	506844	1.43221e+06	1.49863	0.000846543	0.0122432
Unigene0101113	4310250	3.98348e+06	3.8296e+06	863390	913090	1.14157e+06	4.04111e+06	972683	-2.05471	0.00084875	0.0122432
Unigene0026176	1.33443e+06	1.25123e+06	1185295	455461	436241	399577	1.25699e+06	430426	-1.54613	0.000849793	0.0122432
Unigene0033820	16830.9	16503.2	13937.4	513671	550079	522689	15757.2	528813	5.06868	0.000860025	0.0123497
Unigene0017062	457863	447042	383027	164128	96398.7	127264	429311	129264	-1.73171	0.000868864	0.0124356
Unigene0127743	54945.3	56834.5	30307.1	1.26613e+06	1.19951e+06	963511	47362.3	1.14305e+06	4.59301	0.000875775	0.0124934
Unigene0025243	1.13276e+06	1236755	1.01005e+06	2.99703e+06	2.0467e+06	2.37215e+06	1.12652e+06	2.47196e+06	1.13378	0.000911722	0.0129215
Unigene0035415	2.02823e+06	2028250	1546957	62848.6	255548	214906	1.86781e+06	177767	-3.39329	0.000929211	0.0131266
Unigene0081072	917485	651371	1.1936e+06	317731	295683	317373	920819	310262	-1.56943	0.000955687	0.013285
Unigene0021833	324967	332635	283624	628860	557631	567455	313742	584649	0.897992	0.000988598	0.0136987
Unigene0086746	592218	533424	674121	113741	95108	136918	599921	115256	-2.37993	0.00100192	0.0138392
Unigene0056619	547538	636465	453152	1.66002e+06	1.59552e+06	1.51916e+06	545718	1.59157e+06	1.54422	0.00100738	0.0138707
Unigene0077501	254246	369198	231281	3696639	4218851	3432066	284908	3.78252e+06	3.73078	0.00103713	0.0142352
Unigene0127197	695540	730271	807371	430203	373236	293555	744394	365664	-1.02555	0.00104356	0.0142784
Unigene0028741	25545	16884.8	17489.7	2.40583e+06	1911473	2211702	19973.2	2.17634e+06	6.76769	0.00104971	0.0143175
Unigene0075193	3.78449e+06	3.10012e+06	4.19601e+06	8923613	8144268	8971761	3.69354e+06	8.67988e+06	1.23267	0.0010546	0.0143393
Unigene0102293	1387273	360442	1.77346e+06	51627160	55800836	51496728	1.17372e+06	52974908	5.49614	0.00107039	0.0144665
Unigene0102296	1387273	360442	1.77346e+06	51627160	55800836	51496728	1.17372e+06	52974908	5.49614	0.00107039	0.0144665
Unigene0121450	397518	415751	313032	140997	62273.9	50043.5	375434	84438.1	-2.15259	0.00107345	0.0144665
Unigene0028172	494385	496389	551932	266440	239783	284836	514235	263686	-0.963605	0.00107393	0.0144665
Unigene0012950	788631	769802	559998	1.56236e+06	2925230	2290456	706144	2.25935e+06	1.67787	0.00110469	0.0147663
Unigene0016603	788631	769802	559998	1.56236e+06	2925230	2290456	706144	2.25935e+06	1.67787	0.00110469	0.0147663
Unigene0005125	34963.4	35176.9	17962.7	128809	68822.4	119924	29367.7	105852	1.84974	0.00110586	0.0147663
Unigene0105345	550286	484291	333541	1345810	1.39861e+06	1.01447e+06	456039	1.25296e+06	1.45811	0.00110637	0.0147663
Unigene0014859	1	NA	1.12681	1.39905e+06	1.3282e+06	1.05652e+06	1.06341	1.26125e+06	20.1777	0.00111586	0.0148475
Unigene0005226	1423996	1.05433e+06	968005	393720	431445	368279	1.14878e+06	397815	-1.52993	0.00114009	0.0151236
Unigene0127626	4139.98	3596.83	6985.33	5.63737e+06	6.65489e+06	6404112	4907.38	6.23213e+06	10.3106	0.00117018	0.015382
Unigene0015354	2.36034e+06	1.92054e+06	1.60095e+06	1.05197e+06	953737	939939	1.96061e+06	981883	-0.997679	0.00118132	0.0154445
Unigene0041310	1.90299e+06	1719562	1.76139e+06	15506980	NA	10949086	1794646	13228033	2.88183	0.00118203	0.0154445
Unigene0039614	79377.5	61442.6	90511.7	3.18695e+06	2.17155e+06	1.59432e+06	77110.6	2.31761e+06	4.90956	0.00118978	0.0154991
Unigene0053005	2340184	2191709	2.86926e+06	3750647	4493094	4.30289e+06	2.46705e+06	4.18221e+06	0.761477	0.00123688	0.0159429
Unigene0090882	523878	440014	551832	730475	705514	938687	505241	791558	0.647724	0.00123849	0.0159429
Unigene0124694	218722	227396	212372	896310	844732	697436	219496	812826	1.88875	0.00125032	0.0160476
Unigene0134823	1.53166e+06	1137878	1.61168e+06	2085.35	9253.38	1	1.42707e+06	3779.91	-8.56049	0.00126021	0.0161269
Unigene0013496	341221	340693	293777	170472	147071	123811	325230	147118	-1.14449	0.00127124	0.0162205
Unigene0012138	1.72224e+06	1451716	1.50024e+06	15277.2	3440.12	29932.9	1.55806e+06	16216.7	-6.58613	0.00128705	0.0163264
Unigene0166207	231873	388058	228801	704119	643076	480324	282911	609173	1.10651	0.00131166	0.0165712
Unigene0008845	546436	551825	609647	329714	306317	349089	569302	328373	-0.793858	0.00131396	0.0165712
Unigene0012147	1157681	1.19143e+06	1.21615e+06	238482	272325	412870	1.18842e+06	307892	-1.94855	0.00132814	0.0167016
Unigene0025745	1.39982e+06	1.35779e+06	1.21647e+06	2.10377e+06	2940916	2.41243e+06	1.32469e+06	2.48571e+06	0.907998	0.00134288	0.0168382
Unigene0008391	205536	261243	142084	1.54063e+06	745959	1.02495e+06	202954	1.10385e+06	2.44331	0.00135796	0.0169784
Unigene0117878	1.00366e+06	579029	1.03961e+06	14315117	13531860	19349400	874098	1.57321e+07	4.16977	0.00136543	0.0169925
Unigene0001680	465670	413340	320050	574618	1.13818e+06	655848	399686	789549	0.982161	0.0013669	0.0169925
Unigene0016812	436322	398062	902501	2.94959e+06	2580026	2.71098e+06	578961	2.74687e+06	2.24625	0.00137967	0.0171
Unigene0006594	145823	238769	143869	440731	552264	505327	176154	499441	1.50348	0.00138341	0.0171
Unigene0109693	145823	238769	143869	440731	552264	505327	176154	499441	1.50348	0.00138341	0.0171
Unigene0034343	362518	212398	291800	13254809	14384721	15098583	288905	1.4246e+07	5.62382	0.0013885	0.0171143
Unigene0129966	121561	167509	NA	420895	604872	649124	144535	558297	1.94961	0.00141294	0.0173664
Unigene0022340	1.59759e+06	2.06567e+06	1.57892e+06	138907	170657	52076.9	1.74739e+06	120547	-3.85754	0.00145606	0.0178459
Unigene0166721	1.0123e+06	978154	1.09519e+06	607671	508707	510029	1.02855e+06	542136	-0.923886	0.00147925	0.0180793
Unigene0012944	1.89377e+06	1899193	1.82013e+06	200496	194403	137830	1.87103e+06	177576	-3.39732	0.00149033	0.0181636
Unigene0122540	420769	507246	620376	804702	858417	806243	516130	823121	0.673368	0.0015006	0.0182378
Unigene0050944	207410	94721.5	142237	1248024	1.21299e+06	1.21205e+06	148123	1.22435e+06	3.04715	0.00152915	0.0184815
Unigene0004322	4.33978e+06	4360726	4.25619e+06	1.22077e+06	873555	1.15798e+06	4.3189e+06	1.0841e+06	-1.99416	0.00157174	0.0189436
Unigene0033615	356516	292136	368698	158387	130867	84877.8	339116	124710	-1.4432	0.00158059	0.0189976
Unigene0033616	356516	292136	368698	158387	130867	84877.8	339116	124710	-1.4432	0.00158059	0.0189976
Unigene0035762	954188	936105	1.14834e+06	466643	368023	441619	1.01288e+06	425428	-1.25147	0.00159479	0.0191155
Unigene0056938	922957	878285	850325	1.88461e+06	2.21996e+06	1691647	883856	1.93207e+06	1.12827	0.00161149	0.0192626
Unigene0000056	4.61476e+06	4352728	4.75181e+06	170851	392961	25189	4573100	196334	-4.54179	0.00161741	0.0192804
Unigene0090197	3.2142e+06	2829715	3.45274e+06	170801	393360	25116.5	3.16555e+06	196426	-4.0104	0.00162689	0.0192898
Unigene0089812	89400.3	75429.1	126292	288766	75249.8	251311	97040.6	205109	1.07973	0.00162707	0.0192898
Unigene0042897	113366	113064	789932	51887.2	55512.3	56571.7	338788	54657.1	-2.6319	0.00163486	0.0193295
Unigene0003624	1.66802e+06	1.80289e+06	1.29942e+06	608971	668549	371238	1.59011e+06	549586	-1.53271	0.00164577	0.0193532
Unigene0009848	1.65551e+06	1.44208e+06	1.76511e+06	1.04347e+06	847880	856786	1.6209e+06	916047	-0.823302	0.0016473	0.0193532
Unigene0074654	1	2494.59	1575.99	1.22089e+06	1.2993e+06	868402	1357.19	1.12953e+06	9.70088	0.00167866	0.019564
Unigene0030406	1.03262e+06	741922	813482	289814	579745	612461	862675	494007	-0.804286	0.00168167	0.019564
Unigene0009011	279033	250741	249125	143410	139271	132882	259633	138521	-0.906371	0.00169968	0.0197208
Unigene0010685	472115	423634	434315	1.839e+06	1.90356e+06	1.8639e+06	443355	1.86882e+06	2.07559	0.00170558	0.0197366
Unigene0052033	427964	756107	472072	909286	856348	782273	552047	849302	0.621486	0.00174187	0.0198021
Unigene0122998	177317	214570	123142	15540.2	15185.6	35738.1	171676	22154.6	-2.95401	0.00175461	0.0198021
Unigene0036208	1.84747e+06	1.21231e+06	1.54115e+06	410698	429790	641427	1.53364e+06	493971	-1.63446	0.00175547	0.0198021
Unigene0125895	298890	442126	480854	209334	178747	132075	407290	173386	-1.23207	0.00175588	0.0198021
Unigene0111147	667595	902976	650862	2.46233e+06	2995985	1.77046e+06	740477	2.40959e+06	1.70226	0.00175843	0.0198021
Unigene0026962	1362442	1.10075e+06	1.28002e+06	68951.4	59132.8	54315.4	1.24774e+06	60799.9	-4.3591	0.0017613	0.0198021
Unigene0107395	2.74818e+06	2.71643e+06	2982097	944682	901656	1.04357e+06	2.81557e+06	963304	-1.54736	0.00177256	0.0198263
Unigene0043458	2.57467e+06	2.28529e+06	2.69702e+06	1.61932e+06	1521005	1.31558e+06	2.51899e+06	1.4853e+06	-0.762094	0.00178789	0.0198514
Unigene0027855	473927	510741	391743	168541	170620	147111	458804	162090	-1.50108	0.00179304	0.0198514
Unigene0035348	36652.4	1	3323.7	1598761	1.59629e+06	1276288	13325.7	1.49045e+06	6.80539	0.00179959	0.0198514
Unigene0032442	444361	407556	485852	46337.9	70230.8	69002.2	445923	61857	-2.84979	0.00180173	0.0198514
Unigene0089490	3.56092e+06	3.42318e+06	3543254	2.23455e+06	2276908	1.09459e+06	3.50912e+06	1.86868e+06	-0.909088	0.00182474	0.0200491
Unigene0015304	95520.1	43463.4	57758.8	1.43712e+06	1.17912e+06	1.26911e+06	65580.8	1.29512e+06	4.30366	0.00183833	0.0201377
Unigene0003365	56699.5	35045.2	14228.9	180610	53316.3	66430.7	35324.5	100119	1.50297	0.00184206	0.0201377
Unigene0110622	3053586	2.97324e+06	3.33007e+06	856012	980003	650824	3.11896e+06	828946	-1.91172	0.00185278	0.0202041
Unigene0137612	301299	280864	365095	1.03462e+06	940963	731641	315753	902408	1.51498	0.00186584	0.0202957
Unigene0109412	314011	373776	333544	578238	722542	589532	340443	630104	0.888175	0.0019034	0.0205538
Unigene0034698	1.45681e+06	1.43117e+06	1.40844e+06	1280.89	1	2010.26	1.43214e+06	1097.38	-10.3499	0.0019055	0.0205538
Unigene0003099	380723	312164	295906	126107	173257	97326.6	329598	132230	-1.31765	0.00190898	0.0205538
Unigene0051069	462273	406886	458991	NA	680730	868989	442717	774860	0.807551	0.00191562	0.0205538
Unigene0012146	768132	863384	513372	2038.43	157.066	4698.18	714963	2297.89	-8.28141	0.0019161	0.0205538
Unigene0031157	623554	681308	779166	7127922	8418169	5730066	694676	7.09205e+06	3.35179	0.00191814	0.0205538
Unigene0001142	5815.26	NA	5202.32	1.17126e+06	1.17182e+06	1163252	5508.79	1.16878e+06	7.72905	0.00192264	0.0205538
Unigene0026656	326415	195357	573722	37780.7	17951.8	28829.9	365164	28187.5	-3.69542	0.00192801	0.0205607
Unigene0112744	28326.2	33872.3	27447.4	97080.9	114997	63070.5	29882	91716	1.6179	0.00195591	0.0205996
Unigene0038794	785183	347121	755650	370349	364336	345952	629318	360213	-0.804941	0.00196019	0.0205996
Unigene0135540	955562	864574	944709	209260	135173	315413	921615	219949	-2.06699	0.00196756	0.0205996
Unigene0083883	658037	702099	929745	1.25088e+06	1520482	1.43741e+06	763293	1.40292e+06	0.878127	0.00197233	0.0205996
Unigene0055096	952063	872025	957883	5188.97	7694.86	11635.9	927324	8173.23	-6.82602	0.00197252	0.0205996
Unigene0108991	1.47313e+06	873137	659704	35106.1	19267.3	18150.9	1.00199e+06	24174.8	-5.37322	0.0019763	0.0205996
Unigene0128816	661371	547919	680297	2.08308e+06	1.89376e+06	1.4011e+06	629862	1.79265e+06	1.50898	0.0019764	0.0205996
Unigene0106598	257111	311635	272085	1.22906e+06	1116862	1.12256e+06	280277	1.15616e+06	2.04441	0.00198072	0.0205996
Unigene0054576	125866	125636	127366	341260	349215	351494	126289	347323	1.45954	0.00198373	0.0205996
Unigene0013898	7.50337e+06	4586179	7805931	479239	500417	518000	6.63183e+06	499219	-3.73166	0.00199965	0.0207154
Unigene0020417	424760	325455	400966	182847	243357	177718	383727	201307	-0.930683	0.00202513	0.0208641
Unigene0008440	2540699	2142780	2.61837e+06	1.10197e+06	1.2529e+06	1.26534e+06	2.43395e+06	1.20674e+06	-1.01219	0.00202839	0.0208641
Unigene0002355	574343	1155770	613334	199288	219234	153274	781149	190599	-2.03506	0.00204705	0.0210064
Unigene0078396	2.52955e+06	1598930	1.60548e+06	105434	128659	116286	1.91132e+06	116793	-4.03255	0.00206657	0.021137
Unigene0012372	68106.5	97222.7	28872.3	306268	335575	384972	64733.8	342272	2.40255	0.00211173	0.0214567
Unigene0037050	90426.2	97545.6	219809	939021	759822	844611	135927	847818	2.64093	0.00211529	0.0214567
Unigene0007248	2295910	2.19867e+06	2.5335e+06	406510	313643	479338	2.34269e+06	399830	-2.55071	0.00211559	0.0214567
Unigene0110749	197584	416618	443079	7.27502e+06	8.3131e+06	7.69092e+06	352427	7.75968e+06	4.4606	0.00213596	0.0216129
Unigene0089511	14448.2	39391	NA	205707	294808	189319	26919.6	229945	3.09456	0.00214893	0.0216937
Unigene0030044	133544	78200	107078	347460	436300	360972	106274	381577	1.84418	0.00215543	0.0217089
Unigene0013004	2.40013e+06	2.41202e+06	2469803	1.69341e+06	1675332	1.27253e+06	2.42732e+06	1.54709e+06	-0.649804	0.00219629	0.0219293
Unigene0031448	1.29569e+06	1.32539e+06	1.17355e+06	2.66447e+06	2537118	2.67938e+06	1.26488e+06	2.62699e+06	1.05441	0.00219747	0.0219293
Unigene0011908	1099040	939496	1192120	611076	609773	409443	1.07689e+06	543431	-0.986697	0.0022167	0.0220202
Unigene0005997	2.74344e+06	2833285	2.78206e+06	1.37634e+06	1.70866e+06	1.43342e+06	2.78626e+06	1.50614e+06	-0.887477	0.00223961	0.0221971
Unigene0027482	402888	497413	362577	843888	824575	849459	420959	839307	0.995518	0.00227109	0.0223875
Unigene0001909	2215194	1.35581e+06	2.72586e+06	1475169	1.21193e+06	1.23953e+06	2.09895e+06	1.30888e+06	-0.681342	0.00227426	0.0223875
Unigene0046842	927967	887432	977585	594968	614662	507773	930995	572468	-0.701579	0.00228199	0.022413
Unigene0071060	1631938	1.66284e+06	1393470	644318	1.01056e+06	561278	1.56275e+06	738720	-1.08099	0.00237514	0.0231656
Unigene0042100	1.16879e+06	885095	1.13716e+06	256550	197115	1.04363e+06	1063680	499100	-1.09166	0.0023819	0.0231656
Unigene0055757	371974	270265	311688	184879	153633	187709	317976	175407	-0.858212	0.00242071	0.023362
Unigene0106817	857493	735357	864129	492984	570240	430524	818993	497916	-0.717948	0.00242157	0.023362
Unigene0111282	18932.6	34729.1	20370.9	36117.9	130368	86874.5	24677.5	84453.4	1.77496	0.00246312	0.0237103
Unigene0054174	484436	437723	547163	888900	892393	732264	489774	837852	0.77458	0.00247838	0.0238045
Unigene0078560	137076	143376	159994	41451.7	80125.9	88974.3	146816	70183.9	-1.06479	0.0025427	0.0242175
Unigene0031364	117308	136713	164935	431617	547889	469379	139652	482962	1.79007	0.00254463	0.0242175
Unigene0028194	6592.77	2429.32	6711.05	377600	236275	324030	5244.38	312635	5.89756	0.00254922	0.0242175
Unigene0105732	1.53134e+06	1.33078e+06	1.47505e+06	109221	177621	207921	1.44572e+06	164921	-3.13194	0.00258467	0.0245009
Unigene0126442	422186	505953	576543	321004	154227	170451	501561	215227	-1.22056	0.00260673	0.0246027
Unigene0055527	489048	383668	380053	188811	148874	145876	417590	161187	-1.37335	0.00266208	0.0249628
Unigene0014412	59854.4	45271.3	25367.4	303519	272713	262050	43497.7	279427	2.68346	0.00267384	0.0250191
Unigene0129246	91003.1	75381.8	72277.9	424634	400223	322196	79554.3	382351	2.26489	0.00270971	0.0253003
Unigene0049100	1.43898e+06	1.42748e+06	1.5277e+06	541967	748810	628377	1.46472e+06	639718	-1.19511	0.00275561	0.0256738
Unigene0052251	45116.3	104983	89910.8	258458	287517	276806	80003.4	274261	1.77741	0.00280304	0.0260028
Unigene0106973	223856	245924	177787	2.48526e+06	1972535	2.45003e+06	215856	2.30261e+06	3.41513	0.00281317	0.0260028
Unigene0028287	2554976	1784673	2.86374e+06	193429	255081	290494	2.40113e+06	246335	-3.28502	0.00282821	0.0260028
Unigene0113952	374329	368040	376059	3857997	5008806	4212117	372809	4359640	3.5477	0.0028315	0.0260028
Unigene0054275	361494	NA	319430	2.43253e+06	2.19856e+06	2143299	340462	2258130	2.72956	0.00283275	0.0260028
Unigene0032006	159872	143673	150934	435425	1135672	848106	151493	806401	2.41224	0.00286101	0.0262068
Unigene0000282	2617182	2.29944e+06	2291264	1.2359e+06	1.44615e+06	1.35675e+06	2.40263e+06	1.34627e+06	-0.835647	0.00293308	0.0268006
Unigene0040824	2.49327e+06	2.3208e+06	1.0933e+06	206881	559241	203367	1.96912e+06	323163	-2.60722	0.00293967	0.0268006
Unigene0042389	4.10899e+06	3.85529e+06	4.14178e+06	1.35323e+06	2.35463e+06	1.29756e+06	4.03536e+06	1.66848e+06	-1.27417	0.00294431	0.0268006
Unigene0119703	483877	544957	291669	1.2987e+06	1.54541e+06	1185192	440168	1343102	1.60944	0.00295384	0.0268312
Unigene0051910	159286	95567.5	116270	938328	813703	651001	123708	801011	2.69488	0.00298163	0.0269289
Unigene0007579	4.01118e+06	3.60512e+06	4.62349e+06	2.15167e+06	2344790	2.17305e+06	4.07993e+06	2.22317e+06	-0.875927	0.00304303	0.0274125
Unigene0050897	1.75374e+06	2252976	1.27506e+06	2826846	3.99025e+06	3.49857e+06	1.76059e+06	3.43855e+06	0.965742	0.00309126	0.0277083
Unigene0122120	906623	873683	630244	319209	413147	329488	803516	353948	-1.18279	0.0030965	0.0277083
Unigene0097011	713787	783523	797785	60489.7	52312.1	62703.7	765032	58501.8	-3.70897	0.00310134	0.0277083
Unigene0094041	2.31952e+06	2.41058e+06	2.59554e+06	1.59676e+06	1.13791e+06	1.48569e+06	2.44188e+06	1.40679e+06	-0.795589	0.00310931	0.0277225
Unigene0098649	5473854	6.33503e+06	5.24673e+06	3.53825e+06	3175980	3.0211e+06	5.68521e+06	3.24511e+06	-0.808945	0.00312338	0.027791
Unigene0034981	1.49625e+06	1.06093e+06	1.77628e+06	143575	153832	238305	1.44449e+06	178571	-3.01599	0.00313979	0.02788
Unigene0008282	680889	473145	336411	1.56466e+06	1.53186e+06	1.4356e+06	496815	1.51071e+06	1.60444	0.00317265	0.0280422
Unigene0104334	602292	569805	344241	1.3579e+06	1570171	1.28356e+06	505446	1.40388e+06	1.47379	0.00317738	0.0280422
Unigene0073644	1	1	NA	3.11113e+06	2.42276e+06	2.69323e+06	1	2.74237e+06	21.387	0.00318867	0.0280848
Unigene0024678	1.23398e+06	1.07204e+06	1.47166e+06	339829	468751	409370	1.25923e+06	405983	-1.63305	0.00327256	0.0287594
Unigene0016860	3698501	3725818	3551707	47912.1	69729.8	42648.1	3.65868e+06	53430	-6.09753	0.00330156	0.0289036
Unigene0118336	491566	300065	344165	1212135	1.51882e+06	1.78217e+06	378598	1.50437e+06	1.99042	0.00335905	0.029251
Unigene0113947	1	816.519	13995.4	829795	603920	1.20368e+06	4937.64	879133	7.47612	0.00336272	0.029251
Unigene0032575	45694.1	141558	140935	585767	431365	355851	109396	457661	2.06472	0.00336813	0.029251
Unigene0098004	7.38624e+06	6.91544e+06	9306497	3200347	3.47276e+06	4.14306e+06	7869390	3.60539e+06	-1.1261	0.00337917	0.0292884
Unigene0033889	499539	624135	732828	1.0052e+06	1.58107e+06	1408876	618834	1.33172e+06	1.10566	0.0034079	0.0294786
Unigene0146038	136791	148891	213733	30898.7	40964.9	26306.9	166472	32723.5	-2.34688	0.00341965	0.0294836
Unigene0002308	313972	280391	223426	3.55383e+06	3.4596e+06	3.83468e+06	272597	3616038	3.72957	0.00342203	0.0294836
Unigene0020403	73384.1	48568.5	95262.5	722375	678448	691186	72405.1	697336	3.26769	0.0034398	0.029521
Unigene0013353	93141.2	72901.8	50193.1	410331	385043	411003	72078.7	402125	2.48	0.00343994	0.029521
Unigene0091239	44080.1	26803.9	43591.9	1.23144e+06	1.34991e+06	1.14672e+06	38158.7	1.24269e+06	5.02532	0.00347348	0.0297502
Unigene0003563	265876	372151	379502	985692	837221	806158	339176	876357	1.36948	0.00360386	0.0307978
Unigene0015649	368035	483680	164710	153833	124169	113824	338809	130609	-1.37522	0.00360995	0.0307978
Unigene0040136	2.34125e+06	2.04237e+06	2.10866e+06	22457.7	39960.2	104655	2.1641e+06	55690.9	-5.28018	0.00362279	0.0308469
Unigene0109699	1.88916e+06	2.21411e+06	1.16041e+06	376477	426829	309900	1.75456e+06	371069	-2.24135	0.00375019	0.0316475
Unigene0006319	266923	290909	294463	1.01057e+06	999276	949572	284098	986472	1.79589	0.00376548	0.0316475
Unigene0080227	231598	222690	269123	80624.8	32009.9	85480.8	241137	66038.5	-1.86847	0.00376645	0.0316475
Unigene0004614	605032	450560	595704	280549	219895	343557	550432	281333	-0.968284	0.003779	0.0316475
Unigene0044838	154830	104690	78304	275411	217314	254625	112608	249117	1.14551	0.00378098	0.0316475
Unigene0049057	2690443	2385130	2.71769e+06	316088	435202	379962	2.59775e+06	377084	-2.78431	0.003904	0.0323998
Unigene0116715	4145819	3102469	2.85322e+06	2630901	1621343	1.64622e+06	3.36717e+06	1.96615e+06	-0.776161	0.00392101	0.0323998
Unigene0050755	4609687	4.60206e+06	4.55861e+06	763194	636570	914312	4.59012e+06	771358	-2.57306	0.00392178	0.0323998
Unigene0013592	163546	162166	NA	2.71366e+06	2761162	2597647	162856	2.69082e+06	4.04638	0.00393177	0.0323998
Unigene0111290	1.97062e+06	1.69303e+06	1.65246e+06	608002	611350	540411	1.77204e+06	586588	-1.59499	0.00393177	0.0323998
Unigene0116510	1.10256e+06	1.10531e+06	1133198	770230	658183	603647	1.11369e+06	677354	-0.717366	0.00396225	0.0325278
Unigene0022267	1.02084e+06	1.0859e+06	1.02566e+06	717781	593818	645330	1.04413e+06	652310	-0.678678	0.00397393	0.0325623
Unigene0040025	1.02084e+06	1.0859e+06	1.02566e+06	717781	593818	645330	1.04413e+06	652310	-0.678678	0.00397393	0.0325623
Unigene0167450	1.02084e+06	1.0859e+06	1.02566e+06	717781	593818	645330	1.04413e+06	652310	-0.678678	0.00397393	0.0325623
Unigene0025327	1.65059e+06	1.53103e+06	1.56683e+06	108999	112267	1247259	1.58281e+06	489508	-1.69309	0.00405392	0.0330946
Unigene0036679	5584.85	12317	14485.3	1.13542e+06	845369	2.076e+06	10795.7	1.35226e+06	6.96877	0.00405411	0.0330946
Unigene0143689	9894420	4.05118e+06	13894388	NA	11448.2	35763.8	9.28e+06	23606	-8.61883	0.00407142	0.0331737
Unigene0136767	1.29101e+06	1.53264e+06	1.2211e+06	863479	466451	585718	1.34825e+06	638549	-1.07822	0.00408709	0.0332391
Unigene0051247	1	NA	1	333539	314269	303712	1	317173	18.2749	0.00409581	0.0332479
Unigene0108799	1970722	1.70012e+06	1.79448e+06	160485	115992	79687.2	1.82177e+06	118721	-3.93969	0.0041142	0.033273
Unigene0059094	99891.4	102130	68854.5	756299	850719	119538	90292	575519	2.67219	0.00416798	0.0336454
Unigene0010652	426145	380502	555344	59542	39936.2	101293	453997	66923.8	-2.76209	0.00418247	0.0336791
Unigene0025852	231866	165687	236206	1.19261e+06	1.36921e+06	1.67906e+06	211253	1.41363e+06	2.74236	0.00418764	0.0336791
Unigene0013938	220188	259473	134991	38292.6	51680.7	NA	204884	44986.6	-2.18724	0.00420554	0.0336985
Unigene0072675	7.43484e+06	6.15861e+06	7.30856e+06	4.13505e+06	4.32436e+06	4.21162e+06	6.96734e+06	4.22368e+06	-0.722107	0.00423447	0.033868
Unigene0004749	974691	813584	1.15077e+06	1	NA	1	979682	1	-19.902	0.00426418	0.0339807
Unigene0010973	277282	236169	193236	10763	7715.21	9447.16	235562	9308.46	-4.66142	0.00430718	0.0341981
Unigene0131223	2.01013e+06	1.82332e+06	1803447	466699	510967	466760	1.87897e+06	481475	-1.96441	0.00433051	0.0342985
Unigene0103367	34519.8	23189.5	39007.1	961982	883649	872122	32238.8	905918	4.81251	0.00438362	0.0345528
Unigene0127173	665911	754796	900969	3.5697e+06	3477689	3.005e+06	773892	3.3508e+06	2.1143	0.00440617	0.0346214
Unigene0016123	1.08205e+06	1.11976e+06	819602	54161.3	43732.9	61110.2	1.00714e+06	53001.5	-4.24808	0.00440824	0.0346214
Unigene0124352	362706	189575	396588	168510	134323	149137	316290	150657	-1.06998	0.00443324	0.0346378
Unigene0004524	598891	664838	548922	187905	216589	209896	604217	204796	-1.56088	0.00448467	0.0349692
Unigene0076031	116006	83458.6	156759	21004.7	27691.7	30868.2	118741	26521.5	-2.16258	0.00451268	0.03512
Unigene0006458	2.61047e+06	2.19532e+06	1.58329e+06	8132814	5064407	5950874	2.12969e+06	6.3827e+06	1.58352	0.00452015	0.03512
Unigene0038222	31809.1	10710	54174.7	321639	262444	294759	32231.3	292947	3.18411	0.00453262	0.0351541
Unigene0049082	3.53405e+06	3884413	2953041	1507648	1.40566e+06	549395	3.45717e+06	1.15423e+06	-1.58265	0.00459916	0.0355154
Unigene0052153	71682	102768	105891	303403	232123	288806	93447.2	274777	1.55604	0.0046152	0.0355154
Unigene0003862	3.95695e+06	3169835	3256239	1.68134e+06	2.0727e+06	1753719	3.46101e+06	1.83592e+06	-0.914688	0.00462124	0.0355154
Unigene0007920	342367	349926	274583	643377	528788	567777	322292	579981	0.847637	0.0046314	0.0355154
Unigene0002105	97255.5	56178.6	72919.4	28204.6	11812	18955.8	75451.2	19657.5	-1.94047	0.00463634	0.0355154
Unigene0005294	97255.5	56178.6	72919.4	28204.6	11812	18955.8	75451.2	19657.5	-1.94047	0.00463634	0.0355154
Unigene0027582	97255.5	56178.6	72919.4	28204.6	11812	18955.8	75451.2	19657.5	-1.94047	0.00463634	0.0355154
Unigene0032885	97255.5	56178.6	72919.4	28204.6	11812	18955.8	75451.2	19657.5	-1.94047	0.00463634	0.0355154
Unigene0118121	233634	238460	182195	1.4707e+06	1.19334e+06	1.37682e+06	218097	1.34696e+06	2.62666	0.00464905	0.0355501
Unigene0037795	63585.6	94792.9	117723	216589	254070	328332	92034	266330	1.53298	0.00469073	0.0357832
Unigene0124838	63585.6	94792.9	117723	216589	254070	328332	92034	266330	1.53298	0.00469073	0.0357832
Unigene0034387	393658	518506	354555	700620	743536	608287	422240	684148	0.696246	0.00469598	0.0357832
Unigene0026495	1	4430.5	1	144452	150460	95326.5	1477.5	130079	6.46009	0.00482053	0.0365208
Unigene0109573	11888193	11542237	13716937	NA	5.89785e+06	1.74522e+06	1.23825e+07	3.82153e+06	-1.69607	0.00483284	0.0365208
Unigene0030604	954927	789017	1.17768e+06	328815	374939	450320	973873	384691	-1.34003	0.00483475	0.0365208
Unigene0035594	644738	1.29812e+06	1.61442e+06	4.42667e+06	3737788	3.82883e+06	1.18576e+06	3.99776e+06	1.75338	0.00486403	0.0366783
Unigene0032469	347164	288033	255876	3.80887e+06	3.66256e+06	3471920	297024	3.64778e+06	3.61837	0.00487604	0.0367053
Unigene0136142	643972	662209	567300	13520.3	259082	11013.5	624494	94538.6	-2.72371	0.0048967	0.036759
Unigene0033863	1.52238e+06	1279763	1.39672e+06	443620	575392	336859	1.39962e+06	451957	-1.63078	0.00491529	0.0368097
Unigene0032009	NA	1	1	1.48184e+06	1.15051e+06	1430421	1	1.35426e+06	20.3691	0.00493389	0.0368855
Unigene0125535	604104	410875	569208	1.71342e+06	1.75895e+06	1.53129e+06	528062	1.66789e+06	1.65924	0.00497683	0.0370182
Unigene0056644	485726	586051	395819	1	NA	1	489198	1	-18.9001	0.00501519	0.0372374
Unigene0113915	332147	398769	367760	208747	185395	184021	366225	192721	-0.926216	0.00503212	0.0372994
Unigene0086436	202095	161694	164238	236125	515828	302072	176009	351342	0.997226	0.00506961	0.0374742
Unigene0126211	202095	161694	164238	236125	515828	302072	176009	351342	0.997226	0.00506961	0.0374742
Unigene0099840	630516	823462	929724	1	NA	1	794568	1	-19.5998	0.00507318	0.0374742
Unigene0030813	177307	202995	147975	751569	573264	617651	176092	647495	1.87854	0.00509842	0.0374742
Unigene0056337	279042	241877	238229	663030	537466	532292	253050	577596	1.19064	0.00510065	0.0374742
Unigene0022568	651517	368812	NA	1	1	NA	510164	1	-18.9606	0.00510541	0.0374742
Unigene0103255	554290	579596	366515	116255	49889.1	77863.7	500134	81336	-2.62035	0.00510738	0.0374742
Unigene0020324	266996	245202	415515	829909	1.12901e+06	792579	309238	917166	1.56847	0.00512185	0.0375172
Unigene0021699	776276	727180	764165	276115	353126	279627	755874	302956	-1.31904	0.00513817	0.0375734
Unigene0099457	194934	209242	178675	82105.5	78126.3	58807.6	194284	73013.1	-1.41194	0.00516397	0.0376356
Unigene0124046	194934	209242	178675	82105.5	78126.3	58807.6	194284	73013.1	-1.41194	0.00516397	0.0376356
Unigene0109896	196574	55339.2	274981	723531	686052	630679	175631	680087	1.95317	0.0052071	0.0378864
Unigene0093689	1.98022e+06	1.98482e+06	1.82534e+06	1.23095e+06	1.30006e+06	1.0598e+06	1.93013e+06	1.19694e+06	-0.689349	0.00525127	0.0381028
Unigene0144279	1225824	1.34107e+06	1.1268e+06	2.50869e+06	2.6134e+06	2.63222e+06	1.23123e+06	2.58477e+06	1.06994	0.00525435	0.0381028
Unigene0016487	1117249	977462	1.4514e+06	12000357	13174623	12323837	1.18204e+06	1.24996e+07	3.40254	0.00531957	0.0385116
Unigene0126391	404075	457279	360298	2.36836e+06	4449509	3.62296e+06	407217	3480276	3.09533	0.00535437	0.0386991
Unigene0034923	4.82249e+06	3.73953e+06	4.08111e+06	1.5999e+06	1.37106e+06	1.45294e+06	4.21438e+06	1.47463e+06	-1.51496	0.00536623	0.0387205
Unigene0038297	1.0204e+06	1106090	573789	227815	154521	774640	900093	385659	-1.22275	0.00540798	0.0389571
Unigene0028674	78385.8	117842	72454.1	490843	365034	544909	89560.8	466929	2.38226	0.00545034	0.0391974
Unigene0026078	2.68399e+06	2.15575e+06	2432385	829518	789138	1.15296e+06	2.42404e+06	923871	-1.39165	0.00548489	0.0392659
Unigene0089378	1307749	1.05765e+06	1.49079e+06	441684	619905	398510	1.2854e+06	486700	-1.40111	0.00549003	0.0392659
Unigene0128085	235204	243775	216018	380114	429731	385452	231666	398432	0.78229	0.00549646	0.0392659
Unigene0027613	487495	501049	500328	122981	100807	68760.5	496291	97516.2	-2.34747	0.00550499	0.0392659
Unigene0027057	208896	176360	104030	2.08868e+06	1.98681e+06	2.00406e+06	163096	2.02652e+06	3.63521	0.00554451	0.0394831
Unigene0022739	4.33175e+06	3.19928e+06	4319057	1.38642e+06	1.34676e+06	1.25102e+06	3.95003e+06	1.32807e+06	-1.57254	0.00565366	0.040129
Unigene0121603	581650	611564	651735	429292	466095	302245	614983	399211	-0.623396	0.00568252	0.040242
Unigene0016438	331985	470156	427527	4662.93	1626.01	4743.88	409889	3677.61	-6.80032	0.00568808	0.040242
Unigene0112003	145275	170000	140027	311153	693796	235897	151768	413615	1.44643	0.00573439	0.0405038
Unigene0015777	2.77009e+06	2.22027e+06	2.52639e+06	524343	434300	587787	2.50558e+06	515476	-2.28117	0.00582942	0.0410233
Unigene0001987	877516	771039	862103	299905	382662	263202	836886	315256	-1.40851	0.00584017	0.0410233
Unigene0044548	178559	152001	155298	53557.4	103789	33050.3	161953	63465.6	-1.35153	0.00584566	0.0410233
Unigene0112119	1.9207e+06	1.46123e+06	2.19958e+06	18738.8	5779.76	8072.42	1.8605e+06	10863.7	-7.42004	0.00594721	0.041476
Unigene0033492	2.0019e+06	1961318	1.99141e+06	1.123e+06	1.04002e+06	1.06638e+06	1.98488e+06	1.07646e+06	-0.88275	0.0059483	0.041476
Unigene0125878	321053	246964	367437	130517	95760.5	115943	311818	114074	-1.45074	0.00599109	0.0417066
Unigene0088156	1.02025	1.07823	NA	2.95298e+06	3178504	3.38998e+06	1.04924	3.17382e+06	21.5284	0.00600054	0.0417066
Unigene0113214	11288	30242.6	NA	646695	974382	772031	20765.3	797703	5.26361	0.0060386	0.0419042
Unigene0126397	639159	662105	524431	4540.11	NA	3606.67	608565	4073.39	-7.22304	0.00607747	0.0421068
Unigene0023682	805232	1.0129e+06	609871	13073543	7.85252e+06	10780820	809333	1.0569e+07	3.70696	0.00609474	0.0421593
Unigene0030002	1.5773e+06	1.30963e+06	1.75707e+06	16868.3	25166.9	8547.38	1.548e+06	16860.9	-6.52058	0.00610588	0.0421693
Unigene0102406	1.43631e+06	1.56687e+06	1.33753e+06	8300.38	9991.83	5089.18	1.44691e+06	7793.8	-7.53643	0.00613496	0.0422722
Unigene0056451	2.34207e+06	2369168	1932594	208409	199556	164003	2.21461e+06	190656	-3.53801	0.00616179	0.0423538
Unigene0089072	NA	331708	225486	9176549	8162849	5.11545e+06	278597	7.48495e+06	4.74774	0.00617895	0.0423911
Unigene0012827	693311	441208	350087	55192.4	NA	26518.2	494869	40855.3	-3.59845	0.00618997	0.0423911
Unigene0030365	693311	441208	350087	55192.4	NA	26518.2	494869	40855.3	-3.59845	0.00618997	0.0423911
Unigene0008466	113756	67783.6	73240.2	220397	184971	235778	84926.6	213715	1.3314	0.00619645	0.0423911
Unigene0025882	497579	476928	505298	1.39476e+06	1104003	1.03916e+06	493269	1.17931e+06	1.2575	0.00622047	0.0424886
Unigene0030020	2.575e+06	2200279	2243156	1.2332e+06	867607	1.14159e+06	2.33948e+06	1.0808e+06	-1.11409	0.00623588	0.0425271
Unigene0008011	943890	638244	851152	228032	268913	203181	811096	233375	-1.79722	0.00632695	0.0430807
Unigene0015241	1.08083e+06	1.03424e+06	1.05696e+06	564251	491136	711170	1.05734e+06	588852	-0.844465	0.00634247	0.0431189
Unigene0122257	789559	1.21731e+06	1.03125e+06	2043103	1.77075e+06	1811336	1.01271e+06	1.87506e+06	0.888718	0.0063846	0.0432701
Unigene0025160	1272.13	1200.12	NA	793664	455474	613201	1236.13	620780	8.97211	0.00639639	0.0432826
Unigene0015159	1.25383e+06	1.2075e+06	1.39498e+06	369578	577366	472847	1.28544e+06	473264	-1.44154	0.00646576	0.0434815
Unigene0034200	1	1.33663	1.3895	208477	103155	135538	1.24204	149057	16.8728	0.00648008	0.0435105
Unigene0104888	217221	124802	156722	291271	220148	267652	166248	259690	0.643454	0.00654456	0.0438758
Unigene0127055	1	NA	1	100562	104381	93336.4	1	99426.3	16.6013	0.0065852	0.0440803
Unigene0039532	6349252	5466961	6664543	6434.14	31236.4	18048.3	6160252	18572.9	-8.37364	0.00659769	0.0440961
Unigene0108919	338742	310353	237851	1.15554e+06	1.11973e+06	1.21517e+06	295649	1.16348e+06	1.97649	0.00663173	0.0442556
Unigene0028813	305809	292280	504375	3.11694e+06	3.52013e+06	2.74069e+06	367488	3125923	3.08851	0.00667822	0.0444295
Unigene0062465	853349	764029	1.07196e+06	592408	669106	518664	896445	593393	-0.595228	0.00676101	0.0448433
Unigene0062320	335974	394480	442351	199783	181988	133499	390935	171757	-1.18656	0.00684418	0.045266
Unigene0032899	325311	408670	310079	241073	156507	170728	348020	189436	-0.877459	0.00684556	0.045266
Unigene0100946	7543.49	11007.6	18522.6	76302.1	74877.1	48060.7	12357.9	66413.3	2.42604	0.006889	0.0453057
Unigene0101713	211132	246319	257098	1.3135e+06	1.21629e+06	1.19699e+06	238183	1.24226e+06	2.38282	0.00689321	0.0453057
Unigene0130066	5486543	5322718	4655419	88668.9	66805.1	12948	5.15489e+06	56140.7	-6.52075	0.00691217	0.0453617
Unigene0024582	941105	862052	740938	453311	577940	428537	848032	486596	-0.801393	0.0069446	0.0455059
Unigene0125530	739250	55623.2	61079.1	606866	352744	404228	285318	454613	0.672069	0.00696064	0.0455408
Unigene0024130	1.04516	4659.42	1.46084	4.53132e+06	5235653	5124149	1553.97	4.96371e+06	11.6412	0.00697085	0.0455408
Unigene0125429	348942	356063	304706	1.08977e+06	1.17565e+06	1.23919e+06	336570	1.1682e+06	1.79531	0.00705563	0.0459436
Unigene0098681	1.14616e+06	987677	871744	225350	294375	208963	1.00186e+06	242896	-2.04427	0.00706418	0.0459436
Unigene0024294	591759	654488	685597	3.45417e+06	2.93956e+06	3694311	643948	3362679	2.38459	0.00708881	0.046035
Unigene0005137	1	NA	1	608763	585828	600713	1	598435	19.1908	0.0071076	0.0460882
Unigene0001404	389459	411566	440736	49655	87540.2	79220.2	413920	72138.4	-2.52051	0.00712475	0.0461306
Unigene0016921	389459	411566	440736	49655	87540.2	79220.2	413920	72138.4	-2.52051	0.00712475	0.0461306
Unigene0113473	12978.7	20053.1	66848.8	12480587	11598592	12584688	33293.5	12221289	8.51994	0.00715476	0.0462079
Unigene0004702	657941	634696	774869	419904	367871	305416	689169	364397	-0.919347	0.00715793	0.0462079
Unigene0122306	1.4552e+06	1.62068e+06	1.48657e+06	271674	124320	122997	1.52082e+06	172997	-3.13603	0.00720544	0.0464458
Unigene0015951	1.17081e+06	1029002	1.08591e+06	400376	803311	334171	1.09524e+06	512619	-1.09529	0.00722229	0.0464855
Unigene0124396	2110589	2.10142e+06	1.46462e+06	59051.7	150215	6750.53	1.89221e+06	72005.8	-4.71581	0.007281	0.0467251
Unigene0120544	798138	771385	858135	88398.2	193158	212365	809219	164640	-2.29721	0.00737266	0.0471742
Unigene0002983	11611053	14200949	10444727	37277664	46680584	41820380	1.20856e+07	4.19262e+07	1.79457	0.00741156	0.0473245
Unigene0016056	1.38642e+06	1.14152e+06	1.46919e+06	28333.6	28541.2	91237.2	1.33238e+06	49370.7	-4.75421	0.0074278	0.0473245
Unigene0054709	379738	374295	570502	2446.2	1184.39	1179.96	441512	1603.52	-8.10507	0.00744098	0.0473329
Unigene0058362	990969	732333	954022	1.60163e+06	1.32412e+06	1.16294e+06	892442	1.3629e+06	0.610847	0.00745671	0.0473637
Unigene0014653	706630	702617	746384	353658	335942	343714	718544	344438	-1.06083	0.00747799	0.0474296
Unigene0037531	300513	209206	202478	394056	374214	381030	237399	383100	0.690408	0.00749932	0.0474957
Unigene0001903	5974428	5689223	5.65045e+06	3.58015e+06	3.19338e+06	3.35693e+06	5.77137e+06	3.37682e+06	-0.773247	0.00757025	0.047697
Unigene0052080	3166863	3.0362e+06	2912019	2.10725e+06	1.14598e+06	2173831	3.03836e+06	1.80902e+06	-0.748083	0.00758204	0.047697
Unigene0054622	188101	142120	127807	308117	370149	563757	152676	414008	1.43918	0.00758591	0.047697
Unigene0029018	511705	344772	412142	1.29489e+06	1.26912e+06	1546917	422873	1.37031e+06	1.6962	0.00761765	0.0478202
Unigene0088040	67112.8	96099.9	75759.4	455489	853148	299798	79657.3	536145	2.75074	0.00763549	0.0478202
Unigene0119357	770209	598096	790727	1.16744e+06	1.2614e+06	1.00506e+06	719678	1.14463e+06	0.669464	0.00763848	0.0478202
Unigene0015199	104883	143852	147424	342153	366886	302174	132053	337071	1.35193	0.00767101	0.0478761
Unigene0098450	159737	149850	113340	266006	668407	235603	140976	390006	1.46805	0.00767637	0.0478761
Unigene0132603	341003	467422	336647	71715.5	55890.9	51671.9	381691	59759.5	-2.67517	0.00768791	0.0478761
Unigene0055356	989814	898400	882713	29159.8	30376.9	12705.7	923642	24080.8	-5.26138	0.00769707	0.0478761
Unigene0010002	1.86936e+06	1.37329e+06	1.3746e+06	530916	539902	479349	1.53908e+06	516722	-1.57461	0.00772218	0.0478761
Unigene0119606	1.55536e+06	1.58732e+06	1.49697e+06	236167	462908	130766	1.54655e+06	276613	-2.48311	0.00773655	0.0478761
Unigene0052636	1.15187e+06	1.12415e+06	1.15438e+06	586849	453483	440761	1.14347e+06	493698	-1.21171	0.00773987	0.0478761
Unigene0026419	3.64788e+06	3.45467e+06	5157035	1167866	1.56543e+06	1.25793e+06	4.08653e+06	1.33041e+06	-1.61901	0.00775068	0.0478761
Unigene0108513	231210	160477	205886	1.23427e+06	1.57581e+06	1.53292e+06	199191	1.44767e+06	2.86151	0.00775543	0.0478761
Unigene0017469	482081	382908	506187	1.61255e+06	1.62124e+06	1.41794e+06	457059	1.55058e+06	1.76235	0.00775745	0.0478761
Unigene0016832	509127	654477	547694	233786	212487	217709	570432	221328	-1.36587	0.00782142	0.0481344
Unigene0023697	7810692	3.89845e+06	4.17218e+06	3.0865e+06	2.71639e+06	2617159	5.29377e+06	2806682	-0.915431	0.00795542	0.0488631
Unigene0012346	182331	123977	136071	1.41176e+06	1.62313e+06	1.28447e+06	147460	1.43979e+06	3.28747	0.00796229	0.0488631
Unigene0036566	28772.5	25961.4	16688.1	99240.5	71688.9	70681.5	23807.3	80536.9	1.75825	0.00803862	0.0491927
Unigene0050760	9428.29	18829.5	21949	259638	220127	323688	16735.6	267818	4.00026	0.00811952	0.049618
Unigene0045351	636746	677463	453587	193737	294788	196466	589265	228330	-1.36779	0.00815922	0.049721
Unigene0006829	61944.5	66273.1	20933.5	3.11922e+06	3.27033e+06	2.91372e+06	49717	3.10109e+06	5.96289	0.00819337	0.04984
Unigene0130744	858390	911899	588816	1.16278e+06	1.42256e+06	1.32971e+06	786369	1.30502e+06	0.730792	0.00820166	0.04984
Unigene0034755	484591	405135	337908	234650	172892	209313	409211	205618	-0.992876	0.00824041	0.049936

## Sheet: Symbiodiniaceae（PD-vs-GF）
Table S8 Differential expresed proteins
id	PD1	PD2	PD3	GF1	GF2	GF3	PD_mean	GF_mean	log2fc	pvalue	qvalue
Unigene0054946	18775142	19139438	15974181	7793250	7636456	6.7233e+06	1.79629e+07	7.38434e+06	-1.28248	1.81368e-27	3.80872e-25
Unigene0082817	6.64286e+06	6056255	4638964	3.6993e+06	3.47423e+06	2.79264e+06	5.77936e+06	3.32205e+06	-0.798834	3.27739e-18	3.44126e-16
Unigene0013778	353104	378082	325734	856036	779755	1.00263e+06	352307	879475	1.31981	6.4694e-09	4.52858e-07
Unigene0083988	2.61938e+06	2.45332e+06	2193362	1.09327e+06	902042	903591	2.42202e+06	966300	-1.32567	2.72832e-08	1.43237e-06
Unigene0086235	17850158	14594610	13329250	8733122	7842969	6.81873e+06	15258006	7.79827e+06	-0.96834	8.67656e-08	3.64416e-06
Unigene0101152	6.90677e+06	5.85913e+06	6184705	2.92991e+06	2.57994e+06	2.26694e+06	6.31687e+06	2.59226e+06	-1.285	1.62274e-07	5.6796e-06
Unigene0083297	2.61009e+06	3224082	3.01788e+06	1.51383e+06	2089718	2.09849e+06	2.95068e+06	1.90068e+06	-0.634535	2.79617e-07	8.38851e-06
Unigene0078697	813845	758892	659006	389952	274689	240654	743914	301765	-1.30171	1.21863e-06	3.19891e-05
Unigene0086333	1809546	1.83594e+06	1.58412e+06	3.88281e+06	3593150	3.75876e+06	1.7432e+06	3.74491e+06	1.10319	5.96147e-06	0.000139101
Unigene0085204	381518	353423	265148	785675	649107	818749	333363	751177	1.17206	1.49574e-05	0.000314106
Unigene0072332	1.08438e+06	1099928	944157	582580	635009	558930	1.04282e+06	592173	-0.816403	3.81239e-05	0.000727819
Unigene0044184	516367	538680	441844	117473	72672.6	45166.7	498964	78437.3	-2.66932	8.37891e-05	0.00146631
Unigene0011961	1.00097e+06	990978	1.01567e+06	56802.4	214174	92958.8	1.00254e+06	121312	-3.04686	0.000133165	0.00201687
Unigene0053879	309874	412383	430260	664452	655222	739659	384172	686444	0.837389	0.000134458	0.00201687
Unigene0045885	1.88035e+06	1.68612e+06	1.57522e+06	825028	953250	962843	1.71389e+06	913707	-0.907475	0.000296946	0.00389741
Unigene0082693	2.41673e+06	2727471	2.03807e+06	864782	875257	689579	2.39409e+06	809873	-1.56371	0.000601252	0.0067767
Unigene0074187	392600	446831	381997	164128	246441	224239	407143	211603	-0.944177	0.000625721	0.0067767
Unigene0086300	3588343	3.46177e+06	3.52735e+06	2.04149e+06	1.87536e+06	1891725	3.52582e+06	1.93619e+06	-0.864738	0.0006454	0.0067767
Unigene0106214	482318	411178	333964	275715	321908	209699	409153	269107	-0.604458	0.00115851	0.0114988
Unigene0076443	2.05005e+06	1.41675e+06	1.4429e+06	877054	761302	814255	1.63657e+06	817537	-1.00132	0.00120463	0.0114988
Unigene0085504	44758.2	56835.6	88648	1.73267e+06	1.73176e+06	1.81195e+06	63413.9	1758793	4.79364	0.00132664	0.0121128
Unigene0104366	1375214	1.96543e+06	1.88175e+06	3.15514e+06	3.27257e+06	2896581	1.7408e+06	3.1081e+06	0.836284	0.0014161	0.0123908
Unigene0014381	203195	210253	228338	457607	202407	309665	213929	323226	0.595414	0.00200691	0.0150519
Unigene0067974	912326	922158	747479	208320	243330	215912	860654	222521	-1.95149	0.00256052	0.0179237
Unigene0054107	1933073	2.28576e+06	2.41805e+06	3.95832e+06	4.28761e+06	3997263	2212296	4.08107e+06	0.883402	0.00298194	0.019569
Unigene0082169	71137.1	79172.4	20780.1	994590	846190	676192	57029.9	838991	3.87887	0.00320919	0.0203852
Unigene0086379	NA	158664	164143	718499	274525	253801	161403	415608	1.36455	0.00330046	0.0203852
Unigene0010591	6367.58	6194.32	4299.65	79336.4	78718.9	40754.4	5620.52	66269.9	3.55958	0.00411181	0.0246709
Unigene0080552	433226	375735	630512	201031	236099	43167.5	479824	160099	-1.58354	0.00446461	0.0260436
Unigene0095613	506299	514028	452456	262762	342527	189075	490928	264788	-0.890675	0.00517375	0.0293645
Unigene0074165	161852	169580	159537	4323090	4.32841e+06	7.09796e+06	163656	5249823	5.00353	0.00582297	0.0321796
Unigene0043967	181955	204228	152072	75646.3	88733.9	113324	179418	92568.2	-0.954738	0.00644719	0.0334537
Unigene0056469	315407	179760	192141	1.11722e+06	869574	920432	229102	969075	2.08062	0.00651262	0.0334537
Unigene0054709	149072	184110	291308	2446.2	1184.39	1179.96	208163	1603.52	-7.02033	0.00669784	0.0334537
Unigene0048390	823318	685586	773007	282032	384501	390313	760637	352282	-1.11048	0.00704158	0.0334537
Unigene0081088	3036.47	6801.72	NA	1.75954e+06	1.86306e+06	1.96162e+06	4919.1	1.86141e+06	8.56378	0.00727786	0.0334537
Unigene0012713	1.1661e+06	846933	410106	112307	152675	74264.3	807715	113082	-2.83648	0.00741979	0.0334537
Unigene0079184	1.79409e+06	2.18962e+06	1.60797e+06	881751	843829	723798	1.86389e+06	816459	-1.19087	0.00742152	0.0334537
Unigene0090572	2.13747e+06	2.76087e+06	2.11278e+06	862350	935543	613701	2.33704e+06	803865	-1.53966	0.0076981	0.0334537
Unigene0080209	380333	374054	314904	150793	85994.8	79716.1	356431	105501	-1.75636	0.00771415	0.0334537
Unigene0082311	206905	209556	189631	83856	94383.8	36908.1	202031	71716	-1.49421	0.00780587	0.0334537
Unigene0098684	253788	95632.6	126650	751922	716125	825210	158690	764419	2.26815	0.00820901	0.0344778
Unigene0081576	863470	1.03266e+06	1.06693e+06	410089	524088	422455	987685	452211	-1.12705	0.00885855	0.0364764
Unigene0045887	105448	68423.9	119357	514215	360776	416676	97743.1	430556	2.13913	0.00989966	0.0399794
Unigene0086467	32363.5	44753.7	27975	263776	209165	186456	35030.7	219799	2.64949	0.0103866	0.0411543

## Sheet: Symbiodiniaceae（PD-vs-PL）
Table S8 Differential expresed proteins
id	PD1	PD2	PD3	PL1	PL2	PL3	PD_mean	PL_mean	log2fc	pvalue	qvalue
Unigene0073080	3.20548e+06	3.55472e+06	3316886	983747	1088285	886045	3.35903e+06	986026	-1.76835	2.63431e-08	2.8103e-06
Unigene0083988	2.61938e+06	2.45332e+06	2193362	1085907	1.2124e+06	1184462	2.42202e+06	1.16092e+06	-1.06094	3.28691e-08	2.8103e-06
Unigene0000598	461238	409506	347634	840525	700706	607484	406126	716238	0.818512	7.00493e-08	3.99281e-06
Unigene0054946	18775142	19139438	15974181	7.28834e+06	6.76998e+06	7941854	1.79629e+07	7.33339e+06	-1.29247	5.07031e-07	1.73404e-05
Unigene0082817	6.64286e+06	6056255	4638964	2.62632e+06	2.63406e+06	2.41411e+06	5.77936e+06	2.55816e+06	-1.1758	1.17524e-06	3.34944e-05
Unigene0104366	1375214	1.96543e+06	1.88175e+06	3.88137e+06	3771136	3317547	1.7408e+06	3.65669e+06	1.07079	6.81351e-06	0.000166444
Unigene0093534	10795412	11396130	11535550	1	1	1	11242364	1	-23.4224	8.6482e-06	0.000184855
Unigene0053879	309874	412383	430260	828155	745770	917331	384172	830419	1.11209	1.191e-05	0.000226291
Unigene0079548	460987	491945	461738	1	1	1	471557	1	-18.8471	4.14354e-05	0.000708545
Unigene0095613	506299	514028	452456	316627	261520	358426	490928	312191	-0.653082	0.000148491	0.00211599
Unigene0080159	379917	741441	460458	30893192	30902464	29922256	527272	3.05726e+07	5.85755	0.000233964	0.00307753
Unigene0091279	4509254	5.91799e+06	6237494	1.33093e+06	1265536	1.35177e+06	5.55491e+06	1.31608e+06	-2.07752	0.000470348	0.00574496
Unigene0014381	203195	210253	228338	664249	667182	620582	213929	650671	1.6048	0.000510964	0.00582499
Unigene0043967	181955	204228	152072	27054.7	61267	33000.1	179418	40440.6	-2.14945	0.000722664	0.00772347
Unigene0013595	129369	150544	118776	1.06564e+06	962846	944841	132896	991107	2.89874	0.000870176	0.00875295
Unigene0081813	170281	215186	345587	1.00086e+06	952718	713703	243685	889095	1.86732	0.00111075	0.00953868
Unigene0081937	756467	716708	657398	267298	247752	268443	710191	261164	-1.44325	0.00118641	0.00966075
Unigene0001022	1.5907e+06	1852637	1.75009e+06	2.82523e+06	2.8251e+06	3.07179e+06	1.73114e+06	2.90737e+06	0.747991	0.00160685	0.0124896
Unigene0056469	315407	179760	192141	646894	677488	697914	229102	674098	1.55697	0.00187587	0.0139467
Unigene0086333	1809546	1.83594e+06	1.58412e+06	3.27041e+06	3447089	3.35899e+06	1.7432e+06	3.35883e+06	0.946221	0.00227031	0.016176
Unigene0082069	88239.1	117979	129808	2.32086e+06	2124609	2.06757e+06	112009	2.17101e+06	4.27668	0.00256255	0.0175279
Unigene0061932	40252	44997.8	37708	5523.83	4212.28	3702.82	40985.9	4479.64	-3.19367	0.00291155	0.0178001
Unigene0086235	17850158	14594610	13329250	8646217	7559859	10016508	15258006	8.74086e+06	-0.803719	0.00301874	0.0178001
Unigene0081003	1.88423e+06	1.67267e+06	1.4557e+06	745973	794795	778160	1.67086e+06	772976	-1.1121	0.00325109	0.0181082
Unigene0086467	32363.5	44753.7	27975	192541	193470	137785	35030.7	174599	2.31735	0.00328278	0.0181082
Unigene0081504	507396	516430	420523	333543	269700	349321	481450	317522	-0.60053	0.00437117	0.0220356
Unigene0013641	12274.6	17990	23649.7	773698	684281	900667	17971.4	786215	5.45115	0.00450572	0.0220356
Unigene0085204	381518	353423	265148	575519	508746	535040	333363	539768	0.695246	0.00460694	0.0220356
Unigene0100127	1.31897e+06	1.64346e+06	1.38803e+06	1.94825e+06	2198632	2620350	1.45016e+06	2.25575e+06	0.637396	0.00461541	0.0220356
Unigene0077122	259558	219600	261918	634949	764702	488840	247025	629497	1.34954	0.00463907	0.0220356
Unigene0074768	509031	525167	436930	50887.3	53262.1	112799	490376	72316	-2.7615	0.00489834	0.0226383
Unigene0072332	1.08438e+06	1099928	944157	608283	526513	648777	1.04282e+06	594524	-0.810686	0.00604581	0.0265086
Unigene0013778	353104	378082	325734	745203	708664	876509	352307	776792	1.1407	0.00624939	0.0267161
Unigene0083297	2.61009e+06	3224082	3.01788e+06	1.81275e+06	1.51594e+06	1.90867e+06	2.95068e+06	1.74579e+06	-0.757172	0.0069651	0.0290496
Unigene0075170	4666992	4.36917e+06	5.23578e+06	2.39261e+06	2.57769e+06	2.57938e+06	4.75732e+06	2.51656e+06	-0.918695	0.00734254	0.0298946
Unigene0082677	4666992	4.36917e+06	5.23578e+06	2.39261e+06	2.57769e+06	2.57938e+06	4.75732e+06	2.51656e+06	-0.918695	0.00734254	0.0298946
Unigene0076443	2.05005e+06	1.41675e+06	1.4429e+06	934954	691350	783415	1.63657e+06	803239	-1.02677	0.00863701	0.0343472
Unigene0085437	456805	375246	246642	60513.3	71173.7	33052.6	359564	54913.2	-2.71102	0.0110573	0.0419116
Unigene0054709	149072	184110	291308	379738	374295	570502	208163	441512	1.08474	0.0113525	0.0419116
Unigene0048390	823318	685586	773007	517014	480999	320479	760637	439497	-0.791354	0.0115196	0.0419116
Unigene0080217	948519	847558	642071	409648	264064	437781	812716	370498	-1.13329	0.0121885	0.0434217
Unigene0054169	254064	127490	318570	724620	660436	727187	233375	704081	1.59309	0.012759	0.0445263
Unigene0086300	3588343	3.46177e+06	3.52735e+06	1.75818e+06	1.58345e+06	2.22595e+06	3.52582e+06	1.85586e+06	-0.92587	0.0130549	0.0446478
Unigene0077851	707011	1.22495e+06	1.9049e+06	286094	445285	523395	1.27895e+06	418258	-1.6125	0.0140863	0.0472304

## Sheet: Symbiodiniaceae（PL-vs-GF）
Table S8 Differential expresed proteins
id	PL1	PL2	PL3	GF1	GF2	GF3	PL_mean	GF_mean	log2fc	pvalue	qvalue
Unigene0080159	30893192	30902464	29922256	1.65423e+06	1051071	1.09273e+06	3.05726e+07	1.26601e+06	-4.59388	2.69119e-07	3.22349e-05
Unigene0009673	1.39122e+06	1.17765e+06	1.51185e+06	529024	624571	419172	1.36024e+06	524256	-1.37552	3.48485e-07	3.22349e-05
Unigene0055744	982991	841306	1.05376e+06	643054	474078	579925	959351	565686	-0.762059	7.0199e-06	0.000432894
Unigene0010164	1	1	1	2.27185e+06	1994675	2.08756e+06	1	2.11803e+06	21.0143	1.49101e-05	0.000637086
Unigene0073080	983747	1088285	886045	2.15472e+06	2180229	2.01366e+06	986026	2.1162e+06	1.10178	1.72185e-05	0.000637086
Unigene0081713	1	1	1	99701.2	87291.5	97035.2	1	94676	16.5307	7.73745e-05	0.00238571
Unigene0011961	649607	722477	374155	56802.4	214174	92958.8	582080	121312	-2.2625	0.000173805	0.00459341
Unigene0002365	2.79418e+06	2.99564e+06	2.82187e+06	485728	641085	577450	2.87056e+06	568088	-2.33715	0.000211348	0.00488741
Unigene0091279	1.33093e+06	1265536	1.35177e+06	4.81123e+06	5.30497e+06	4233188	1.31608e+06	4.78313e+06	1.86171	0.000242033	0.00497513
Unigene0011962	877926	793476	814409	1.5524e+06	1.57417e+06	1.54319e+06	828604	1.55659e+06	0.909635	0.000276107	0.00510798
Unigene0079847	3.16289e+06	3.38014e+06	3294810	310023	408789	410928	3.27928e+06	376580	-3.12235	0.000445312	0.00657216
Unigene0094822	2339428	1.75159e+06	1969680	1.23361e+06	1.24829e+06	1.14922e+06	2.02023e+06	1.21037e+06	-0.739072	0.000461828	0.00657216
Unigene0091524	2.92547e+06	2.4608e+06	2.88463e+06	1.24208e+06	1.00032e+06	1.19171e+06	2756966	1.1447e+06	-1.26811	0.000739586	0.0097731
Unigene0014381	664249	667182	620582	457607	202407	309665	650671	323226	-1.00938	0.000833234	0.0102765
Unigene0083956	108618	141842	252407	36262.4	42581.4	45689.9	167623	41511.2	-2.01364	0.00144118	0.0148121
Unigene0074654	1	2494.59	1575.99	1.22089e+06	1.2993e+06	868402	1357.19	1.12953e+06	9.70088	0.00167866	0.0163448
Unigene0089490	3.56092e+06	3.42318e+06	3543254	2.23455e+06	2276908	1.09459e+06	3.50912e+06	1.86868e+06	-0.909088	0.00182474	0.0168788
Unigene0081937	267298	247752	268443	610431	473581	361129	261164	481714	0.883218	0.00213931	0.0188463
Unigene0042389	4.10899e+06	3.85529e+06	4.14178e+06	1.35323e+06	2.35463e+06	1.29756e+06	4.03536e+06	1.66848e+06	-1.27417	0.00294431	0.0236825
Unigene0073644	1	1	NA	3.11113e+06	2.42276e+06	2.69323e+06	1	2.74237e+06	21.387	0.00318867	0.0245793
Unigene0067974	720994	753284	593536	208320	243330	215912	689271	222521	-1.63113	0.0056747	0.0375065
Unigene0054709	379738	374295	570502	2446.2	1184.39	1179.96	441512	1603.52	-8.10507	0.00744098	0.0430182
Unigene0089230	4117890	4.97915e+06	4049037	1.82811e+06	2.61289e+06	2.2048e+06	4.38203e+06	2.21527e+06	-0.984118	0.00783233	0.0439085
