# Supplementary material for: Elaborating the molecular characteristics of corals’ different tolerance to environmental stress in Sanya Luhuitou based on multi-omics analysis
Source: Front Microbiol. 2026 Jan 6;16:1664176. doi: 10.3389/fmicb.2025.1664176 (PMC12815728; doi:10.3389/fmicb.2025.1664176)
Supplement: Supplementary file 2 [file Table_2.xlsx]

## Sheet: Positive（PD-vs-GF）
Table S11 Differential metabolites
index	GF4	GF8	GF12	GF15	GF16	GF17	PD4	PD8	PD12	PD13	PD14	PD15	control_mean	case_mean	log2_FC(case_mean/control_mean)	Pvalue	fdr	vip
POS00001	2.2653e+07	2.64522e+07	1.35878e+07	2.4531e+07	1.72441e+07	1.33228e+07	1.38852e+07	1.0036e+07	1.23078e+07	8.18168e+06	1.19828e+07	1.06002e+07	1.96318e+07	1.11656e+07	-0.814129	0.00631525	0.0402847	1.92213
POS00003	2.34164e+07	8.22476e+07	5.59997e+07	1.74441e+07	5.06778e+07	4.29508e+07	1.42597e+07	1.91693e+07	2.43977e+07	1.02068e+07	1.5793e+07	1.25513e+07	4.54561e+07	1.6063e+07	-1.50073	0.0135578	0.0681409	3.46017
POS00004	2.6448e+08	5.26294e+08	3.31208e+08	1.66185e+08	3.05328e+08	2.24001e+08	7.21989e+07	9.44107e+07	1.38943e+08	7.08954e+07	8.98224e+07	7.60517e+07	3.02916e+08	9.0387e+07	-1.74473	0.00212585	0.0190095	9.99262
POS00008	2.51747e+08	1.01489e+09	7.41449e+08	1.52695e+08	6.42953e+08	4.73188e+08	1.41309e+08	1.44763e+08	1.9447e+08	1.32237e+08	1.61246e+08	1.3706e+08	5.46154e+08	1.51848e+08	-1.84669	0.0132413	0.067045	12.7695
POS00013	3.54455e+07	6.30338e+07	2.25052e+07	4.33058e+07	2.30162e+07	1.61365e+07	1.79688e+07	1.04301e+07	1.17031e+07	6.07682e+06	1.24037e+07	1.00736e+07	3.39072e+07	1.14427e+07	-1.56716	0.0113139	0.0599748	3.04235
POS00018	1.57026e+08	2.0977e+08	1.0883e+08	2.1352e+08	1.31194e+08	7.96082e+07	3.06331e+07	3.24997e+07	4.81104e+07	2.2495e+07	3.80531e+07	2.6831e+07	1.49991e+08	3.31037e+07	-2.17982	0.000392395	0.00629425	7.6234
POS00019	1.63021e+08	7.47822e+07	8.88476e+07	2.09178e+08	6.15619e+07	1.09144e+08	1.49027e+07	3.32275e+07	2.17857e+07	3.11579e+07	1.83132e+07	2.19782e+07	1.17756e+08	2.35609e+07	-2.32133	0.00249124	0.0211903	6.41696
POS00023	2.47274e+07	3.43046e+07	2.64438e+07	2.84673e+07	1.85675e+07	1.72861e+07	1.86434e+06	1.68282e+06	2.16486e+06	1.2013e+06	1.69064e+06	1.39531e+06	2.49661e+07	1.66655e+06	-3.90504	4.24499e-06	0.000295386	3.56024
POS00024	1.19045e+07	7.39699e+06	4.75945e+06	9.75679e+06	5.49575e+06	6.47093e+06	2.96052e+06	3.48025e+06	4.09355e+06	1.88841e+06	3.17905e+06	2.97643e+06	7.63073e+06	3.09637e+06	-1.30124	0.00275125	0.0224856	1.42251
POS00039	4.48136e+06	2.00549e+07	1.29623e+07	3.65222e+06	9.85513e+06	8.0094e+06	966994	851321	1.25427e+06	584183	969240	712805	9.83589e+06	889802	-3.4665	0.00480573	0.0332019	1.99898
POS00040	1.42361e+06	174473	2.2455e+06	270439	385804	644735	3.38264e+06	4.38563e+06	7.44152e+06	4.57147e+06	2.04029e+06	2.78709e+06	857427	4.10144e+06	2.25804	0.00320134	0.0248292	1.24655
POS00041	1.78406e+06	66093.5	789579	985294	885708	667948	4.20139e+06	4.75724e+06	6.68227e+06	5.44754e+06	6.39901e+06	6.80826e+06	863114	5.71595e+06	2.72737	1.99013e-06	0.000201165	1.63924
POS00044	1.82052e+07	1.58632e+07	1.36726e+07	1.56311e+06	1.82798e+07	3.01597e+07	4.19157e+07	2.09061e+07	4.62587e+07	4.41536e+07	2.29871e+07	2.33604e+07	1.62906e+07	3.32636e+07	1.0299	0.0204704	0.0913588	2.47479
POS00048	5.28597e+07	3.28789e+07	4.36349e+07	3.31338e+07	5.06174e+07	2.8926e+07	6.15359e+06	8.32575e+06	1.37054e+07	3.57281e+06	2.5323e+07	3.56292e+06	4.03418e+07	1.01073e+07	-1.99688	0.000213249	0.00419743	3.95086
POS00051	724908	182667	1.01567e+06	223082	290010	260342	5.51399e+06	2.54263e+06	6.3504e+06	2.58841e+06	7.64145e+06	6.16442e+06	449446	5.13355e+06	3.51374	0.000310476	0.00539159	1.52039
POS00054	1.01825e+06	37969.3	246181	633032	83212	179461	2.7014e+06	4.32315e+06	3.48806e+06	5.87047e+06	2.43286e+06	3.30204e+06	366351	3.68633e+06	3.33089	0.000103164	0.0025938	1.32192
POS00058	3.06117e+06	4.28305e+06	4.54838e+06	3.5855e+06	5.64544e+06	5.4178e+06	405951	1.49634e+06	1.13818e+06	1.1782e+06	662729	424667	4.42355e+06	884345	-2.32252	1.38112e-05	0.00067226	1.38725
POS00061	2.82255e+07	1.50602e+07	3.22181e+07	1.95622e+07	1.18807e+06	1.4515e+07	4.91948e+07	2.13686e+07	3.74206e+07	3.85104e+07	3.57141e+07	1.77387e+07	1.84615e+07	3.33246e+07	0.852065	0.0474301	0.167258	2.27968
POS00062	1.3992e+06	87607.6	678722	2.06467e+06	213025	371913	1.50142e+07	1.68545e+07	2.61364e+07	1.9314e+07	1.45985e+07	1.60516e+07	802523	1.79949e+07	4.4869	2.34223e-06	0.000212007	3.11099
POS00065	4.63156e+07	8.97502e+07	5.90418e+07	4.18097e+07	5.42233e+07	4.76341e+07	2.90426e+07	2.62837e+07	5.1213e+07	2.81951e+07	4.63604e+07	3.56774e+07	5.64625e+07	3.61287e+07	-0.644146	0.0339595	0.131127	2.74638
POS00072	7.25799e+07	1.71835e+07	4.1995e+07	6.60599e+07	2.75309e+07	4.36078e+07	6.2704e+07	8.31014e+07	7.41363e+07	7.25926e+07	6.00901e+07	7.34482e+07	4.48262e+07	7.10121e+07	0.663724	0.0191862	0.0871225	3.32427
POS00073	2.49996e+06	282637	769400	807565	311180	614387	2.35807e+06	5.09154e+06	5.35855e+06	3.70736e+06	2.74137e+06	2.26593e+06	880855	3.58714e+06	2.02586	0.00199141	0.0182703	1.15815
POS00077	392884	195578	249945	623611	123068	81921.8	5.40593e+06	5.46148e+06	8.34484e+06	5.93405e+06	5.03154e+06	8.0951e+06	277834	6.37882e+06	4.52099	1.37222e-06	0.000152348	1.85026
POS00079	5.8527e+07	1.45577e+08	7.09317e+07	8.44922e+07	9.66001e+07	5.0942e+07	6.05306e+06	3.42751e+06	1.40616e+07	1.05981e+07	6.22562e+06	1.30531e+07	8.45117e+07	8.90317e+06	-3.24676	0.000315824	0.00546525	6.24484
POS00081	6.92882e+06	570840	1.76107e+06	4.69659e+06	588482	1.07436e+06	6.11169e+06	1.69212e+07	2.10086e+07	5.35558e+06	9.04958e+06	4.03558e+06	2.60336e+06	1.04137e+07	2.00004	0.027556	0.112743	1.79831
POS00082	1.37205e+07	3.08986e+07	1.7252e+07	7.65307e+07	1.38531e+07	1.09593e+07	2.64619e+06	1.2399e+06	3.87339e+06	2.00402e+06	1.59926e+06	2.20003e+06	2.72024e+07	2.26046e+06	-3.58904	0.0357645	0.136708	2.89749
POS00084	8.17381e+06	1.50051e+07	1.219e+07	1.12065e+07	1.00347e+07	1.17785e+07	1.09748e+07	1.38735e+07	1.51069e+06	5.14079e+06	1.93496e+06	1.4723e+06	1.13981e+07	5.81783e+06	-0.970241	0.0413022	0.151375	1.3408
POS00091	4.43453e+07	9.12736e+07	6.49815e+07	7.94221e+07	6.55275e+07	4.90662e+07	2.5126e+07	1.32204e+07	3.63901e+07	2.87647e+07	2.10927e+07	3.47711e+07	6.57693e+07	2.65608e+07	-1.30811	0.000663575	0.00890867	4.4075
POS00094	6.4059e+06	1.45977e+06	3.12119e+06	5.5662e+06	2.07512e+06	4.49744e+06	9.37119e+06	7.88359e+06	1.1157e+07	3.36825e+06	7.04237e+06	6.20604e+06	3.85427e+06	7.50475e+06	0.961346	0.0227196	0.0980746	1.22106
POS00105	2.26614e+06	9.73728e+06	289207	653255	1.58649e+06	404782	6.87586e+08	5.42431e+08	6.18534e+08	4.34248e+08	5.10971e+08	4.67505e+08	2.48953e+06	5.43546e+08	7.77039	7.08097e-08	2.12021e-05	17.597
POS00106	1.77546e+06	342343	3.32717e+06	748983	1.1584e+06	1.82155e+06	6.37213e+06	6.82104e+06	1.24766e+07	4.57894e+06	4.07922e+06	3.66219e+06	1.52898e+06	6.33169e+06	2.05002	0.00643527	0.0408132	1.48503
POS00108	2.23928e+08	6.71952e+08	4.04221e+08	6.10638e+07	3.34061e+08	2.65636e+08	3.147e+07	2.50493e+07	5.24337e+07	2.75547e+07	3.96411e+07	3.10036e+07	3.2681e+08	3.45254e+07	-3.24272	0.00583956	0.037986	11.4072
POS00110	2.44425e+07	1.64344e+07	1.58307e+07	2.10011e+07	1.13542e+07	1.52751e+07	6.06308e+06	8.092e+06	8.08053e+06	2.97659e+06	8.42102e+06	8.05407e+06	1.73897e+07	6.94788e+06	-1.32358	0.000518345	0.00760694	2.22698
POS00123	7.0836e+06	4.68526e+07	3.00838e+07	7.65116e+06	1.95437e+07	1.88159e+07	1.54618e+06	1.52356e+06	2.37534e+06	1.08942e+06	1.0945e+06	1.13591e+06	2.16718e+07	1.46082e+06	-3.89097	0.00806996	0.0477767	2.93493
POS00124	3.50717e+06	3.94485e+06	6.21105e+06	6.38556e+06	4.58181e+06	4.33412e+06	905684	642128	1.14758e+06	1.58047e+06	690227	695639	4.82743e+06	943621	-2.35497	1.83864e-05	0.0008258	1.42931
POS00126	1.54167e+08	9.01657e+07	2.53318e+08	1.78732e+08	2.11648e+08	2.08771e+08	1.25618e+08	4.54631e+07	5.40022e+07	1.40746e+08	1.45291e+08	9.44999e+07	1.828e+08	1.00937e+08	-0.856817	0.0183319	0.0840545	5.74565
POS00129	5.18014e+06	2.45531e+06	2.6673e+06	1.67703e+06	5.02338e+06	4.91654e+06	573585	391099	826532	316303	1.01589e+06	584140	3.65328e+06	617925	-2.56369	0.000830114	0.0102529	1.23941
POS00131	6.02677e+06	3.53895e+06	5.78528e+06	5.68071e+06	3.94235e+06	3.53204e+06	2.32483e+07	1.94806e+07	2.28707e+07	1.37363e+07	2.36455e+07	2.15736e+07	4.75102e+06	2.07592e+07	2.12744	1.67617e-06	0.000177284	2.99718
POS00139	4.71061e+06	2.67309e+06	3.50349e+06	8.30602e+06	4.06702e+06	3.12432e+06	1.42014e+06	1.14203e+06	819427	2.68234e+06	720385	873592	4.39743e+06	1.27632e+06	-1.78467	0.00552972	0.0363534	1.1523
POS00142	6.75996e+07	4.4909e+07	4.63255e+07	4.63507e+07	5.31973e+07	3.12773e+07	5.70565e+06	7.27392e+06	1.33412e+07	3.05192e+06	2.2184e+07	3.04777e+06	4.82766e+07	9.10074e+06	-2.40727	4.48575e-05	0.00146094	4.57418
POS00148	5.23574e+06	2.92576e+06	8.60303e+06	3.93108e+06	6.51633e+06	4.06686e+06	1.54744e+06	1.12025e+06	1.73111e+06	4.57566e+06	1.32136e+06	1.1313e+06	5.21313e+06	1.90452e+06	-1.45272	0.00806443	0.0477767	1.18137
POS00149	361424	46355.7	432065	527185	216204	218368	3.61507e+06	9.96786e+06	9.22819e+06	6.40356e+06	4.24081e+06	4.37005e+06	300267	6.30426e+06	4.39201	0.000310099	0.00539159	1.79076
POS00165	6.67456e+06	2.39787e+06	4.10847e+06	1.26913e+07	3.51694e+06	4.01095e+06	1.59043e+07	1.50212e+07	1.95325e+07	8.42235e+06	1.55742e+07	2.27922e+07	5.56668e+06	1.62078e+07	1.5418	0.00167838	0.0162457	2.27173
POS00168	3.7657e+07	4.38347e+07	9.6129e+06	3.61641e+07	4.97091e+07	9.53646e+06	4.2412e+07	1.52828e+08	2.22085e+08	8.07718e+07	5.9749e+07	2.33332e+08	3.10857e+07	1.31863e+08	2.08472	0.0157934	0.0759022	6.43777
POS00172	7.94186e+06	618171	3.70815e+06	2.04991e+06	536423	2.54563e+06	8.35769e+06	1.21618e+07	1.74592e+07	8.19507e+06	7.60704e+06	8.53073e+06	2.90002e+06	1.03852e+07	1.8404	0.00300083	0.0237971	1.90371
POS00185	1.22708e+08	9.85194e+07	8.9375e+07	8.81207e+07	1.28526e+08	1.20198e+08	9.80499e+07	7.60177e+07	8.14288e+07	1.03739e+08	8.24752e+07	7.93179e+07	1.07908e+08	8.68381e+07	-0.3134	0.0353261	0.135451	2.92827
POS00191	1.68973e+07	821842	4.33294e+06	4.20988e+06	1.00295e+06	2.80955e+06	1.29319e+07	1.95872e+07	3.9342e+07	9.43368e+06	1.69931e+07	1.29953e+07	5.01241e+06	1.85472e+07	1.88762	0.0228858	0.0985764	2.34375
POS00198	2.87856e+07	4.10987e+07	3.0877e+07	5.52868e+07	2.44926e+07	2.91178e+07	2.59005e+06	1.47978e+06	2.94167e+06	2.57701e+06	1.91938e+06	2.31482e+06	3.49431e+07	2.30378e+06	-3.92293	3.67981e-05	0.00129396	4.12658
POS00206	4.88023e+06	4.01938e+07	1.75815e+06	1.13711e+07	6.71245e+06	3.31323e+06	2.12367e+07	1.92927e+07	4.77356e+07	1.59185e+07	5.24284e+07	2.99421e+07	1.13715e+07	3.10923e+07	1.45114	0.0460894	0.163816	2.54548
POS00216	1.33149e+06	111483	817804	914506	145313	180771	7.18235e+06	1.26196e+07	1.32971e+07	1.60321e+07	8.36109e+06	1.10415e+07	583561	1.14223e+07	4.29082	1.17047e-05	0.000596157	2.44465
POS00219	839083	78184.6	383543	553100	95477.4	123436	2.79488e+06	8.1919e+06	7.89415e+06	8.63472e+06	3.23023e+06	5.02556e+06	345471	5.96191e+06	4.10914	0.000388226	0.00626808	1.70831
POS00226	4.31262e+06	3.07048e+06	5.74221e+06	5.9873e+06	5.19481e+06	3.99019e+06	1.4052e+06	863525	1.71507e+06	2.73408e+06	909039	1.02961e+06	4.71627e+06	1.44275e+06	-1.70882	0.000126283	0.00292227	1.29409
POS00228	4.73768e+06	2.33112e+06	3.54675e+06	3.1798e+06	944606	3.05338e+06	5.64032e+06	1.04971e+07	1.32829e+07	7.13838e+06	1.05426e+07	1.32682e+07	2.96555e+06	1.00616e+07	1.76248	0.00043817	0.00678614	1.91674
POS00234	3.15455e+06	254510	1.23543e+06	1.14665e+06	460882	1.02627e+06	2.94359e+06	3.85277e+06	4.76833e+06	4.40766e+06	2.92775e+06	2.21824e+06	1.21305e+06	3.51972e+06	1.53682	0.0026439	0.0219038	1.04724
POS00235	1.21593e+07	8.89897e+06	7.91675e+06	1.04838e+07	1.30134e+07	9.63216e+06	1.09381e+06	1.5275e+06	1.7192e+06	1.02789e+06	1.6398e+06	1.46854e+06	1.03507e+07	1.41279e+06	-2.87312	5.8977e-07	8.44568e-05	2.2596
POS00236	78774.7	112882	1.38897e+06	570354	1.67532e+06	1.5213e+06	4.88517e+06	5.69815e+06	8.14708e+06	5.47489e+06	4.70004e+06	6.59931e+06	891267	5.91744e+06	2.73104	8.03201e-06	0.000455287	1.66764
POS00239	1.32959e+08	3.90625e+07	8.897e+07	1.18351e+08	6.29172e+07	7.84679e+07	4.66482e+07	5.09086e+07	7.11336e+07	1.844e+07	6.23214e+07	4.62661e+07	8.67879e+07	4.92863e+07	-0.816306	0.0409295	0.150626	3.44998
POS00242	1.80375e+06	3.62372e+06	1.70897e+06	1.77051e+06	1.13475e+06	715208	1.85046e+08	1.102e+08	2.32021e+08	1.36397e+08	1.57704e+08	1.95273e+08	1.79282e+06	1.6944e+08	6.56241	2.83264e-06	0.000231317	9.59194
POS00244	3.97913e+06	3.34004e+07	1.56826e+06	9.509e+06	5.69858e+06	2.82832e+06	1.79585e+07	1.6537e+07	4.06327e+07	1.34126e+07	4.49303e+07	2.51e+07	9.49728e+06	2.64285e+07	1.47651	0.0433354	0.157137	2.37267
POS00247	6.32047e+06	6.06613e+06	3.15675e+06	5.84162e+06	3.48305e+06	3.2532e+06	2.6993e+07	3.00413e+07	3.80467e+07	2.2976e+07	2.8208e+07	2.60024e+07	4.68687e+06	2.87112e+07	2.61492	6.81053e-07	9.20505e-05	3.70483
POS00248	2.6916e+08	3.33077e+08	2.3404e+08	2.86399e+08	1.7561e+08	2.19668e+08	603350	714740	1.61784e+06	1.26616e+06	981235	1.04533e+06	2.52992e+08	1.03811e+06	-7.92899	5.69022e-07	8.44568e-05	11.8505
POS00257	366752	98916.9	394835	1.34408e+06	421703	211632	7.0417e+06	5.57391e+06	9.8606e+06	4.42059e+06	7.5532e+06	6.31041e+06	472987	6.7934e+06	3.84426	1.0863e-05	0.000561978	1.8628
POS00261	1.33862e+06	228116	1.60605e+06	264428	486328	1.00242e+06	3.37136e+06	3.81567e+06	6.46349e+06	3.57922e+06	2.25219e+06	3.08035e+06	820994	3.76038e+06	2.19543	0.000890452	0.010743	1.21943
POS00264	4.93908e+06	124607	3.14196e+06	9.7957e+06	2.09426e+06	761825	1.86244e+07	2.53242e+07	3.00201e+07	1.73191e+07	2.00232e+07	2.07767e+07	3.47624e+06	2.20146e+07	2.66286	1.76448e-05	0.000810924	3.2285
POS00265	1.14493e+06	756078	1.34297e+06	987847	932470	813228	5.67193e+06	6.38864e+06	8.67999e+06	6.07046e+06	5.92443e+06	6.9344e+06	996252	6.61164e+06	2.73043	2.43105e-07	4.72363e-05	1.795
POS00267	6.11118e+06	8.88787e+06	4.09998e+06	7.29004e+06	5.62479e+06	4.49946e+06	3.7981e+06	2.28778e+06	2.8423e+06	2.2254e+06	3.51698e+06	3.4006e+06	6.08555e+06	3.01186e+06	-1.01473	0.00273288	0.022391	1.20516
POS00269	2.33945e+07	1.06738e+06	7.90956e+06	1.24958e+07	8.25355e+06	4.67692e+06	2.8666e+07	2.73198e+07	4.06103e+07	2.44826e+07	3.28525e+07	3.69127e+07	9.63296e+06	3.18073e+07	1.72331	0.000263969	0.00489358	3.36796
POS00276	201119	22632.3	201148	282145	52077.9	108102	2.71108e+06	1.48834e+07	1.39028e+07	5.14384e+06	3.85885e+06	4.11376e+06	144537	7.43562e+06	5.68494	0.00836792	0.0489251	1.83937
POS00281	715653	56201.7	273914	767921	47335.3	212227	1.85801e+06	3.76604e+06	7.20374e+06	3.80273e+06	2.08629e+06	4.61244e+06	345542	3.88821e+06	3.49217	0.00132825	0.013977	1.32216
POS00291	2.79207e+07	2.51974e+07	1.83327e+07	3.13268e+07	1.71875e+07	1.52901e+07	4.84185e+06	220191	843027	3.57089e+06	4.43772e+06	3.84237e+06	2.25425e+07	2.95934e+06	-2.9293	3.4681e-05	0.00125067	3.23322
POS00295	428121	256754	937703	2.431e+06	708716	714966	2.55697e+06	3.39609e+06	4.42442e+06	1.84523e+06	3.25303e+06	2.61648e+06	912876	3.01537e+06	1.72384	0.0014217	0.0146028	1.02895
POS00296	5.6621e+06	985084	6.86529e+06	1.72158e+06	2.19929e+06	5.4878e+06	2.06168e+07	2.27739e+07	4.15436e+07	1.6116e+07	1.31714e+07	1.30878e+07	3.82019e+06	2.12183e+07	2.47359	0.00306068	0.0241169	2.8858
POS00297	1.48636e+06	1.05627e+06	560882	2.41237e+06	571143	330854	2.0182e+06	7.09787e+06	7.69173e+06	4.33933e+06	3.12542e+06	3.71156e+06	1.06965e+06	4.66402e+06	2.12444	0.00419277	0.0300644	1.3158
POS00298	4.85212e+07	2.79292e+06	2.18363e+07	1.98676e+07	3.00422e+06	8.38319e+06	5.03772e+07	7.22612e+07	1.04587e+08	4.55331e+07	4.33955e+07	5.11472e+07	1.74009e+07	6.12168e+07	1.81477	0.00433381	0.0308075	4.56762
POS00404	1.45514e+07	1.95415e+07	1.37104e+07	1.62346e+07	2.32817e+07	3.35374e+07	1.6037e+07	1.31597e+07	1.38403e+07	8.99686e+06	2.73573e+06	1.41045e+07	2.01428e+07	1.1479e+07	-0.811267	0.0383509	0.143476	1.76445
POS00415	8.04835e+06	369396	9.75431e+06	6.68331e+06	1.15396e+07	3.50831e+06	1.2596e+06	3.95279e+06	480077	2.52139e+06	3.45108e+06	2.68875e+06	6.65056e+06	2.39228e+06	-1.47509	0.0364885	0.138612	1.22153
POS00518	2.94244e+07	1.65723e+07	2.05504e+07	9.75133e+06	2.51788e+07	2.74375e+07	1.30543e+07	590107	1.17319e+07	1.35433e+07	1.77096e+07	7.19615e+06	2.14858e+07	1.06375e+07	-1.01422	0.0190723	0.0866862	2.15225
POS00522	5.84613e+06	1.94165e+07	2.4094e+07	1.88517e+07	5.99945e+06	8.39741e+06	8.10066e+06	5.92498e+06	6.33874e+06	3.59145e+06	5.54721e+06	4.29598e+06	1.37675e+07	5.63317e+06	-1.28925	0.0338804	0.131026	1.6239
POS00536	7.60455e+07	7.54832e+07	7.63297e+07	7.24977e+07	7.65646e+07	7.41353e+07	5.57481e+06	7.20566e+07	7.43665e+07	3.24648e+07	6.35104e+06	2.91383e+07	7.5176e+07	3.66587e+07	-1.03612	0.0113457	0.0600785	3.77587
POS00545	2.83147e+07	3.34964e+07	1.94121e+07	3.26201e+07	2.8764e+07	1.10494e+07	1.56653e+07	3.05508e+07	8.61515e+06	1.14323e+07	7.76534e+06	6.32862e+06	2.56094e+07	1.33929e+07	-0.935206	0.0382553	0.143236	2.01384
POS00552	1.29619e+07	1.17814e+07	1.16396e+06	1.02923e+07	1.26448e+07	1.20469e+07	1.78108e+07	1.41849e+07	2.96208e+07	3.33173e+07	2.88365e+07	2.8924e+07	1.01485e+07	2.54491e+07	1.32634	0.00169563	0.0163459	2.58098
POS00617	1.65835e+09	1.43957e+09	1.6654e+09	1.59819e+09	1.73899e+09	1.61392e+09	9.65189e+08	1.31195e+09	1.42241e+09	1.5636e+09	1.42182e+09	1.34612e+09	1.61907e+09	1.33851e+09	-0.274532	0.0124651	0.0645534	10.6833
POS00621	5.68635e+06	1.19989e+06	7.08035e+06	4.26534e+06	9.51154e+06	7.76422e+06	1.04243e+07	7.61003e+06	8.59435e+06	8.50861e+06	1.08261e+07	7.95487e+06	5.91795e+06	8.98638e+06	0.602643	0.0412217	0.151248	1.00091
POS00635	1.50986e+07	2.15163e+07	2.79738e+07	1.99893e+07	2.27716e+07	2.1728e+07	1.56104e+07	1.70542e+07	1.70291e+07	1.33607e+07	1.20853e+06	1.13211e+07	2.15129e+07	1.25973e+07	-0.772086	0.0136522	0.0684758	1.82289
POS00685	4.418e+07	5.36531e+07	3.7812e+07	5.4569e+07	6.87062e+07	6.10926e+07	3.93887e+07	4.01783e+07	4.413e+07	5.16951e+07	3.89197e+07	3.84173e+07	5.33355e+07	4.21215e+07	-0.340538	0.049238	0.171673	2.05378
POS00755	1.8941e+07	1.90734e+07	2.34714e+07	2.08849e+07	2.48448e+07	2.51566e+07	1.518e+07	1.74351e+07	1.9398e+07	1.85679e+07	2.25714e+07	1.65668e+07	2.2062e+07	1.82865e+07	-0.270783	0.0354037	0.135655	1.17203
POS00900	666533	832713	749997	619378	953932	1.02398e+06	1.18906e+07	1.03316e+07	1.05717e+07	838194	1.1009e+07	821482	807756	7.57711e+06	3.22966	0.0102477	0.0559433	1.70413
POS01457	226184	88838.9	35836.3	94449.2	0	28628	3.65435e+06	4.22861e+06	4.91428e+06	4.75499e+06	3.95568e+06	4.2824e+06	78989.5	4.29838e+06	5.76599	1.0678e-09	1.31887e-06	1.56437
POS01459	64582.6	21609.2	0	52768.3	0	8466.71	1.52806e+06	1.72549e+06	2.0167e+06	2.01835e+06	1.52741e+06	1.7873e+06	24571.1	1.76722e+06	6.16837	3.12818e-09	2.44547e-06	1.0038
POS01617	178938	2.74155e+06	5.49236e+06	2.65953e+06	2.1261e+06	193127	5.63784e+06	5.69968e+06	4.06433e+06	2.287e+06	5.27026e+06	6.34077e+06	2.23193e+06	4.88331e+06	1.12957	0.0249524	0.105051	1.02952
POS01629	6.4203e+06	3.20487e+06	3.77113e+06	5.01778e+06	3.41741e+06	3.60615e+06	1.03772e+07	7.20649e+06	7.0755e+06	7.7555e+06	8.91607e+06	7.25419e+06	4.23961e+06	8.09749e+06	0.933544	0.000378846	0.00619765	1.37861
POS01638	4.42895e+06	2.46892e+06	2.17099e+06	2.5358e+06	1.58141e+06	3.37759e+06	4.50975e+06	5.16059e+06	4.91732e+06	5.87522e+06	4.32719e+06	4.38678e+06	2.76061e+06	4.86281e+06	0.816803	0.00129834	0.0138242	1.00716
POS01643	203821	2.69634e+06	1.55569e+06	1.69772e+06	4.64925e+06	2.25294e+06	5.38807e+06	5.42726e+06	3.39677e+06	6.17527e+06	4.84109e+06	7.29898e+06	2.17596e+06	5.42124e+06	1.31697	0.00238875	0.0205962	1.18413
POS01656	3.29112e+06	201816	2.22033e+06	3.00192e+06	2.71729e+06	2.5619e+06	7.28585e+06	2.85735e+06	6.66327e+06	7.21038e+06	5.9927e+06	2.09791e+06	2.3324e+06	5.35124e+06	1.19806	0.0155281	0.0748566	1.06937
POS01669	3.44436e+06	8.47812e+06	3.80864e+06	3.61439e+06	6.24136e+06	3.71274e+06	5.20159e+06	8.51827e+06	7.92049e+06	9.92757e+06	7.39025e+06	1.19827e+07	4.88327e+06	8.49014e+06	0.797942	0.0168454	0.079375	1.1607
POS01714	4.42498e+06	2.40115e+06	2.51515e+06	2.981e+06	1.51375e+06	3.26683e+06	1.03317e+07	1.01805e+07	9.21101e+06	1.93506e+06	3.0162e+06	1.37469e+07	2.85048e+06	8.07023e+06	1.50141	0.0218195	0.0952712	1.45113
POS01742	2.54828e+07	1.20058e+07	3.42657e+07	6.78384e+06	3.4872e+07	1.8488e+07	4.19758e+06	8.47779e+06	1.04104e+07	9.36986e+06	2.00684e+06	1.08217e+07	2.1983e+07	7.54736e+06	-1.54235	0.0155006	0.0747856	2.39787
POS01752	3.33762e+06	1.10812e+06	808756	598539	1.72766e+06	3.64537e+06	2.46336e+06	3.83479e+06	6.64017e+06	3.47752e+06	1.02439e+07	1.49229e+07	1.87101e+06	6.93045e+06	1.88913	0.0326501	0.127315	1.32078
POS01816	1.09683e+07	8.164e+06	6.92295e+06	5.65798e+06	4.54894e+06	6.88171e+06	1.03187e+07	1.12694e+07	1.01152e+07	1.42421e+07	2.02246e+07	1.11942e+07	7.19065e+06	1.2894e+07	0.842509	0.0108456	0.0582106	1.50117
POS01825	1.03352e+07	5.79765e+06	9.69988e+06	1.12873e+07	1.11463e+07	1.25924e+07	6.50148e+06	6.84186e+06	9.86383e+06	7.52227e+06	5.67775e+06	5.5283e+06	1.01431e+07	6.98925e+06	-0.537294	0.0212594	0.0936073	1.07706
POS01842	3.99871e+06	3.46598e+06	2.42802e+06	1.67352e+06	3.93866e+06	3.12874e+06	409604	236011	513445	101120	242418	213906	3.1056e+06	286084	-3.44036	2.06901e-05	0.000892748	1.25197
POS01854	7.3496e+06	3.44088e+06	4.15201e+06	9.22985e+06	2.39404e+06	2.71918e+06	463919	2.29441e+06	465893	3.37839e+06	2.73452e+06	368761	4.88093e+06	1.61765e+06	-1.59326	0.0267853	0.110507	1.06958
POS01863	1.15156e+07	1.00481e+07	1.14761e+07	1.00674e+07	1.5238e+07	5.81899e+06	1.20406e+06	922904	5.67596e+06	1.80631e+06	859107	6.47487e+06	1.0694e+07	2.82387e+06	-1.92106	0.0006748	0.00898611	1.97994
POS01970	6.09589e+07	2.32279e+06	2.15964e+06	1.65557e+06	3.61351e+06	5.7024e+06	5.74533e+07	5.77814e+07	5.59153e+07	1.37775e+06	5.43997e+07	5.49886e+07	1.27355e+07	4.6986e+07	1.88338	0.0276354	0.112884	3.61119
POS01975	9.77867e+06	8.2099e+06	1.15124e+07	8.44005e+06	1.07458e+07	9.9262e+06	7.08596e+06	1.40727e+06	5.01529e+06	2.91827e+06	2.06177e+06	6.65807e+06	9.76883e+06	4.19111e+06	-1.22086	0.000533694	0.00772778	1.67641
POS02163	44795.8	46615.9	256231	0	1.94136e+06	2.26162e+06	6.75828e+06	224307	3.15938e+06	0	7.89352e+06	7.08479e+06	758437	4.18671e+06	2.46472	0.0467192	0.165638	1.02594
POS02218	6.31818e+06	7.20532e+06	2.59506e+06	7.11858e+06	2.28615e+06	4.71147e+06	1.75119e+06	2.46468e+06	2.61978e+06	1.4475e+06	3.33723e+06	2.32004e+06	5.03912e+06	2.3234e+06	-1.11693	0.0161849	0.0772201	1.0229
POS02289	5.89127e+06	1.39541e+07	7.95735e+06	8.59502e+06	8.96756e+06	1.31784e+07	3.54522e+06	9.1939e+06	4.60656e+06	8.94729e+06	3.60656e+06	842103	9.75728e+06	5.12361e+06	-0.92932	0.0320997	0.125563	1.2803
POS02320	5.55933e+06	9.82394e+06	1.03551e+07	8.65149e+06	6.88777e+06	8.72793e+06	5.43985e+06	609346	707937	7.77712e+06	6.52159e+06	3.36554e+06	8.33426e+06	4.07023e+06	-1.03394	0.0139994	0.0696867	1.3462
POS02348	1.68083e+07	1.89579e+07	3.10646e+07	1.27616e+07	9.11401e+06	8.87238e+06	1.16331e+07	1.17223e+07	2.17547e+06	2.16257e+06	6.49257e+06	9.31653e+06	1.62631e+07	7.25043e+06	-1.16547	0.0404682	0.149442	1.68704
POS02393	9.62114e+06	6.31941e+06	6.62562e+06	1.30219e+07	3.87512e+06	5.17853e+06	3.93287e+06	1.69152e+06	2.84717e+06	2.37884e+06	1.91404e+06	3.05834e+06	7.44029e+06	2.63713e+06	-1.49639	0.00650553	0.0410218	1.40435
POS02515	5.79763e+07	6.19075e+07	6.99917e+07	5.84026e+07	5.64718e+07	3.93058e+07	2.91396e+07	1.73791e+06	2.52186e+07	4.02339e+07	2.38153e+06	5.67125e+07	5.73426e+07	2.5904e+07	-1.14643	0.00875424	0.0503789	3.68507
POS02524	3.99008e+07	5.1218e+07	2.4693e+07	4.24338e+07	3.79135e+07	2.78093e+07	3.42199e+07	2.93811e+07	1.55793e+07	2.71692e+07	2.12095e+07	2.02417e+07	3.7328e+07	2.46335e+07	-0.599641	0.026071	0.108239	2.22151
POS02573	1.62392e+07	1.71083e+07	1.13072e+07	1.20431e+07	9.73653e+06	1.20856e+07	9.4292e+06	7.1436e+06	1.05374e+07	7.4307e+06	1.01891e+07	9.87114e+06	1.30867e+07	9.10019e+06	-0.52413	0.0134658	0.0678507	1.27942
POS02664	1.38506e+07	4.94968e+06	1.53298e+07	4.67516e+06	1.18281e+07	1.14195e+07	5.31067e+06	3.84501e+06	479915	478715	8.14184e+06	544484	1.03421e+07	3.13344e+06	-1.72271	0.00959828	0.0536429	1.73021
POS02709	2.50218e+07	2.31715e+07	2.84706e+07	2.39656e+07	4.68445e+06	2.27925e+07	2.35581e+07	526631	374298	2.59283e+06	1.84258e+06	1.75903e+06	2.13511e+07	5.1089e+06	-2.06322	0.00926944	0.0522185	2.56265
POS02720	1.09704e+07	9.95996e+06	7.18881e+06	1.30541e+07	4.77929e+06	5.87776e+06	5.35502e+06	4.03522e+06	5.29112e+06	2.48035e+06	3.67145e+06	3.80081e+06	8.63839e+06	4.10566e+06	-1.07315	0.00824923	0.0483835	1.34553
POS02748	1.30764e+06	3.75738e+06	1.65055e+06	1.23059e+07	1.21529e+06	2.47124e+06	1.8961e+07	3.75794e+07	8.9796e+06	1.93576e+07	8.17996e+06	3.93454e+07	3.78466e+06	2.20672e+07	2.54367	0.0103697	0.0563605	2.8176
POS02764	4.1728e+07	1.87153e+07	2.80479e+07	3.08114e+07	9.95817e+06	2.26102e+07	4.62083e+07	6.58398e+07	7.40345e+07	4.17155e+07	5.30396e+07	4.19534e+07	2.53118e+07	5.37985e+07	1.08776	0.00236731	0.0204828	3.77288
POS02767	1.64216e+07	7.2613e+06	1.05938e+07	1.19762e+07	3.8089e+06	8.76922e+06	1.7809e+07	2.54102e+07	2.78913e+07	1.61885e+07	2.0302e+07	1.57563e+07	9.80518e+06	2.05596e+07	1.06819	0.00262633	0.0218757	2.31181
POS02775	4.20403e+06	3.18133e+06	2.97186e+06	3.53847e+06	4.52333e+06	3.2915e+06	310541	460865	530062	224815	479897	432777	3.61842e+06	406493	-3.15406	1.84955e-07	3.9729e-05	1.35848
POS02861	1.72475e+06	465816	823595	750794	113914	1.0823e+06	3.48151e+06	4.50888e+06	5.61223e+06	2.40754e+06	3.73969e+06	3.12094e+06	826863	3.8118e+06	2.20475	0.000161313	0.00345756	1.26817
POS02892	1.13424e+07	7.05319e+06	1.29312e+07	1.0669e+07	9.9436e+06	1.15794e+07	7.25585e+06	4.31616e+06	7.4149e+06	7.34771e+06	6.82094e+06	7.50001e+06	1.05865e+07	6.77593e+06	-0.64373	0.00260154	0.0217707	1.317
POS02942	1.15321e+06	508088	1.16305e+06	952485	1.04247e+06	7.24555e+06	8.57822e+06	521829	1.05189e+07	1.2342e+07	9.12981e+06	1.05304e+07	2.01081e+06	8.60353e+06	2.09715	0.00808572	0.0478127	1.6046
POS02954	542131	1.03081e+06	1.14925e+06	970329	1.34258e+06	733445	1.11805e+07	1.00287e+07	1.25377e+07	1.0601e+06	655414	1.29551e+07	961424	8.06959e+06	3.06925	0.0120415	0.0630517	1.74381
POS03000	5.42674e+06	4.22532e+06	4.8553e+06	5.58315e+06	3.00296e+06	433665	4.46004e+06	6.56774e+06	5.68104e+06	6.86412e+06	1.01012e+07	7.0448e+06	3.92119e+06	6.78649e+06	0.791373	0.0269917	0.110988	1.03736
POS03023	2.86618e+07	2.13306e+07	2.78276e+07	2.64697e+07	1.06154e+06	1.80108e+07	2.6038e+07	1.0183e+06	1.14038e+06	1.08258e+06	1.07808e+06	520035	2.05603e+07	5.14623e+06	-1.99828	0.0270688	0.11112	2.33057
POS03059	1.09308e+06	3.43152e+06	3.14663e+06	4.26017e+06	2.05487e+06	2.0453e+06	1.80522e+06	8.08419e+06	1.05334e+07	5.81855e+06	3.12449e+06	6.79238e+06	2.67193e+06	6.02637e+06	1.17341	0.0365375	0.138643	1.15244
POS03093	2.51012e+06	1.69244e+07	1.57183e+07	2.14671e+06	1.38373e+07	6.01387e+06	2.26348e+07	1.92601e+07	1.02304e+07	1.92642e+07	2.93367e+07	1.39684e+07	9.52512e+06	1.91158e+07	1.00496	0.0327524	0.127613	1.8027
POS03097	1.06026e+07	1.98362e+07	1.69037e+06	1.51973e+06	1.54228e+07	1.80634e+06	2.72357e+07	1.48135e+07	1.42977e+07	2.22493e+07	3.97608e+07	2.0277e+07	8.47967e+06	2.31057e+07	1.44617	0.0162057	0.0772503	2.25433
POS03189	1.70831e+06	635814	903812	2.60423e+06	463911	1.87838e+06	4.19622e+06	4.95272e+06	2.91718e+06	3.33566e+06	4.7888e+06	3.64224e+06	1.36574e+06	3.97214e+06	1.54023	0.000268119	0.00493348	1.16703
POS03192	9.09066e+06	9.84378e+06	1.25688e+07	1.07056e+07	1.19649e+07	7.07475e+06	1.14984e+07	5.95325e+06	3.47831e+06	7.57357e+06	8.16032e+06	5.27393e+06	1.02081e+07	6.98964e+06	-0.546423	0.0438871	0.158454	1.08005
POS03361	4.48632e+06	3.81217e+06	113029	3.65665e+06	4.51554e+06	3.15527e+06	168300	188366	272231	107855	3.62561e+06	92641.1	3.28983e+06	742501	-2.14755	0.0163464	0.0775785	1.04538
POS03427	5.68186e+06	6.54804e+06	4.8799e+06	7.45524e+06	9.68468e+06	6.54662e+06	824619	843769	1.46814e+06	893282	503004	883387	6.79939e+06	902700	-2.91309	6.61968e-06	0.000394031	1.81878
POS03488	3.03231e+06	3.5225e+06	2.59554e+06	3.76557e+06	5.26566e+06	3.42542e+06	147077	216249	518541	154144	444835	348192	3.60117e+06	304839	-3.56234	5.52262e-06	0.000349801	1.36406
POS03603	6.85145e+06	3.40143e+06	3.46228e+06	4.3131e+06	1.31918e+06	2.67236e+06	6.62386e+06	9.2057e+06	1.13526e+07	4.48947e+06	8.50865e+06	5.1787e+06	3.66997e+06	7.55984e+06	1.04259	0.0138238	0.069161	1.30331
POS03608	4.11515e+06	1.85265e+06	2.11218e+06	2.8214e+06	689510	1.46534e+06	4.30918e+06	5.92373e+06	7.51926e+06	2.61736e+06	5.4528e+06	3.4054e+06	2.17604e+06	4.87129e+06	1.1626	0.0116802	0.0614876	1.09443
POS03694	1.6552e+06	760418	1.66137e+06	2.47384e+06	1.00372e+06	1.19971e+06	2.43441e+06	6.16177e+06	4.22369e+06	1.46006e+06	3.67073e+06	3.88125e+06	1.45904e+06	3.63865e+06	1.31838	0.0112629	0.0598651	1.00103
POS03799	1.80389e+07	3.97825e+06	9.53084e+06	1.63588e+07	6.22435e+06	1.01157e+07	1.46393e+07	1.94594e+07	1.72457e+07	1.81049e+07	1.40613e+07	1.7165e+07	1.07078e+07	1.67793e+07	0.648016	0.030362	0.120727	1.55355
POS03860	3.0149e+06	4.17726e+06	1.02803e+07	2.23762e+07	5.73826e+06	6.95624e+06	789308	1.03041e+06	1.88165e+06	426568	1.13116e+06	1.31422e+06	8.75718e+06	1.09555e+06	-2.99881	0.0253229	0.106068	1.6237
POS03908	3.03861e+06	508097	704592	1.10572e+06	584785	474054	6.31005e+06	6.03096e+06	8.0451e+06	5.65511e+06	6.02687e+06	8.10361e+06	1.06931e+06	6.69528e+06	2.64646	2.90685e-06	0.000235431	1.769
POS03947	1.71456e+06	967074	2.55768e+06	2.56571e+06	2.30089e+06	1.75283e+06	7.29773e+06	5.90238e+06	6.51131e+06	7.54101e+06	7.69468e+06	5.53691e+06	1.97646e+06	6.74734e+06	1.7714	8.71236e-07	0.000108971	1.62711
POS03948	443256	52974.5	383399	50315.4	53450.3	78813.2	3.91908e+06	1.80127e+06	4.52877e+06	1.32645e+06	5.1912e+06	3.6905e+06	177035	3.40954e+06	4.26748	0.000437204	0.00678614	1.25835
POS03951	486921	184752	682408	104336	207890	202304	4.08661e+06	2.04081e+06	4.67112e+06	2.04902e+06	5.46856e+06	4.09985e+06	311435	3.73599e+06	3.58449	0.000150698	0.00333736	1.31607
POS03957	907926	453450	1.55586e+06	1.51033e+06	982881	886333	5.50992e+06	4.50919e+06	3.9008e+06	4.13258e+06	4.27408e+06	4.13809e+06	1.04946e+06	4.41078e+06	2.07138	4.04945e-07	6.55944e-05	1.38222
POS03960	1.02916e+06	395633	930926	1.34855e+06	909966	786699	4.73534e+06	3.85663e+06	3.55566e+06	4.13575e+06	5.54136e+06	4.17384e+06	900157	4.3331e+06	2.26715	7.49321e-07	9.61564e-05	1.37831
POS03964	4.08921e+06	1.79744e+06	4.96669e+06	5.38301e+06	3.526e+06	3.40074e+06	1.91359e+07	1.51293e+07	1.62322e+07	1.53869e+07	2.05918e+07	1.56473e+07	3.86052e+06	1.70206e+07	2.14041	2.25648e-07	4.72363e-05	2.72368
POS03965	1.09944e+06	353985	768428	3.25516e+06	249241	674990	7.32073e+06	2.3941e+06	6.4089e+06	2.54067e+06	6.63547e+06	5.06562e+06	1.06687e+06	5.06092e+06	2.24601	0.00229747	0.0200188	1.35001
POS03972	2.63747e+06	1.83139e+06	2.7243e+06	2.46815e+06	2.10435e+06	2.32644e+06	6.50638e+06	4.471e+06	5.40086e+06	4.71128e+06	5.52007e+06	4.59553e+06	2.34868e+06	5.20085e+06	1.14689	8.61413e-06	0.000472868	1.24508
POS03974	3.37378e+06	1.28125e+06	4.31101e+06	4.58031e+06	3.05694e+06	2.70411e+06	1.80132e+07	1.48994e+07	1.6228e+07	1.34269e+07	1.83829e+07	1.33185e+07	3.2179e+06	1.57115e+07	2.28763	2.48587e-07	4.72363e-05	2.66407
POS03975	435750	1.08265e+06	1.60068e+06	1.44221e+06	1.13152e+06	722399	4.10113e+06	6.28999e+06	2.61966e+06	3.47796e+06	4.13137e+06	3.21894e+06	1.0692e+06	3.97317e+06	1.89376	0.000346939	0.00587004	1.2345
POS03976	2.02056e+07	8.2941e+06	2.40246e+07	2.52907e+07	1.80013e+07	1.50065e+07	1.07866e+08	7.96605e+07	9.31363e+07	7.93221e+07	1.12082e+08	8.62263e+07	1.84704e+07	9.30489e+07	2.33277	3.33952e-07	5.68928e-05	6.46962
POS03981	1.80324e+06	341504	1.7168e+06	2.26942e+06	1.46036e+06	1.37487e+06	8.164e+06	6.48909e+06	7.3053e+06	5.86869e+06	8.11716e+06	5.86475e+06	1.49437e+06	6.96817e+06	2.22125	7.37309e-07	9.58599e-05	1.75511
POS04068	4.94313e+06	117689	1.67367e+06	2.75999e+06	1.77734e+06	970863	6.09438e+06	5.92304e+06	8.47771e+06	5.14919e+06	6.98593e+06	7.6575e+06	2.04045e+06	6.71463e+06	1.71842	0.000255029	0.00477263	1.54873
POS04122	3.16283e+06	358218	1.14902e+06	1.50272e+06	607748	1.06537e+06	3.99111e+06	8.40543e+06	8.78436e+06	5.95785e+06	3.78951e+06	5.38885e+06	1.30765e+06	6.05285e+06	2.21064	0.000594457	0.00831987	1.5746
POS04123	4.09421e+06	1.17277e+06	1.61648e+06	1.8778e+06	1.02924e+06	1.37723e+06	5.09909e+06	9.9406e+06	9.92703e+06	7.06486e+06	4.7584e+06	4.52532e+06	1.86129e+06	6.88588e+06	1.88734	0.00124659	0.0134765	1.59752
POS04151	3.00442e+07	5.25053e+06	9.6574e+06	1.57181e+07	4.49417e+06	1.31494e+07	1.08102e+06	2.05615e+06	2.15157e+06	698766	2.05723e+06	1.98847e+06	1.30523e+07	1.6722e+06	-2.96448	0.0142851	0.0707879	2.09363
POS04161	6.90817e+06	1.27326e+06	2.18938e+06	3.53914e+06	1.15423e+06	3.13904e+06	198909	512686	568893	95496.2	496956	460697	3.03387e+06	388939	-2.96354	0.0126054	0.064838	1.01675
POS04162	189862	8063.45	135372	118861	4911.05	12398.3	1.8451e+06	3.05379e+06	2.80598e+06	3.70105e+06	2.01369e+06	2.66016e+06	78244.6	2.67996e+06	5.09808	3.22154e-06	0.000248688	1.20638
POS04168	377691	16212.3	173874	129275	16309.5	17766.8	2.06722e+06	3.3591e+06	3.2323e+06	4.36282e+06	2.3706e+06	2.94004e+06	121855	3.05535e+06	4.6481	5.47755e-06	0.000349185	1.27494
POS04170	270542	6627.93	187712	231465	20790.3	34126.5	1.93132e+06	3.99282e+06	3.27615e+06	5.80816e+06	2.64168e+06	3.43266e+06	125210	3.5138e+06	4.8106	9.82633e-05	0.00251539	1.33258
POS04172	368114	331309	68497.7	384523	97938.1	50098.5	1.79741e+07	9.77204e+06	1.97096e+07	1.21311e+07	1.43267e+07	1.73953e+07	216747	1.52181e+07	6.13364	2.21821e-06	0.000210751	2.86856
POS04186	1.12891e+06	530682	986917	2.29822e+06	312374	737612	1.89389e+08	1.02419e+08	2.21131e+08	1.31397e+08	1.56847e+08	1.92427e+08	999120	1.65602e+08	7.37284	3.40547e-06	0.00025492	9.48083
POS04194	4.28593e+06	1.09818e+06	1.76357e+06	67036.7	1.2263e+06	1.47586e+06	5.17581e+06	9.87821e+06	9.9159e+06	7.08234e+06	4.65323e+06	4.20483e+06	1.65281e+06	6.81839e+06	2.04451	0.00155305	0.0154539	1.6028
POS04220	2.31287e+06	2.12871e+06	3.34581e+06	2.93134e+06	5.59717e+06	3.64595e+06	364421	182384	94485.1	760760	100466	680195	3.32697e+06	363785	-3.19305	0.00021828	0.00427319	1.2491
POS04230	3.01509e+07	8.6189e+06	2.0128e+07	2.67922e+07	1.33467e+07	1.76867e+07	1.0269e+07	1.13346e+07	1.5914e+07	4.21789e+06	1.36212e+07	1.03173e+07	1.94539e+07	1.09457e+07	-0.829701	0.0430194	0.156163	1.63273
POS04255	1.92195e+07	1.0469e+07	1.33367e+07	1.29716e+07	1.67085e+07	1.63809e+07	96509.6	67979.3	850609	787013	458792	57254.1	1.48477e+07	386359	-5.26415	5.87176e-07	8.44568e-05	2.86312
POS04265	5.7196e+06	3.13474e+06	4.03725e+06	3.90392e+06	4.99805e+06	4.98854e+06	2802.29	7753.62	214253	203164	60844.3	2949.29	4.46368e+06	81961.1	-5.76715	4.81696e-07	7.55498e-05	1.5765
POS04277	511058	130225	354317	537881	248687	356646	6.55725e+06	4.05982e+06	8.66147e+06	5.45071e+06	6.82619e+06	7.32656e+06	356469	6.48033e+06	4.18422	2.70099e-06	0.000228107	1.8317
POS04279	3.31637e+06	2.67854e+06	3.59464e+06	8.31794e+06	2.00523e+06	4.04303e+06	135896	21206.3	71903.2	230472	17641.6	31286.7	3.99263e+06	84734.2	-5.55825	0.00161754	0.0158403	1.32321
POS04299	1.01075e+06	76838.4	242947	304872	165473	269747	6.32245e+06	5.24551e+06	7.21343e+06	5.56768e+06	5.5791e+06	6.90429e+06	345104	6.13874e+06	4.15284	1.54312e-08	8.02506e-06	1.82128
POS04302	4.95223e+06	483541	1.34418e+06	1.71123e+06	894989	1.44702e+06	3.04343e+07	2.51525e+07	3.44976e+07	2.6827e+07	2.77988e+07	3.27601e+07	1.80553e+06	2.95784e+07	4.03405	9.31963e-09	5.72171e-06	3.9899
POS04308	37120.6	0	86949.8	20387.2	2499.6	0	2.61117e+06	1.37799e+06	2.50041e+06	2.09732e+06	2.36597e+06	2.85142e+06	24492.9	2.30071e+06	6.55358	8.08551e-07	0.000102427	1.11753
POS04312	198530	257125	179842	187133	110685	113375	6.97349e+06	3.46248e+06	8.07523e+06	5.36854e+06	5.13887e+06	7.58684e+06	174448	6.10091e+06	5.12815	8.54354e-06	0.000472301	1.78465
POS04317	808913	828375	427799	450353	159968	189402	4.93597e+07	2.82846e+07	5.96786e+07	3.52415e+07	4.06193e+07	4.89626e+07	477468	4.3691e+07	6.51579	2.7965e-06	0.000231317	4.86925
POS04320	1.55807e+06	919671	1.51351e+06	1.57206e+06	1.00372e+06	914775	6.07199e+06	5.13036e+06	6.37936e+06	3.65979e+06	6.1783e+06	6.08014e+06	1.24697e+06	5.58332e+06	2.1627	1.99516e-06	0.000201165	1.55949
POS04321	327107	185123	305110	361505	241945	329817	6.25593e+06	598018	7.27435e+06	5.03318e+06	5.28188e+06	6.0509e+06	291768	5.08237e+06	4.12261	0.000519794	0.00760902	1.50436
POS04370	1.25887e+06	311176	402862	804011	200645	178393	5.24482e+06	1.61335e+07	1.69281e+07	1.28433e+07	6.92204e+06	9.36355e+06	525992	1.12392e+07	4.41736	0.000299491	0.0052656	2.38211
POS04376	348519	632728	636278	659306	642969	612978	1.73159e+06	2.51298e+06	3.69098e+06	2.31786e+06	1.94336e+06	2.55359e+06	588796	2.45839e+06	2.06188	6.15886e-05	0.00180073	1.0057
POS04395	269642	31068.2	341070	243771	49760.6	82368.4	1.84891e+06	1.62291e+06	2.45044e+06	1.40177e+06	2.00931e+06	2.75839e+06	169613	2.01529e+06	3.57067	6.29508e-06	0.000383374	1.00883
POS04396	416203	65815.2	481984	648323	19402.7	146353	3.40174e+06	2.57459e+06	4.32123e+06	2.38566e+06	3.40116e+06	5.0372e+06	296347	3.52026e+06	3.57032	1.95944e-05	0.000856692	1.3197
POS04402	788669	93574.6	189475	375304	143201	154838	2.90269e+06	8.14413e+06	7.43705e+06	6.66468e+06	3.06302e+06	4.09835e+06	290844	5.38499e+06	4.21063	0.000315315	0.00546525	1.64111
POS04414	352044	1850.64	143327	409371	10937.4	14579.7	3.11277e+06	1.46603e+06	4.05646e+06	767062	3.21005e+06	1.90863e+06	155352	2.42017e+06	3.9615	0.00128104	0.0137288	1.04
POS04416	306296	10701.8	184022	461534	25989.7	16122.3	4.0442e+06	1.77319e+06	4.76948e+06	947755	3.84711e+06	2.27378e+06	167444	2.94259e+06	4.13533	0.00111799	0.0125106	1.15345
POS04435	1.02809e+07	1.248e+06	4.67073e+06	6.05092e+06	2.52678e+06	4.22777e+06	1.03538e+07	8.50111e+06	1.26755e+07	6.98734e+06	8.31791e+06	7.10795e+06	4.83418e+06	8.99059e+06	0.895145	0.024022	0.102148	1.28767
POS04458	3.03926e+06	3.01491e+06	2.90276e+06	2.92444e+06	3.06201e+06	2.9391e+06	268817	486832	507302	265744	297122	291680	2.98041e+06	352916	-3.07811	2.89269e-13	2.85827e-09	1.23577
POS04481	204621	53006.9	108237	238266	54679.1	62399.2	2.62575e+06	4.30702e+06	4.69956e+06	3.01366e+06	2.77278e+06	2.79856e+06	120202	3.36956e+06	4.80903	4.80671e-06	0.000316634	1.36065
POS04487	1.01729e+06	1.23542e+06	663988	2.07484e+06	431145	92930.7	4.02345e+06	4.94597e+06	6.20695e+06	3.53906e+06	4.32754e+06	3.75589e+06	919268	4.46648e+06	2.28058	2.90787e-05	0.00112655	1.40234
POS04488	698065	3769.15	376440	1.4597e+06	307789	56793.3	3.17879e+06	6.00854e+06	6.42309e+06	3.80082e+06	3.67358e+06	3.70934e+06	483760	4.46569e+06	3.20652	6.17798e-05	0.00180073	1.48563
POS04494	521763	5731.07	342146	661645	58662.3	73142.2	4.15285e+06	5.36782e+06	7.04392e+06	3.78833e+06	4.81448e+06	4.52097e+06	277182	4.94806e+06	4.15796	2.33665e-06	0.000212007	1.63195
POS04499	5.04353e+06	4.79028e+06	4.87888e+06	4.75631e+06	4.85521e+06	4.90291e+06	872949	638375	1.26793e+06	677725	580716	874993	4.87118e+06	818782	-2.57272	5.5097e-12	1.81471e-08	1.53459
POS04535	666700	166061	212334	523555	94526.8	256828	2.06623e+06	3.26148e+06	4.13289e+06	1.61904e+06	3.94712e+06	2.48503e+06	320001	2.91863e+06	3.18915	0.000120965	0.00283909	1.17773
POS04606	925197	319856	710997	154219	251817	708522	4.22385e+06	5.44969e+06	1.22191e+07	4.50576e+06	5.8701e+06	6.20262e+06	511768	6.41185e+06	3.64718	0.000643897	0.00869441	1.72371
POS04608	108679	61421.2	170217	440819	69259.8	51991.9	3.7224e+06	3.86599e+06	4.37163e+06	2.08855e+06	2.29097e+06	4.01922e+06	150398	3.39313e+06	4.49576	9.63348e-06	0.000506321	1.3482
POS04612	704576	84843.6	251376	366155	150868	230686	2.26149e+06	3.05041e+06	3.32022e+06	4.49686e+06	1.99727e+06	2.78283e+06	298084	2.98484e+06	3.32386	2.95184e-05	0.00113051	1.20217
POS04644	274427	39801.8	124654	261963	5225.06	32788.7	4.06666e+06	3.60392e+06	6.35677e+06	4.73592e+06	2.24676e+06	3.51797e+06	123143	4.088e+06	5.05299	3.65671e-05	0.00129388	1.46282
POS04694	3.10403e+06	1.09794e+06	3.082e+06	5.72512e+06	1.15345e+06	2.05719e+06	5.63224e+06	4.29765e+06	5.91833e+06	4.78026e+06	4.77319e+06	7.48948e+06	2.70329e+06	5.48186e+06	1.01995	0.00822923	0.048343	1.10509
POS04763	1.34051e+06	185723	1.48541e+06	356793	496703	742475	3.0114e+06	3.39734e+06	8.40168e+06	3.15713e+06	1.74305e+06	3.80227e+06	767936	3.91881e+06	2.35136	0.00850568	0.0494671	1.18014
POS04775	1.17153e+06	126100	1.21698e+06	179530	324338	581492	2.61818e+06	2.948e+06	5.05005e+06	2.80107e+06	1.64679e+06	2.3333e+06	599995	2.89956e+06	2.27281	0.00112133	0.0125338	1.07344
POS04832	806140	93275.3	212744	122581	23223.8	69109.2	2.49901e+06	6.58694e+06	3.82824e+06	2.17591e+06	2.90286e+06	3.26606e+06	221179	3.54317e+06	4.00176	0.000534372	0.00772778	1.32471
POS04839	418525	13254.1	133457	97045.3	47463.6	95503.4	1.00406e+06	2.29089e+06	2.9504e+06	2.0317e+06	2.01962e+06	2.51277e+06	134208	2.13491e+06	3.99163	2.53944e-05	0.00102417	1.04753
POS04846	180650	167359	1.11724e+06	237871	391627	607940	2.19856e+06	1.76662e+06	2.99116e+06	1.67685e+06	2.53642e+06	3.25223e+06	450448	2.40364e+06	2.41579	7.1196e-05	0.00199855	1.0156
POS04921	99343.7	2870.59	51962.5	213015	5774.52	5609.44	1.28928e+06	2.00313e+06	3.70551e+06	1.76549e+06	1.68181e+06	1.68508e+06	63095.9	2.02172e+06	5.00189	0.000235193	0.00449505	1.014
POS04945	939061	40369.8	263396	685607	68626	171176	1.55364e+06	9.97589e+06	4.31512e+06	8.83572e+06	1.57456e+06	2.34853e+06	361373	4.76724e+06	3.7216	0.0168027	0.0792116	1.36269
POS04949	6.99887e+06	9.94757e+06	4.63323e+06	8.1208e+06	6.31452e+06	5.02175e+06	4.31686e+06	2.27706e+06	2.98118e+06	2.34567e+06	4.03123e+06	3.71819e+06	6.83946e+06	3.27836e+06	-1.06091	0.00244941	0.0208823	1.3038
POS04964	100328	8317.43	26066.6	97815.3	9765.39	18294.6	840258	4.53375e+06	3.0412e+06	2.0221e+06	4.35819e+06	1.20819e+06	43431.3	2.66728e+06	5.94049	0.00219577	0.0194065	1.12826
POS04974	3.95641e+06	3.81561e+06	4.00317e+06	3.19898e+06	6.2702e+06	4.7402e+06	310869	1.15392e+06	1.51832e+06	586037	626115	535108	4.33076e+06	788394	-2.45763	2.13843e-05	0.000902983	1.39121
POS04992	708056	83822	437608	1.25908e+06	227931	281170	8.67009e+06	6.56602e+06	6.91437e+06	4.91974e+06	7.8628e+06	5.46589e+06	499611	6.73315e+06	3.75241	1.16826e-06	0.000134227	1.86986
POS05046	3.3617e+06	894118	1.4313e+06	3.27495e+06	523429	916979	6.61379e+06	7.93139e+06	7.99249e+06	4.18683e+06	6.58177e+06	2.85783e+06	1.73375e+06	6.02735e+06	1.79763	0.00149437	0.0150892	1.46773
POS05060	2.7855e+06	457583	1.22665e+06	2.82063e+06	447653	851647	4.50923e+06	7.21393e+06	6.22428e+06	3.17658e+06	3.34736e+06	2.22857e+06	1.43161e+06	4.44999e+06	1.63616	0.00759427	0.046008	1.19107
POS05070	6.20997e+06	566621	4.34532e+06	5.8925e+06	951605	1.76855e+06	6.82214e+06	1.35541e+07	1.37847e+07	6.54719e+06	6.74774e+06	4.67149e+06	3.28909e+06	8.68789e+06	1.40132	0.0178715	0.0825454	1.54767
POS05076	7.88174e+06	883665	3.44666e+06	7.91103e+06	1.25881e+06	2.29649e+06	1.42503e+07	1.89927e+07	1.86054e+07	9.21068e+06	9.2264e+06	6.52705e+06	3.9464e+06	1.28021e+07	1.69777	0.00554348	0.0363955	2.05383
POS05077	3.48168e+06	422259	2.11949e+06	3.29886e+06	545893	975654	4.11221e+06	8.38994e+06	7.99337e+06	3.83467e+06	5.13591e+06	3.81014e+06	1.80731e+06	5.54604e+06	1.61762	0.00450261	0.0315534	1.35152
POS05082	4.8287e+06	348324	1.38308e+06	3.0284e+06	463156	554518	4.89326e+06	1.10187e+07	9.15915e+06	3.24694e+06	4.7738e+06	2.36534e+06	1.7677e+06	5.90953e+06	1.74117	0.0255665	0.106682	1.32318
POS05084	4.54386e+06	487624	1.88152e+06	4.44253e+06	686469	1.23322e+06	4.90101e+06	9.23067e+06	9.6161e+06	4.59034e+06	5.04667e+06	3.72628e+06	2.21254e+06	6.18518e+06	1.48311	0.011308	0.0599748	1.34559
POS05092	1.20655e+07	1.04851e+07	1.14419e+07	1.0507e+07	1.1682e+07	1.0734e+07	84841.5	173807	188527	1.28349e+07	121589	1.11928e+07	1.11526e+07	4.09941e+06	-1.44389	0.0190668	0.0866862	1.70006
POS05173	6.3283e+06	320449	972628	1.35205e+06	154833	579883	3.64377e+06	1.11704e+07	1.32349e+07	3.06806e+06	5.2908e+06	4.56514e+06	1.61802e+06	6.82885e+06	2.07741	0.0258765	0.107612	1.46835
POS05180	199993	2842.53	14320.1	114381	2777.01	0	1.47972e+06	6.58475e+06	5.82517e+06	1.83377e+06	1.46582e+06	1.83937e+06	55718.9	3.17143e+06	5.83082	0.00915224	0.0517825	1.19999
POS05187	5.03011e+06	244300	1.24778e+06	1.21623e+06	97944.3	780172	3.86474e+06	5.84029e+06	1.15411e+07	2.73273e+06	4.99734e+06	3.97877e+06	1.43609e+06	5.49249e+06	1.93531	0.0211313	0.0932969	1.28984
POS05207	1.13423e+06	40950.7	518052	699619	215726	348894	2.15079e+06	3.04286e+06	4.42042e+06	2.04412e+06	2.59782e+06	2.21395e+06	492912	2.74499e+06	2.4774	0.000218395	0.00427319	1.09519
POS05215	288324	64810.2	55708	310634	3216.66	6107.34	2.72024e+06	5.88589e+06	5.13984e+06	4.3601e+06	2.6933e+06	3.57539e+06	121467	4.06246e+06	5.06372	2.4066e-05	0.000982628	1.48508
POS05218	814858	2809.72	11273.3	79556.9	0	0	1.48144e+06	7.45265e+06	7.05266e+06	6.97303e+06	2.00342e+06	3.30687e+06	151416	4.71168e+06	4.95965	0.00239307	0.0206155	1.48766
POS05223	1.08108e+07	597764	4.83028e+06	2.61888e+06	1.28796e+06	3.55269e+06	1.08829e+07	1.56751e+07	2.29743e+07	9.83868e+06	1.33247e+07	1.12412e+07	3.94973e+06	1.39895e+07	1.82452	0.00241427	0.020711	2.20911
POS05243	2.60865e+06	1.1213e+06	4.00395e+06	9.08339e+06	1.45198e+06	992131	8.65815e+06	1.23052e+07	2.95976e+07	1.05594e+07	2.51083e+07	6.30091e+06	3.21024e+06	1.54216e+07	2.2642	0.0138904	0.069354	2.25682
POS05250	1.82584e+08	1.93989e+08	2.36538e+08	3.07959e+08	2.73414e+08	1.93146e+08	1.82125e+08	1.39618e+08	1.7657e+08	1.83613e+08	1.88558e+08	1.38273e+08	2.31272e+08	1.68126e+08	-0.460044	0.0195986	0.0886138	4.96688
POS05256	3.74837e+06	528574	1.51646e+06	1.52042e+06	594380	1.37116e+06	3.39669e+06	4.25716e+06	7.56175e+06	5.85925e+06	2.97199e+06	4.22436e+06	1.54656e+06	4.71187e+06	1.60724	0.00383234	0.0280986	1.209
POS05296	3.14265e+06	126748	1.22806e+06	1.6566e+06	465882	1.10701e+06	3.62712e+06	3.62604e+06	6.37703e+06	3.22981e+06	4.27038e+06	2.1686e+06	1.28782e+06	3.88316e+06	1.5923	0.00476634	0.0330964	1.09138
POS05309	2.65328e+06	194751	834052	1.14135e+06	256045	888334	2.90797e+06	4.32101e+06	5.6383e+06	3.18366e+06	3.26104e+06	3.17011e+06	994635	3.74701e+06	1.9135	0.000629437	0.00859042	1.19167
POS05312	2.71792e+06	124019	1.25883e+06	1.1435e+06	301304	980991	3.02015e+06	3.16709e+06	5.40446e+06	2.65309e+06	3.13731e+06	2.15633e+06	1.08776e+06	3.25641e+06	1.58192	0.00436658	0.0309958	1.00525
POS05318	8.81196e+06	746241	4.39563e+06	3.61742e+06	1.25316e+06	3.19079e+06	9.46675e+06	1.18137e+07	1.83622e+07	8.98668e+06	1.12054e+07	8.88087e+06	3.6692e+06	1.14526e+07	1.64214	0.00201955	0.0184692	1.95148
POS05344	64640.1	10391.1	52947.2	258307	13274.8	82668.1	1.86901e+06	6.2701e+06	4.83675e+06	4.264e+06	2.6574e+06	2.22804e+06	80371.3	3.68755e+06	5.51984	0.000447571	0.00690496	1.37823
POS05362	11851.4	0	0	0	0	0	562558	7.49251e+06	2.55711e+06	7.80181e+06	1.16472e+06	3.24195e+06	1975.23	3.80344e+06	10.9111	0.0138883	0.069354	1.26338
POS05370	8.84302e+06	2.54581e+06	705404	1.3307e+06	2.01518e+06	368796	1.01606e+07	8.14953e+06	8.1749e+06	5.43802e+06	9.22414e+06	6.39206e+06	2.63482e+06	7.9232e+06	1.58838	0.00486733	0.0334248	1.51441
POS05378	572383	737549	268721	32886.1	542387	119437	1.39785e+06	2.63701e+06	4.07124e+06	3.21878e+06	1.19228e+06	2.30917e+06	378894	2.47106e+06	2.70526	0.00106386	0.0120828	1.01156
POS05383	76078.6	8940.9	388351	23245.6	100869	89544.2	1.89196e+06	3.88353e+06	5.52812e+06	4.79912e+06	1.85346e+06	5.49916e+06	114505	3.90923e+06	5.0934	0.00026553	0.00489497	1.39943
POS05386	1.44179e+06	26448.6	449536	883757	34478.6	262863	5.53353e+06	2.66831e+06	3.64358e+06	3.12891e+06	6.20629e+06	4.64119e+06	516479	4.30364e+06	3.05878	0.000104253	0.00261452	1.38469
POS05392	32940.2	2897.81	212145	9139.8	88700.2	83210.3	1.09131e+06	2.3422e+06	3.58781e+06	3.00795e+06	1.02789e+06	2.29247e+06	71505.5	2.22494e+06	4.95957	0.000428955	0.00672453	1.0495
POS05435	1.41761e+06	8319.17	23173.5	281932	12981.7	17137.5	1.60298e+06	7.37252e+06	6.09081e+06	6.37156e+06	1.98617e+06	3.12022e+06	293525	4.42404e+06	3.91381	0.002634	0.0218895	1.41488
POS05460	7.89534e+06	9.21462e+06	1.18893e+07	3.63864e+06	1.83675e+06	9.62609e+06	1.26982e+07	2.28229e+07	2.43576e+07	5.84074e+06	1.43271e+07	2.2704e+07	7.35012e+06	1.71251e+07	1.22027	0.0162449	0.0773198	2.06258
POS05535	2.75595e+08	2.11582e+08	2.30183e+08	2.07223e+08	3.64687e+08	4.03232e+08	2.06402e+08	8.10218e+07	2.13525e+08	2.71653e+07	2.27683e+08	1.75565e+08	2.82084e+08	1.55227e+08	-0.861745	0.0240323	0.102148	7.12858
POS05537	1.24382e+07	1.25307e+07	1.33596e+07	1.26814e+07	1.95245e+07	1.32046e+07	1.28477e+07	2.01992e+06	1.26034e+07	2.30417e+06	1.21278e+07	1.00311e+07	1.39565e+07	8.65568e+06	-0.689218	0.0497629	0.173014	1.40087
POS05549	1.26709e+06	6584.76	90336.1	121143	5814.41	315262	1.67276e+06	2.44281e+06	2.42429e+06	3.1594e+06	1.67131e+06	2.58908e+06	301038	2.32661e+06	2.95021	6.08492e-05	0.00178944	1.03571
POS05582	4.06372e+07	8.70298e+07	5.33329e+07	6.46458e+07	4.19615e+07	4.90235e+07	3.62413e+07	3.72129e+07	4.71316e+07	9.08941e+06	3.7498e+07	2.00963e+07	5.61051e+07	3.12116e+07	-0.846051	0.0211778	0.0934168	3.00303
POS05624	297806	28616	419727	379673	110178	174835	2.68158e+06	8.74621e+06	7.53839e+06	5.16326e+06	3.43516e+06	3.50618e+06	235139	5.17846e+06	4.46094	0.000619872	0.00853046	1.61054
POS05627	615222	69293.9	733847	836811	272648	441772	5.64105e+06	1.62234e+07	1.50039e+07	1.02082e+07	6.89525e+06	7.53819e+06	494932	1.02517e+07	4.37248	0.000308773	0.00539043	2.28396
POS05628	446048	33306.4	458513	749956	239995	303319	4.7839e+06	1.07097e+07	1.29866e+07	6.85546e+06	5.01147e+06	4.67308e+06	371856	7.50336e+06	4.33472	0.000592424	0.00830317	1.92836
POS05631	798549	194257	1.18448e+06	1.20669e+06	464503	672374	7.99092e+06	2.2846e+07	2.12215e+07	1.47088e+07	1.05246e+07	1.07489e+07	753474	1.46734e+07	4.28351	0.00023922	0.00454214	2.73622
POS05640	503916	20510.4	601559	685108	173445	315983	3.38884e+06	1.04254e+07	9.01362e+06	7.46272e+06	4.96888e+06	6.25079e+06	383420	6.91837e+06	4.17343	0.000110264	0.00272379	1.88919
POS05651	135532	6769.24	171961	235583	56750.9	61738.9	1.48111e+06	3.73452e+06	4.65983e+06	2.91807e+06	1.84092e+06	1.82847e+06	111389	2.74382e+06	4.6225	0.000458396	0.00698475	1.17349
POS05652	274508	25225.3	355141	431051	118319	207837	3.07659e+06	8.15704e+06	7.87911e+06	5.86545e+06	3.59092e+06	3.88703e+06	235347	5.40936e+06	4.5226	0.00020846	0.0041612	1.66847
POS05653	130731	4135.8	215826	234171	31166.3	97071.7	1.67635e+06	5.08446e+06	4.6463e+06	3.2597e+06	2.14173e+06	2.16933e+06	118850	3.16298e+06	4.73406	0.000387537	0.00626808	1.27154
POS05655	34574.3	0	57917	30000.6	9475.84	13570.5	1.03256e+06	5.48904e+06	4.98931e+06	1.8599e+06	1.37781e+06	1.59822e+06	24256.4	2.72447e+06	6.81147	0.00733949	0.0447663	1.12464
POS05661	281983	12291.6	317587	399999	113522	181301	2.71938e+06	8.01922e+06	7.41183e+06	5.36729e+06	3.62609e+06	3.55519e+06	217781	5.1165e+06	4.55421	0.000282031	0.00513666	1.61857
POS05669	71207.9	8076.64	172453	164806	50879.1	66370.7	1.35859e+06	3.45515e+06	3.42869e+06	2.37946e+06	1.69801e+06	1.6631e+06	88965.5	2.3305e+06	4.71125	0.000144864	0.00322749	1.10338
POS05699	86442.1	4083.61	7100.98	12095.1	3385.14	0	1.38426e+06	3.17334e+06	3.78607e+06	2.3912e+06	1.64862e+06	3.10099e+06	18851.1	2.58075e+06	7.09699	5.52035e-05	0.00166809	1.18307
POS05706	28399.7	0	7310.3	5779.02	0	0	866096	4.72699e+06	5.16019e+06	1.28444e+06	1.32112e+06	2.05982e+06	6914.83	2.56978e+06	8.53773	0.00757988	0.045949	1.09181
POS05712	134441	0	181829	104696	20392.3	161693	3.65122e+06	5.79419e+06	1.05441e+07	3.38684e+06	5.82436e+06	6.43845e+06	100508	5.93986e+06	5.88504	0.000245704	0.00463322	1.74741
POS05713	56433.1	0	63979.8	40944.7	4458.11	38942	1.36066e+06	1.99101e+06	3.87333e+06	1.20708e+06	1.44743e+06	2.30577e+06	34126.3	2.03088e+06	5.89508	0.000605865	0.0084199	1.00858
POS05715	38929.6	0	39692.4	32685.5	4715.98	20277.7	1.30264e+06	3.52055e+06	2.71876e+06	1.18765e+06	2.14449e+06	1.65278e+06	22716.9	2.08781e+06	6.52208	0.000225941	0.0043362	1.0554
POS05718	614694	1.23232e+06	4.43575e+06	5.42239e+06	648977	624251	3.33968e+06	4.43222e+06	5.94921e+06	5.4076e+06	4.34026e+06	6.36177e+06	2.16306e+06	4.97179e+06	1.20069	0.0187291	0.0854791	1.08811
POS05732	22531.2	3491.52	34192.7	20356.9	7989.29	16188.6	1.00566e+06	1.96325e+06	3.42263e+06	2.04988e+06	1.7353e+06	2.03667e+06	17458.4	2.03556e+06	6.86537	8.93708e-05	0.00238577	1.03795
POS05848	4.30785e+06	8.08272e+06	824230	4.89259e+06	920854	2.53356e+06	191683	32123.8	480083	17934.9	191315	164787	3.59364e+06	179654	-4.32215	0.0129711	0.0660997	1.17757
POS05853	1.62694e+07	9.97803e+06	1.93839e+06	9.75961e+06	1.56592e+06	5.91979e+06	709779	222562	1.24399e+06	86738.9	470264	529152	7.57185e+06	543748	-3.79964	0.0119138	0.0625176	1.68549
POS05854	185298	13174.5	18222.2	136885	0	4126.64	2.66584e+06	4.58605e+06	4.48718e+06	3.00167e+06	245314	2.76444e+06	59617.7	2.95841e+06	5.63294	0.00116097	0.0128605	1.21157
POS05893	100698	57152.1	71620.7	89841.6	62125.6	63066.9	585718	4.08987e+06	2.49714e+06	3.49466e+06	1.29388e+06	1.79145e+06	74084.1	2.29212e+06	4.95137	0.00222609	0.0196218	1.0394
POS05956	2.96749e+07	3.98704e+07	4.47528e+07	2.06484e+07	4.25143e+07	2.5265e+07	1.71055e+07	2.50432e+07	3.73454e+06	4.60791e+06	7.57223e+06	2.09582e+06	3.37876e+07	1.00265e+07	-1.75267	0.0015215	0.0152788	3.31354
POS05979	94725.6	0	9531.93	27134.2	3391.47	18942.9	1.728e+06	2.47502e+06	2.66861e+06	1.5419e+06	1.48069e+06	1.79832e+06	25621	1.94876e+06	6.24908	2.81096e-06	0.000231317	1.04891
POS06004	135960	0	6124.62	59590.3	12476.7	0	1.2916e+06	5.37932e+06	4.44624e+06	5.58315e+06	1.70437e+06	2.32977e+06	35692	3.45574e+06	6.59725	0.00136439	0.0141762	1.30082
POS06021	318575	2809.74	120525	51077.3	22653	58550	2.13679e+06	2.70905e+06	3.35016e+06	2.36804e+06	2.12724e+06	3.14931e+06	95698.3	2.6401e+06	4.78595	3.79723e-07	6.35939e-05	1.2068
POS06027	215067	0	79425.3	25300.9	16379.2	30956.5	1.64585e+06	2.13965e+06	2.81717e+06	1.86494e+06	1.5896e+06	2.08378e+06	61188.2	2.0235e+06	5.04746	9.58693e-07	0.000116949	1.05856
POS06117	6.79134e+06	4.88136e+06	6.33438e+06	2.21897e+06	2.56946e+06	5.13805e+06	4.56051e+06	407187	900053	646733	602075	3.55284e+06	4.65559e+06	1.77823e+06	-1.38852	0.0224451	0.0973572	1.04895
POS06132	9.52328e+06	1.22702e+07	2.01042e+06	5.79108e+06	1.46462e+06	3.31461e+06	411679	154949	820626	49636.2	365981	437384	5.72904e+06	373376	-3.93959	0.0132643	0.0670805	1.47576
POS06133	1.99688e+07	2.58219e+07	4.33352e+06	1.15824e+07	3.0947e+06	6.85095e+06	789368	358754	1.74232e+06	159448	916682	882319	1.1942e+07	808148	-3.88529	0.0139786	0.0696182	2.12324
POS06153	4.27507e+06	4.48492e+06	1.19545e+07	3.86244e+06	4.01432e+06	4.00612e+06	2.05411e+06	567092	2.45286e+06	4.92617e+06	2.06099e+06	391539	5.43289e+06	2.07546e+06	-1.38829	0.0452576	0.161441	1.04695
POS06222	16808.8	2347.02	5240.6	16669.6	0	3141.57	579959	3.56614e+06	4.19215e+06	2.77904e+06	940018	1.19555e+06	7367.93	2.20881e+06	8.22779	0.00507374	0.0342677	1.0159
POS06281	7.83295e+06	1.10262e+07	1.63015e+06	4.56123e+06	1.06339e+06	2.6911e+06	342524	86680.4	579541	40642.1	275761	235067	4.80084e+06	260036	-4.20651	0.0175346	0.0813806	1.34063
POS06282	1.64339e+07	2.30894e+07	3.32288e+06	9.99202e+06	2.39937e+06	5.75712e+06	925685	246094	1.25763e+06	122631	653606	649427	1.01658e+07	642513	-3.98385	0.017104	0.0800967	1.94456
POS06325	2.26887e+07	1.88846e+07	2.34087e+07	2.83694e+07	2.40107e+07	1.67446e+07	1.34186e+07	1.20054e+07	1.92628e+07	1.83835e+07	2.01139e+07	1.44143e+07	2.23511e+07	1.62664e+07	-0.458449	0.0187777	0.0856217	1.54032
POS06341	7.46086e+06	5.85965e+06	3.08412e+06	5.11181e+06	2.234e+06	2.20042e+06	0	0	0	0	0	0	4.32514e+06	1	-22.0443	0.000609594	0.00844796	1.4523
POS06435	9.77395e+06	1.01834e+07	819054	9.7631e+06	908491	1.28216e+06	1.00416e+07	9.96077e+06	9.8854e+06	1.10564e+07	9.9884e+06	9.70444e+06	5.45503e+06	1.01062e+07	0.889577	0.042578	0.154959	1.27038
POS06569	9.54323e+06	7.63949e+06	5.02274e+06	6.68673e+06	3.74776e+06	4.53783e+06	97678.1	76320.7	85383.6	89918.9	105296	96154.1	6.1963e+06	91791.8	-6.0769	4.32152e-05	0.00142812	1.79392
POS06571	8.52997e+07	7.04989e+07	4.56516e+07	6.0908e+07	3.51657e+07	4.21073e+07	13722.5	10950.7	8020.32	16728.6	12904.1	13513.8	5.66052e+07	12640	-12.1287	2.73799e-05	0.00107785	5.48914
POS06622	1.93067e+06	1.07248e+07	2.3684e+06	4.84466e+06	1.87078e+06	1.07188e+07	1.60799e+07	1.19845e+07	1.79753e+07	1.27935e+07	5.81057e+06	1.11509e+07	5.40969e+06	1.26324e+07	1.22352	0.0146173	0.0718409	1.70706
POS06722	4.09415e+06	2.75421e+06	2.62853e+06	2.14335e+06	1.52822e+06	1.17155e+06	0	22535.4	14709.5	0	0	8927.76	2.38667e+06	7695.44	-8.27678	0.000222513	0.00431108	1.09317
POS06863	2.96554e+06	6.46279e+06	1.55715e+06	4.06486e+06	4.06717e+06	2.07853e+06	1993.72	0	0	0	0	0	3.53267e+06	332.287	-13.376	0.000609089	0.00844796	1.33907
POS06896	2.31554e+07	299601	165652	2.21056e+07	102028	59298.3	2.3378e+07	2.17355e+07	2.38603e+07	2.64949e+07	2.303e+07	2.15783e+07	7.64792e+06	2.33462e+07	1.61005	0.00838368	0.0489593	2.59485
POS07059	1.59821e+06	3.74394e+06	2.07361e+06	9.6073e+06	1.67755e+06	1.32373e+06	270607	106027	429484	195715	121365	213994	3.33739e+06	222865	-3.90448	0.0380084	0.142636	1.01854
POS07173	3.7793e+06	3.47275e+06	3.87942e+06	3.58157e+06	4.21069e+06	3.60135e+06	191366	262396	303456	309433	201944	212511	3.75418e+06	246851	-3.92678	2.40443e-11	5.93954e-08	1.42973
POS07224	7.80375e+06	4.63548e+06	2.60222e+06	6.50349e+06	2.10191e+06	2.00219e+06	78821.6	98252	94796.6	80714.5	79088.7	95230.1	4.27484e+06	87817.2	-5.60522	0.00191574	0.0177741	1.38426
POS07311	215091	5.03708e+06	1.64675e+06	6.54623e+06	3.30851e+06	943972	4614.39	186773	115337	110644	24637.6	9692.3	2.9496e+06	75283.1	-5.29205	0.0174336	0.081064	1.05714
POS07451	2.315e+07	2.52912e+07	2.00805e+07	3.35663e+07	2.83727e+07	1.60561e+07	1.12328e+07	1.40874e+07	2.4731e+07	1.09151e+07	1.69151e+07	1.82844e+07	2.44195e+07	1.60276e+07	-0.60747	0.0288752	0.11636	1.74062
POS07454	3.52353e+06	4.32511e+06	3.03701e+06	3.73992e+06	2.27779e+06	2.82671e+06	0	1611.47	114132	1722.16	0	106743	3.28835e+06	37368.2	-6.45941	6.91759e-07	9.20505e-05	1.3447
POS07457	3.79837e+07	4.69677e+07	3.29152e+07	4.01234e+07	2.45013e+07	3.13385e+07	56112.8	74629.5	186138	133579	117288	95106.1	3.56383e+07	110476	-8.33356	5.75245e-07	8.44568e-05	4.44978
POS07507	3.51302e+06	2.04836e+06	6.23303e+06	4.05798e+06	4.78333e+06	2.69508e+06	2.15726e+06	234122	532616	962714	2.68245e+06	429031	3.88847e+06	1.16637e+06	-1.73718	0.00424568	0.0303608	1.10015
POS07537	553877	5.9082e+06	3.05041e+06	4.95468e+06	3.33738e+06	2.12281e+06	752968	772253	1.21931e+06	557441	505551	579073	3.32122e+06	731099	-2.18358	0.00849386	0.0494274	1.03827
POS07541	2.83729e+07	2.64928e+07	5.03429e+06	2.91028e+07	3.27396e+07	2.86768e+07	9.70567e+07	7.9962e+07	8.67648e+07	3.04085e+07	1.40296e+07	8.6932e+07	2.50699e+07	6.58589e+07	1.39342	0.0197423	0.0891563	4.0215
POS07545	2.78595e+07	2.5925e+07	2.81535e+07	2.81975e+07	3.0619e+07	2.65028e+07	2.73869e+07	64303.7	74978.7	3.09988e+07	82774.5	154228	2.78762e+07	9.79367e+06	-1.50911	0.0152487	0.0740768	2.7667
POS07570	2.81264e+07	1.79065e+07	1.12104e+07	1.72687e+07	1.81588e+07	1.72724e+07	1.32996e+07	1.04163e+07	1.5899e+07	9.56398e+06	9.00425e+06	1.28735e+07	1.83239e+07	1.18428e+07	-0.629718	0.0257411	0.107115	1.57892
POS07584	5.29418e+07	65324	5.31107e+07	5.0025e+07	5.44531e+07	5.40018e+07	327445	263909	259577	5.91191e+07	553567	196082	4.40996e+07	1.01199e+07	-2.12356	0.0276048	0.112805	3.5757
POS07598	781369	5.69513e+06	3.60382e+06	953807	2.3399e+06	2.30691e+06	165334	146687	269324	117708	92707.9	112748	2.61349e+06	150751	-4.11573	0.00810637	0.0478489	1.02435
POS07618	711614	778055	599631	705893	601222	580475	6.43472e+06	6.19377e+06	6.09707e+06	7.39456e+06	6.872e+06	6.24072e+06	662815	6.53881e+06	3.30235	6.94728e-11	1.37292e-07	1.83922
POS07625	3.06793e+06	3.01064e+06	1.53232e+06	2.59462e+06	1.52254e+06	1.55439e+06	50501.4	129636	135196	174216	73831.4	117018	2.21374e+06	113400	-4.287	4.9839e-05	0.00155106	1.05376
POS07667	9.0492e+06	9.5354e+06	4.1661e+06	8.29759e+06	3.95069e+06	3.43006e+06	2.14443e+06	1.67665e+06	2.84053e+06	920846	1.97179e+06	2.15524e+06	6.40484e+06	1.95158e+06	-1.71452	0.00377274	0.027799	1.4046
POS07669	4.3187e+06	7.40747e+06	80198.1	505831	7.34081e+06	570286	7.427e+06	7.40853e+06	7.70262e+06	8.47847e+06	7.48194e+06	7.0689e+06	3.37055e+06	7.59458e+06	1.17198	0.0142201	0.0705365	1.23478
POS07680	7.40463e+06	8.10741e+06	925562	1.27195e+07	768083	6.68408e+06	1.03329e+07	1.02335e+07	1.83103e+07	1.18826e+07	1.06706e+07	1.52655e+07	6.10155e+06	1.27826e+07	1.06693	0.0159226	0.0763373	1.64745
POS07697	1.34634e+08	2.51054e+08	7.55943e+07	1.50511e+08	9.60087e+07	5.88418e+07	6.41073e+07	4.07184e+07	4.37168e+07	2.62465e+07	4.50207e+07	3.53515e+07	1.27774e+08	4.25269e+07	-1.58715	0.0145155	0.0717136	5.88903
POS07699	1.77739e+07	2.92088e+07	8.32645e+06	1.8136e+07	1.08992e+07	7.08503e+06	6.8949e+06	5.20389e+06	4.837e+06	3.43545e+06	4.81765e+06	4.0243e+06	1.52382e+07	4.86886e+06	-1.64604	0.0125575	0.0647121	2.06527
POS07704	2.22525e+07	1.38083e+06	881563	1.06653e+06	1.27931e+06	2.18939e+07	2.19459e+07	2.14321e+07	2.16516e+07	2.44945e+07	2.16847e+07	2.12832e+07	8.12576e+06	2.2082e+07	1.4423	0.0104343	0.0566182	2.38067
POS07706	5.82016e+06	1.47026e+07	7.00045e+06	8.49135e+06	9.01035e+06	4.9034e+06	598068	303245	1.45953e+06	1.05626e+06	630951	1.33631e+06	8.32138e+06	897393	-3.21301	0.000421487	0.00663171	1.94475
POS07737	3.00054e+07	4.59532e+07	2.81456e+06	8.30465e+06	8.19021e+06	8.90463e+06	4.66454e+07	5.01051e+07	4.88809e+07	5.347e+07	2.2978e+07	1.36452e+07	1.73621e+07	3.92874e+07	1.17813	0.0470769	0.16625	2.73458
POS07742	4.88216e+06	7.19593e+06	3.02699e+06	6.02855e+06	2.95506e+06	2.36101e+06	1.98702e+06	1.42833e+06	1.66535e+06	1.06045e+06	1.68844e+06	1.35891e+06	4.40828e+06	1.53141e+06	-1.52535	0.00498971	0.0338944	1.12087
POS07765	1.07931e+06	4.46727e+06	4.318e+06	1.0093e+06	4.294e+06	4.32581e+06	836747	750074	1.33661e+06	396485	994324	521870	3.24895e+06	806018	-2.01109	0.00638249	0.0405826	1.03592
POS07768	0	0	0	0	1871.59	0	2.28484e+06	1.05666e+06	3.74393e+06	1.09874e+06	1.44793e+06	3.60859e+06	311.932	2.20678e+06	12.7884	0.0012848	0.0137495	1.02247
POS07787	4.97069e+07	6.27671e+07	1.93142e+07	3.81655e+07	1.97752e+07	1.95284e+07	1.48626e+07	1.15258e+07	1.78371e+07	1.04764e+07	1.58956e+07	1.35494e+07	3.48762e+07	1.40245e+07	-1.31429	0.0212523	0.0936073	2.84187
POS07799	6.44607e+06	1.49963e+06	4.4564e+06	1.43124e+06	1.92973e+06	3.10946e+06	355386	492003	1.08326e+06	213679	952871	243659	3.14542e+06	556810	-2.498	0.0105719	0.0571764	1.01511
POS07801	1.53267e+07	1.00589e+07	7.50967e+06	1.415e+07	2.08935e+06	8.9791e+06	1.9961e+06	3.628e+06	6.59016e+06	2.40228e+06	956567	3.48836e+06	9.68562e+06	3.17691e+06	-1.60822	0.0115798	0.061122	1.56964
POS07843	5927.81	4111.38	0	4104.62	0	1849.83	4.55413e+06	1.35317e+06	2.08374e+06	728393	2.61751e+06	3.52107e+06	2665.61	2.47633e+06	9.85953	0.00154632	0.0154335	1.0631
POS07857	2.09117e+06	1.89656e+06	3.14108e+06	3.1501e+06	1.14102e+06	4.18829e+06	1.31317e+07	1.2402e+07	1.22672e+07	1.36516e+07	1.23944e+07	1.21993e+07	2.60137e+06	1.26744e+07	2.28457	2.28538e-09	2.0529e-06	2.41716
POS07870	2.01094e+07	4.72329e+07	3.3845e+07	1.48147e+07	2.01782e+07	5.15658e+07	4.83044e+07	4.79219e+07	4.84266e+07	5.40779e+07	6.90073e+07	4.53415e+07	3.1291e+07	5.21799e+07	0.737747	0.0162389	0.0773198	2.82514
POS07900	1.96741e+08	2.06871e+08	1.26661e+08	2.09205e+08	1.28279e+08	1.32443e+08	9.57662e+07	8.13141e+07	1.23417e+08	7.67101e+07	1.13847e+08	9.73776e+07	1.667e+08	9.8072e+07	-0.765338	0.00397496	0.0289224	5.51231
POS07973	1.92012e+07	1.38102e+07	9.13618e+06	3.65806e+07	1.18561e+07	1.18557e+07	3.10267e+06	4.67007e+06	8.72969e+06	2.65614e+06	5.09667e+06	3.20456e+06	1.70733e+07	4.57663e+06	-1.89939	0.0145393	0.0717598	2.17862
POS07974	4719.01	0	0	2793.27	0	2953.58	2.54881e+06	2.97863e+06	8.35066e+06	1.80664e+06	2.38527e+06	7.95291e+06	1744.31	4.33715e+06	11.2799	0.00516303	0.0346576	1.39066
POS07975	1.83952e+08	2.11837e+08	8.70281e+07	3.4562e+08	1.17886e+08	1.12201e+08	5.17175e+07	4.70864e+07	8.41135e+07	4.47126e+07	3.13284e+07	3.153e+07	1.76421e+08	4.84147e+07	-1.8655	0.00914809	0.0517825	7.1947
POS07982	3.46179e+07	4.34233e+07	1.55999e+07	7.44412e+06	2.12311e+07	1.5285e+07	7.22356e+06	1.05207e+07	1.0829e+07	8.99229e+06	7.23337e+06	8.66086e+06	2.29336e+07	8.90996e+06	-1.36397	0.0299932	0.11958	2.31719
POS08010	117743	167399	4.687e+07	4.35694e+07	4.50308e+07	64292.4	4.49822e+07	4.40894e+07	4.60652e+07	5.10833e+07	4.59222e+07	4.37372e+07	2.26366e+07	4.59799e+07	1.02235	0.0440817	0.158794	2.87646
POS08020	5.45191e+06	1.16114e+07	7.32719e+06	8.76239e+06	7.10407e+06	5.66936e+06	2.65449e+06	1.42425e+06	4.01251e+06	2.93235e+06	2.24163e+06	3.82786e+06	7.65439e+06	2.84885e+06	-1.42591	0.00079276	0.0100278	1.53739
POS08021	5.9342e+07	1.24215e+08	7.95433e+07	9.65924e+07	7.78037e+07	6.19388e+07	3.03278e+07	1.525e+07	4.36899e+07	3.25659e+07	2.81867e+07	4.18227e+07	8.32392e+07	3.19738e+07	-1.38037	0.000750353	0.0096585	5.03247
POS08030	0	0	3326.62	12873.3	2536.86	15572.3	2.87683e+06	1.10956e+06	2.59357e+06	1.81099e+06	1.47125e+06	2.30575e+06	5718.18	2.02799e+06	8.47028	2.67989e-05	0.0010592	1.03119
POS08076	1.59376e+07	5.7596e+07	3.72623e+07	1.1147e+07	3.27833e+07	2.78667e+07	8.68596e+06	1.0105e+07	1.35393e+07	6.22242e+06	1.07216e+07	8.05357e+06	3.04321e+07	9.55464e+06	-1.67132	0.0123573	0.064078	2.94074
POS08081	7.24788e+06	815469	5.10859e+06	7.02231e+06	1.5197e+06	2.55524e+06	190177	210853	232575	232851	204725	215801	4.04486e+06	214497	-4.23706	0.00739792	0.0450393	1.23357
POS08083	1.28763e+08	5.29803e+07	7.36994e+07	1.42688e+08	5.15144e+07	9.0944e+07	1.29004e+07	2.91208e+07	1.86443e+07	2.82404e+07	1.67246e+07	1.89666e+07	9.00981e+07	2.07662e+07	-2.11726	0.00143543	0.0146675	5.59698
POS08092	6.65173e+06	2.53533e+06	3.72694e+06	7.25021e+06	2.66831e+06	4.56332e+06	637147	1.38187e+06	915946	1.37944e+06	808121	894766	4.56597e+06	1.00288e+06	-2.18677	0.00152627	0.0153099	1.2677
POS08105	6.35318e+06	8.30332e+06	5.10615e+06	8.89385e+06	5.85856e+06	4.21843e+06	323276	1.50846e+06	2.10566e+06	1.03853e+06	1.87433e+06	1.23716e+06	6.45558e+06	1.3479e+06	-2.25983	6.99195e-05	0.00197958	1.62989
POS08135	6.01307e+07	643899	4.93469e+07	3.79797e+07	5.70058e+07	612850	2.28285e+06	9.33196e+06	1.52883e+07	4.26809e+06	1.74455e+06	4.16697e+06	3.42866e+07	6.18046e+06	-2.47186	0.0320516	0.125426	3.14345
POS08142	9.18006e+06	1.25496e+07	1.04714e+07	1.75109e+07	8.78052e+06	1.01859e+07	867528	472410	980679	815608	596162	780059	1.14464e+07	752074	-3.92787	1.11529e-05	0.000570994	2.38895
POS08143	1.13798e+08	8.25917e+07	5.64208e+07	7.71135e+07	5.19571e+07	7.7991e+07	1.42261e+07	1.48178e+07	1.74414e+07	1.29314e+07	1.5409e+07	1.32552e+07	7.66454e+07	1.46801e+07	-2.38433	4.41929e-05	0.00144593	5.72346
POS08144	7.69889e+06	5.68615e+06	3.98408e+06	5.17912e+06	3.44969e+06	5.22812e+06	910247	997903	1.18546e+06	904960	1.11643e+06	662501	5.20434e+06	962917	-2.43423	3.97927e-05	0.00136425	1.49775
POS08146	3.2547e+07	5.71017e+07	2.80995e+07	5.62769e+07	3.20348e+07	5.80431e+07	3.10155e+07	3.0899e+07	3.06056e+07	3.04144e+07	3.0236e+07	3.1237e+07	4.40172e+07	3.07346e+07	-0.518204	0.0483539	0.169487	2.11802
POS08148	0	0	0	0	0	0	9.88278e+06	3.96681e+06	9.40645e+06	7.99016e+06	4.40163e+06	8.36408e+06	1	7.33532e+06	22.8064	3.38264e-05	0.0012453	1.95839
POS08152	3.57161e+06	1.4288e+07	1.15381e+07	1.91168e+06	9.4655e+06	6.81036e+06	1.54646e+06	1.60375e+06	2.207e+06	1.45277e+06	1.83345e+06	1.65984e+06	7.93087e+06	1.71721e+06	-2.20741	0.00938357	0.0526813	1.62575
POS08154	3.33842e+06	9.67909e+06	6.58895e+06	956547	5.46354e+06	4.55506e+06	356136	327175	702351	257075	548508	411925	5.09694e+06	433862	-3.55432	0.00321465	0.0249129	1.46873
POS08156	4.93223e+07	1.44201e+08	9.07466e+07	1.39057e+07	7.75947e+07	6.48729e+07	6.37239e+06	5.23564e+06	1.07211e+07	5.485e+06	8.62813e+06	6.68728e+06	7.34406e+07	7.18826e+06	-3.35286	0.0040136	0.0291517	5.5054
POS08157	2.26027e+07	586489	2.12923e+07	1.37679e+06	2.61591e+07	1.01991e+07	2.34645e+07	3.65163e+07	2.51152e+07	2.6135e+07	2.345e+07	3.56323e+07	1.37028e+07	2.83856e+07	1.05069	0.0180472	0.0830188	2.40301
POS08187	6.8946e+06	7.99447e+06	5.73836e+06	1.27523e+07	4.41758e+06	6.63342e+06	1.97287e+06	1.80936e+06	3.21449e+06	1.73083e+06	1.81961e+06	2.13613e+06	7.40513e+06	2.11388e+06	-1.80863	0.00130083	0.0138306	1.55501
POS08188	6.6201e+07	7.61607e+07	5.33871e+07	1.21985e+08	4.40811e+07	6.37462e+07	1.99683e+07	1.76241e+07	3.09209e+07	1.71193e+07	1.85648e+07	1.94202e+07	7.09268e+07	2.06029e+07	-1.78348	0.00127259	0.0136679	4.80474
POS08203	4.05309e+06	8.27002e+06	5.94076e+06	7.38648e+06	5.8603e+06	4.36085e+06	2.2122e+06	1.17721e+06	3.21754e+06	2.50804e+06	1.86459e+06	3.20918e+06	5.97858e+06	2.36479e+06	-1.33809	0.000680437	0.00903491	1.33533
POS08207	2.93205e+07	1.15369e+07	7.68509e+06	6.60516e+06	6.7871e+06	7.60771e+06	3.47479e+06	3.04188e+06	4.74243e+06	2.82256e+06	3.49256e+06	3.03776e+06	1.15904e+07	3.43533e+06	-1.75441	0.0485751	0.169901	1.66888
POS08211	2.56507e+06	3.91163e+06	2.7501e+06	4.52466e+06	2.39927e+06	2.81774e+06	256953	123252	226860	160700	150406	213871	3.16141e+06	188673	-4.06661	6.80513e-06	0.000402644	1.26789
POS08215	1.93386e+07	7.07057e+07	4.92664e+07	1.42952e+07	4.51358e+07	3.81525e+07	1.21375e+07	1.37989e+07	1.71448e+07	8.44105e+06	1.34103e+07	1.04984e+07	3.94824e+07	1.25718e+07	-1.65101	0.0103291	0.0561704	3.36815
POS08238	1.33002e+07	1.35659e+06	8.88997e+06	1.43139e+07	2.64932e+06	4.64211e+06	95083.4	89824.3	126191	107961	111138	118168	7.52535e+06	108061	-6.12184	0.00799572	0.0475651	1.71127
POS08258	8.38832e+06	3.68764e+06	4.49065e+06	1.0969e+07	3.19517e+06	5.75361e+06	699196	1.69115e+06	1.05108e+06	1.51216e+06	804624	1.05402e+06	6.08073e+06	1.13537e+06	-2.42108	0.00266552	0.022025	1.46693
POS08261	15629.7	0	4687.73	28859	17189.6	20548.7	3.08398e+06	1.18296e+06	2.86954e+06	2.29763e+06	1.5103e+06	2.98642e+06	14485.8	2.32181e+06	7.32447	3.81205e-05	0.00132164	1.09564
POS08281	107473	166236	641725	4.09497e+06	128395	329322	2.38556e+07	1.83704e+07	3.96389e+07	2.05999e+07	2.9567e+07	2.30314e+07	911353	2.58438e+07	4.82567	1.58064e-05	0.000750878	3.67825
POS08282	601031	2.72896e+06	2.1923e+06	593399	1.38929e+06	1.21419e+06	6.7786e+06	3.81173e+06	2.08652e+07	3.5163e+06	1.18769e+07	6.42523e+06	1.45319e+06	8.87899e+06	2.61117	0.0210283	0.0929986	1.69368
POS08340	7.12147e+07	6.97217e+07	7.24376e+07	7.36639e+07	7.89168e+07	6.97111e+07	9.45563e+07	8.9658e+07	8.04712e+07	9.27446e+07	7.32222e+07	7.95299e+07	7.2611e+07	8.50304e+07	0.227791	0.00784848	0.0471735	2.28352
POS08361	3.59883e+06	5.14046e+06	2.86752e+06	552223	2.23549e+06	3.21443e+06	208446	642258	1.91417e+06	285248	174553	216226	2.93482e+06	573484	-2.35545	0.00597977	0.0387196	1.01242
POS08377	7.22857e+07	5.40761e+07	3.23866e+07	6.68776e+07	3.70017e+07	2.55669e+07	9.59476e+06	1.10616e+07	1.4887e+07	7.91504e+06	1.25075e+07	8.81338e+06	4.80324e+07	1.07965e+07	-2.15344	0.000843913	0.0103817	4.22594
POS08381	3.20941e+07	2.23994e+07	2.78902e+07	2.81946e+07	2.62909e+07	3.335e+07	2.27527e+07	2.11956e+07	2.04036e+07	2.0007e+07	2.51492e+07	2.20514e+07	2.83699e+07	2.19266e+07	-0.371678	0.00491152	0.0335621	1.6766
POS08388	8.6204e+06	9.63957e+06	3.49607e+06	7.70998e+06	3.14803e+06	2.73341e+06	2.87678e+06	3.02085e+06	2.62373e+06	1.91603e+06	3.59351e+06	3.03285e+06	5.89124e+06	2.84396e+06	-1.05067	0.0392501	0.145966	1.03001
POS08400	6.10727e+06	1.04125e+07	6.21253e+06	603307	4.42141e+06	4.27723e+06	348206	286776	321468	211749	198566	194860	5.33904e+06	260271	-4.3585	0.00307984	0.024215	1.53286
POS08410	2.1138e+08	6.313e+08	3.79475e+08	5.97784e+07	3.3006e+08	2.62796e+08	3.09522e+07	276651	5.22545e+07	2.78777e+07	3.9679e+07	3.10624e+07	3.12465e+08	3.03504e+07	-3.36391	0.00486653	0.0334248	11.3168
POS08415	109988	350857	502012	747266	0	570141	7.89505e+06	3.67027e+06	1.57722e+07	6.9321e+06	5.85391e+06	1.51238e+07	380044	9.20788e+06	4.59863	0.00159789	0.0157888	2.03048
POS08418	3.90228e+08	2.74032e+08	1.83888e+08	2.4892e+08	1.76854e+08	2.56529e+08	5.29248e+07	5.23445e+07	6.00177e+07	4.79414e+07	5.27841e+07	4.32282e+07	2.55075e+08	5.15401e+07	-2.30715	7.48704e-05	0.00207589	10.3253
POS08419	2.66144e+07	1.88815e+07	1.25726e+07	1.70612e+07	1.12599e+07	1.803e+07	3.21217e+06	3.4416e+06	3.91069e+06	3.14792e+06	3.62622e+06	2.90128e+06	1.74033e+07	3.37331e+06	-2.36712	9.02887e-05	0.0023918	2.70181
POS08420	2.92573e+06	4.76363e+06	3.15545e+06	5.30897e+06	2.60779e+06	3.16706e+06	768578	427941	701032	156368	713499	297451	3.65477e+06	510811	-2.83892	4.70847e-05	0.00150565	1.27996
POS08422	5.6966e+06	8.88268e+06	5.44186e+06	4.47035e+06	4.89036e+06	4.41577e+06	580445	350234	5.62218e+06	403191	650827	483902	5.63294e+06	1.34846e+06	-2.06257	0.00289865	0.0232065	1.38905
POS08425	2.39343e+07	8.26626e+07	5.71434e+07	1.49914e+07	5.57028e+07	4.81392e+07	1.17418e+07	1.12429e+07	1.60226e+07	9.25662e+06	1.58928e+07	1.22093e+07	4.70956e+07	1.27277e+07	-1.88763	0.00664145	0.0416133	3.90185
POS08426	2.85201e+06	1.04385e+07	6.73713e+06	1.69854e+06	6.74418e+06	5.8684e+06	1.1944e+06	1.17979e+06	1.91113e+06	969647	1.84821e+06	1.35247e+06	5.72312e+06	1.40927e+06	-2.02185	0.00726563	0.0444694	1.37886
POS08428	1.94865e+07	8.30898e+07	5.7791e+07	1.07997e+07	4.97144e+07	3.64767e+07	1.01972e+07	1.04272e+07	1.40115e+07	8.55884e+06	1.16856e+07	9.02032e+06	4.2893e+07	1.06501e+07	-2.00987	0.0139172	0.0694525	3.64225
POS08429	6.88179e+06	5.86425e+06	2.22101e+06	6.38288e+06	2.17512e+06	3.5716e+06	776986	894273	1.27203e+06	675280	863707	711788	4.51611e+06	865677	-2.38318	0.00185831	0.0174547	1.29598
POS08431	1.11135e+06	2.19468e+07	1.86427e+07	297081	1.59106e+07	1.02702e+07	493121	761412	847386	472183	891572	747157	1.13631e+07	702138	-4.01646	0.0167324	0.0790077	2.0734
POS08442	0	0	0	0	0	0	6.47416e+06	2.85198e+06	6.61489e+06	4.95096e+06	2.70901e+06	5.17813e+06	1	4.79652e+06	22.1936	4.11283e-05	0.00139174	1.58621
POS08444	6.46801e+06	2.26687e+07	1.32882e+07	4.79088e+06	1.321e+07	8.18154e+06	3.15039e+06	3.20529e+06	5.87247e+06	2.38674e+06	3.41158e+06	2.91776e+06	1.14346e+07	3.49071e+06	-1.71181	0.0148844	0.0728443	1.80311
POS08445	1.09067e+06	99324.2	426695	180709	5.81891e+06	697599	9.04403e+06	7.86524e+06	1.16649e+07	6.78466e+06	9.66155e+06	7.47881e+06	1.38565e+06	8.74986e+06	2.6587	7.99133e-05	0.00218128	1.94006
POS08463	5.66269e+06	2.08315e+07	7.94194e+06	2.23202e+06	7.58612e+06	6.56116e+06	834521	662455	1.80668e+06	591420	1.09766e+06	884970	8.46924e+06	979617	-3.11194	0.0168657	0.0793787	1.74655
POS08467	1.4906e+07	4.83908e+07	2.83309e+07	4.43705e+06	2.52837e+07	2.04181e+07	2.40142e+06	1.77519e+06	3.91166e+06	1.89646e+06	2.85295e+06	1.96491e+06	2.36277e+07	2.4671e+06	-3.2596	0.00571784	0.0373417	3.07663
POS08474	2.58321e+07	2.35988e+07	1.69036e+07	2.92893e+07	1.55963e+07	1.37375e+07	5.25089e+06	5.06087e+06	6.66208e+06	3.86871e+06	4.988e+06	4.30618e+06	2.08263e+07	5.02279e+06	-2.05184	0.000117062	0.00278615	2.83579
POS08480	1.52527e+07	602193	1.89313e+07	1.05825e+07	1.64728e+07	1.15498e+07	4.22153e+06	5.21532e+06	7.57643e+06	3.85971e+06	4.95625e+06	4.06999e+06	1.22319e+07	4.9832e+06	-1.2955	0.0231937	0.0995125	1.61918
POS08486	1.17629e+07	2.11518e+07	1.27808e+07	1.63517e+07	1.15881e+07	1.13143e+07	4.65094e+06	5.96028e+06	6.36644e+06	3.86792e+06	5.58804e+06	5.12417e+06	1.41583e+07	5.25963e+06	-1.42861	0.000283839	0.00513666	2.10702
POS08490	1.64138e+07	3.09818e+07	1.97168e+07	9.1068e+06	1.74656e+07	1.3017e+07	4.35524e+06	5.89592e+06	8.32555e+06	3.95604e+06	5.46336e+06	3.9289e+06	1.77836e+07	5.32083e+06	-1.74083	0.00254066	0.0214571	2.40392
POS08491	1.92165e+07	7.30961e+06	6.48735e+06	7.92677e+06	1.02743e+07	1.49203e+07	4.36769e+06	2.52977e+06	2.28004e+06	836154	2.30946e+06	1.72441e+06	1.10225e+07	2.34125e+06	-2.23509	0.00209914	0.0188883	2.02347
POS08503	4.61003e+07	4.37963e+07	4.47367e+07	3.901e+07	4.97647e+07	3.92576e+07	6.51299e+07	6.0983e+07	5.59838e+07	6.54206e+07	5.09608e+07	5.03171e+07	4.37776e+07	5.81325e+07	0.409153	0.0012417	0.0134391	2.58943
POS08504	1.07233e+07	1.42992e+07	7.75895e+06	1.47904e+07	9.13157e+06	5.33938e+06	1.83618e+06	1.86185e+06	3.40692e+06	1.37423e+06	2.11823e+06	1.16843e+06	1.03405e+07	1.96097e+06	-2.39866	0.000295569	0.00522335	2.04903
POS08506	1.47197e+08	2.09606e+08	1.08768e+08	2.0896e+08	1.31944e+08	7.91009e+07	3.02794e+07	3.19783e+07	4.76991e+07	2.20221e+07	3.75975e+07	2.65577e+07	1.47596e+08	3.2689e+07	-2.17478	0.000382379	0.00623964	7.5655
POS08516	3.46471e+06	6.28721e+06	1.78057e+06	6.37845e+06	2.01372e+06	1.50761e+06	477596	477459	777426	286286	496762	115563	3.57205e+06	438515	-3.02605	0.0067151	0.041836	1.15027
POS08518	3.05794e+06	1.98671e+06	1.98998e+06	471133	3.58199e+06	3.33899e+06	373439	218797	384982	409535	80331	572227	2.40446e+06	339885	-2.82259	0.00156085	0.0154847	1.0115
POS08522	3.76111e+08	5.87056e+08	2.77128e+08	4.7687e+08	2.95137e+08	2.69942e+08	2.41413e+08	2.23031e+08	2.95192e+08	2.3037e+08	2.73816e+08	2.48498e+08	3.80374e+08	2.52053e+08	-0.593689	0.0374751	0.140956	6.76079
POS08527	1.0299e+07	1.06146e+07	6.78603e+06	1.27308e+07	8.68345e+06	7.66193e+06	5.96871e+06	6.08707e+06	8.13372e+06	5.44395e+06	7.27213e+06	5.95544e+06	9.46263e+06	6.47684e+06	-0.546952	0.0123604	0.064078	1.09429
POS08530	1.98747e+06	6.90387e+06	4.93938e+06	1.40848e+06	5.21285e+06	4.51915e+06	1.06657e+06	1.09081e+06	1.63869e+06	906696	1.58271e+06	1.19623e+06	4.16187e+06	1.24695e+06	-1.73883	0.00681991	0.0423288	1.13704
POS08534	6.95627e+06	7.6181e+06	3.52019e+06	7.78081e+06	4.23484e+06	4.16629e+06	1.91292e+06	2.053e+06	4.72067e+06	2.49466e+06	3.25541e+06	3.8326e+06	5.71275e+06	3.04487e+06	-0.907803	0.0150487	0.0733577	1.02891
POS08539	1.39691e+10	1.57659e+10	9.76692e+09	1.53233e+10	1.04416e+10	9.39365e+09	8.44353e+09	7.6151e+09	1.04754e+10	7.41213e+09	9.23735e+09	8.12325e+09	1.24434e+10	8.55112e+09	-0.541197	0.0121324	0.0633534	39.6826
POS08544	5.38184e+08	7.60472e+08	3.64314e+08	6.76128e+08	4.03695e+08	3.80384e+08	3.60283e+08	3.16007e+08	4.15636e+08	3.12171e+08	3.96216e+08	3.52121e+08	5.2053e+08	3.58739e+08	-0.537045	0.044269	0.15921	7.48501
POS08545	5.56807e+07	7.77442e+07	3.75602e+07	6.98337e+07	4.21781e+07	3.92614e+07	3.6443e+07	3.19134e+07	4.25871e+07	3.22099e+07	4.06925e+07	3.51732e+07	5.37097e+07	3.65032e+07	-0.557161	0.0372112	0.140444	2.47659
POS08560	0	0	0	109300	27693.4	22886.2	3.30603e+06	4.75634e+06	5.96548e+06	4.06231e+06	4.07822e+06	4.52399e+06	26646.6	4.44873e+06	7.3833	2.68709e-07	5.00965e-05	1.59484
POS08565	8.09289e+08	9.06475e+08	5.57412e+08	8.9033e+08	6.01692e+08	5.38682e+08	4.84642e+08	4.30975e+08	5.98549e+08	4.2343e+08	5.26652e+08	4.6626e+08	7.17313e+08	4.88418e+08	-0.554487	0.0118169	0.0621412	9.64109
POS08595	2.47655e+08	1.83193e+08	1.17996e+08	1.60354e+08	1.08233e+08	1.62095e+08	3.32118e+07	3.53138e+07	4.11151e+07	2.92169e+07	3.41186e+07	2.95401e+07	1.63255e+08	3.37527e+07	-2.27405	8.98195e-05	0.00238577	8.20885
POS08601	1.79761e+07	1.97296e+07	1.08637e+07	1.87823e+07	1.11302e+07	7.41721e+06	18295.9	47538.2	277521	17180.2	75356.8	25457.3	1.43165e+07	76891.6	-7.54064	4.86391e-05	0.00153547	2.74159
POS08603	0	47160	4070.33	1.5147e+06	0	0	3.57712e+07	3.47493e+06	3.29325e+06	2.33123e+07	2.61665e+07	2.47546e+06	260989	1.57489e+07	5.91512	0.0257153	0.107115	2.29405
POS08604	0	9856.87	19533.3	8314.58	4980.37	14811.2	2.91504e+07	2.30658e+07	2.5542e+07	1.95361e+07	2.22528e+07	2.02097e+07	9582.72	2.32928e+07	11.2472	1.96388e-08	8.82048e-06	3.6575
POS08605	2.6251e+07	3.19366e+07	1.4412e+07	3.27503e+07	1.79311e+07	1.55421e+07	2.31245e+06	2.38931e+06	5.44168e+06	1.94907e+06	959596	2.67975e+06	2.31372e+07	2.62198e+06	-3.14149	0.000133693	0.00303205	3.24772
POS08676	1.39445e+07	1.07237e+07	5.95198e+06	8.66493e+06	5.11306e+06	6.67866e+06	2.60474e+06	4.27039e+06	9.0475e+06	737497	5.35044e+06	2.98166e+06	8.5128e+06	4.16537e+06	-1.03119	0.0359955	0.137325	1.21465
POS08702	1.17129e+07	1.04127e+07	4.99639e+06	8.18926e+06	3.92463e+06	5.57571e+06	1.25521e+06	3.20296e+06	7.48063e+06	753882	4.07369e+06	1.82554e+06	7.46859e+06	3.09865e+06	-1.2692	0.0233413	0.100059	1.25658
POS08703	721266	1.46027e+06	654495	2.42151e+06	873868	565814	3.8863e+07	5.48461e+07	7.53261e+07	3.80585e+07	4.60311e+07	3.95213e+07	1.1162e+06	4.87744e+07	5.44945	1.1109e-05	0.000570994	5.16354
POS08720	1.6742e+07	2.33534e+07	1.11418e+07	2.04256e+07	9.76123e+06	1.13107e+07	933353	672184	477014	608419	1.49399e+06	918609	1.54558e+07	850595	-4.18353	8.11704e-05	0.00220949	2.75908
POS08860	7.04703e+07	3.91502e+07	7.08501e+07	6.60227e+07	6.81855e+07	9.44801e+07	5.5248e+07	4.21629e+07	3.88427e+07	4.96405e+07	5.89997e+07	5.65089e+07	6.81931e+07	5.02338e+07	-0.440969	0.0470615	0.16625	2.50606
POS08892	2.78143e+07	2.58857e+07	2.37789e+07	3.0346e+07	2.52021e+07	2.6681e+07	2.19792e+07	1.85986e+07	2.17952e+07	1.88613e+07	2.29752e+07	1.92931e+07	2.6618e+07	2.05838e+07	-0.370895	0.000534946	0.00772778	1.73229
POS09049	564615	3.50021e+07	2.84941e+07	574404	3.10236e+07	1.83084e+07	4.2007e+06	384130	403980	346469	5.22032e+06	285567	1.89945e+07	1.80686e+06	-3.39403	0.0214992	0.0942285	2.62649
POS09126	241392	189424	1.98649e+07	1.7115e+07	2.028e+07	1.71967e+07	2.09095e+07	2.15146e+07	2.16702e+07	2.42886e+07	2.04163e+07	1.98293e+07	1.24812e+07	2.14381e+07	0.780418	0.0475289	0.167427	1.76827
POS09133	1.41551e+07	2.65349e+07	2.05851e+07	4.56434e+06	2.23039e+07	1.23566e+07	1.26012e+06	837436	1.49639e+06	1.65358e+06	1.99619e+06	2.66091e+06	1.675e+07	1.65077e+06	-3.34295	0.000923206	0.0109774	2.7486
POS09152	3.93882e+07	2.50618e+07	3.06231e+07	3.9295e+07	3.37351e+07	4.48532e+07	2.24444e+07	2.03654e+07	2.11566e+07	1.7756e+07	2.72821e+07	2.43568e+07	3.54927e+07	2.22269e+07	-0.675219	0.00200252	0.0183552	2.484
POS09154	1.19236e+06	1.04253e+06	617287	901027	3.5007e+06	224823	4.70275e+06	2.95032e+06	3.42489e+06	3.20268e+06	3.53456e+06	3.60892e+06	1.24645e+06	3.57068e+06	1.51837	0.00141302	0.0145286	1.0124
POS09161	9.12449e+06	5.66745e+06	7.85638e+06	8.69529e+06	7.6455e+06	1.0864e+07	5.35899e+06	4.53723e+06	4.64968e+06	4.33348e+06	6.49721e+06	5.77018e+06	8.30885e+06	5.19113e+06	-0.678601	0.0026383	0.0219038	1.19475
POS09162	7.45304e+06	4.80991e+06	6.14285e+06	7.42917e+06	7.34425e+06	8.24572e+06	4.69792e+06	3.76346e+06	4.17903e+06	3.63354e+06	5.17126e+06	4.63524e+06	6.90416e+06	4.34674e+06	-0.667531	0.000990014	0.0115086	1.11928
POS09174	8.38229e+06	5.97363e+06	5.43653e+06	7.02835e+06	3.88979e+06	5.1011e+06	1.88218e+06	2.78342e+06	2.68711e+06	962420	2.75297e+06	2.52679e+06	5.96862e+06	2.26581e+06	-1.39737	0.000371471	0.00614826	1.33515
POS09180	2.91754e+07	2.08386e+07	2.34496e+07	2.7502e+07	2.50654e+07	3.33881e+07	1.73997e+07	1.56107e+07	1.6319e+07	1.4318e+07	2.05587e+07	1.88886e+07	2.65698e+07	1.71825e+07	-0.628853	0.000975497	0.011434	2.13505
POS09184	6.71534e+06	4.49911e+06	5.35728e+06	5.9073e+06	5.44272e+06	7.27372e+06	3.69196e+06	3.50648e+06	3.6869e+06	2.97155e+06	4.48449e+06	4.08987e+06	5.86591e+06	3.73854e+06	-0.64988	0.00093847	0.0111054	1.0123
POS09187	1.29828e+07	1.24315e+07	9.45291e+06	1.29046e+07	7.35664e+06	8.43374e+06	5.33316e+06	6.44298e+06	7.71245e+06	2.89907e+06	6.58764e+06	5.95133e+06	1.05937e+07	5.8211e+06	-0.863842	0.00281469	0.0228528	1.43699
POS09190	4.92019e+06	3.33199e+06	3.05585e+06	4.3724e+06	2.15938e+06	2.95795e+06	1.14733e+06	1.57392e+06	1.43686e+06	434604	1.61389e+06	1.48277e+06	3.4663e+06	1.28156e+06	-1.43549	0.000669875	0.00895641	1.01301
POS09192	4.57094e+07	3.06454e+07	2.8276e+07	3.84331e+07	1.95124e+07	2.67951e+07	1.06193e+07	1.41507e+07	1.35839e+07	5.21099e+06	1.55787e+07	1.36129e+07	3.15619e+07	1.21261e+07	-1.38007	0.000753193	0.00965969	3.01786
POS09193	6.18844e+06	4.17632e+06	3.94529e+06	5.06367e+06	2.68735e+06	3.92859e+06	1.26995e+06	1.93295e+06	2.0019e+06	656912	1.93742e+06	1.85289e+06	4.33161e+06	1.60867e+06	-1.42904	0.000447938	0.00690496	1.14004
POS09196	4.79189e+07	4.63056e+07	3.45224e+07	4.61135e+07	3.02632e+07	3.6538e+07	2.0595e+07	2.98629e+07	3.07913e+07	1.61126e+07	2.48996e+07	2.43155e+07	4.02769e+07	2.44295e+07	-0.72133	0.00187428	0.0175186	2.64297
POS09198	8.06022e+06	6.93818e+06	4.73972e+06	6.46978e+06	2.40291e+06	2.87501e+06	1.30748e+06	2.55488e+06	2.55264e+06	694398	1.97066e+06	1.70942e+06	5.24764e+06	1.79824e+06	-1.54508	0.0055792	0.0365571	1.19208
POS09201	5.80266e+06	3.65182e+06	3.76785e+06	4.87349e+06	2.51741e+06	3.7314e+06	1.46969e+06	1.91219e+06	140401	600865	1.94409e+06	1.76502e+06	4.05744e+06	1.30538e+06	-1.6361	0.000586087	0.00824947	1.14726
POS09210	4.15009e+07	2.6507e+07	3.29127e+07	3.71179e+07	3.27667e+07	4.35944e+07	2.42106e+07	2.2569e+07	2.28447e+07	1.91333e+07	2.75564e+07	2.53265e+07	3.57333e+07	2.36068e+07	-0.598068	0.00158048	0.0156637	2.37937
POS09219	4.90673e+08	3.09787e+08	3.8856e+08	4.28292e+08	3.62303e+08	4.94374e+08	2.54967e+08	2.40656e+08	2.29053e+08	1.93522e+08	3.05278e+08	2.80363e+08	4.12331e+08	2.5064e+08	-0.718189	0.000753146	0.00965969	8.82851
POS09220	1.88027e+07	1.21758e+07	1.472e+07	1.65329e+07	1.46832e+07	1.87342e+07	1.01172e+07	9.79378e+06	9.47871e+06	8.02931e+06	1.22972e+07	1.08614e+07	1.59415e+07	1.00963e+07	-0.658965	0.000682122	0.00903491	1.68585
POS09221	4.55595e+06	2.16131e+06	3.68283e+06	4.50047e+06	3.72145e+06	6.49722e+06	1.93736e+06	1.66108e+06	1.51869e+06	1.01488e+06	2.70388e+06	2.39254e+06	4.18654e+06	1.8714e+06	-1.16164	0.00440397	0.031194	1.00875
POS09230	2.6624e+07	1.41677e+07	1.9844e+07	2.41486e+07	1.83977e+07	2.98024e+07	1.00996e+07	9.52825e+06	9.05778e+06	5.84772e+06	1.3934e+07	1.23017e+07	2.21641e+07	1.01282e+07	-1.12985	0.000969042	0.0113719	2.39178
POS09234	1.55701e+07	9.65558e+06	9.6804e+06	1.28263e+07	6.55796e+06	9.03101e+06	3.45925e+06	4.59847e+06	4.21022e+06	1.66819e+06	4.87245e+06	4.46997e+06	1.05536e+07	3.87976e+06	-1.44369	0.000688907	0.00907327	1.77105
POS09235	2.51666e+07	1.24048e+07	1.79529e+07	2.2467e+07	1.69985e+07	2.75967e+07	9.07097e+06	8.59229e+06	7.8499e+06	5.17403e+06	1.28812e+07	1.14653e+07	2.04311e+07	9.17227e+06	-1.15542	0.00135686	0.0141425	2.29641
POS09238	8.68399e+07	4.37204e+07	6.26999e+07	7.6657e+07	5.79472e+07	9.36559e+07	3.26566e+07	3.06662e+07	2.78262e+07	1.91404e+07	4.55235e+07	3.92597e+07	7.02534e+07	3.25121e+07	-1.11159	0.00131046	0.0138637	4.20627
POS09243	1.03269e+08	5.36998e+07	7.55221e+07	9.27033e+07	7.03432e+07	1.14521e+08	3.91005e+07	3.59247e+07	3.34595e+07	2.21282e+07	5.4606e+07	4.83706e+07	8.50097e+07	3.89316e+07	-1.12669	0.00121999	0.0132729	4.65938
POS09248	1.98748e+07	9.63362e+06	1.44985e+07	1.75668e+07	1.32886e+07	2.1482e+07	7.37593e+06	6.7829e+06	6.51538e+06	4.36281e+06	1.02857e+07	8.85284e+06	1.60574e+07	7.36259e+06	-1.12495	0.00138683	0.014349	2.01534
POS09253	1.08683e+08	6.61725e+07	5.97978e+07	7.2562e+07	4.1282e+07	5.54039e+07	2.90737e+07	3.84449e+07	4.51988e+07	2.15467e+07	3.54627e+07	3.2841e+07	6.73169e+07	3.37613e+07	-0.995599	0.00691648	0.042767	3.69446
POS09264	8.52371e+06	5.88377e+06	6.93071e+06	8.43591e+06	7.46739e+06	9.33774e+06	5.03823e+06	4.51294e+06	5.06635e+06	4.27321e+06	5.74403e+06	5.49512e+06	7.76321e+06	5.02165e+06	-0.628492	0.000622837	0.00853572	1.16126
POS09270	8.29271e+06	5.84564e+06	7.30567e+06	8.28134e+06	7.07878e+06	9.66359e+06	5.11192e+06	4.88528e+06	5.10789e+06	4.41712e+06	6.15294e+06	5.34179e+06	7.74462e+06	5.16949e+06	-0.583174	0.00128576	0.0137495	1.10011
POS09286	7.68069e+06	6.74491e+06	5.20161e+06	7.49029e+06	3.97179e+06	4.74029e+06	3.14698e+06	3.67354e+06	4.12273e+06	2.1436e+06	3.49289e+06	3.18254e+06	5.9716e+06	3.29371e+06	-0.858402	0.00297259	0.0236488	1.07432
POS09291	1.29521e+07	8.08276e+06	1.05219e+07	1.18453e+07	9.8964e+06	1.36329e+07	6.91255e+06	6.60274e+06	6.36832e+06	5.41235e+06	7.98162e+06	7.72055e+06	1.11552e+07	6.83302e+06	-0.707126	0.000877419	0.0106508	1.43607
POS09292	6.85075e+06	3.54374e+06	5.03754e+06	6.07472e+06	4.67435e+06	7.29309e+06	2.57776e+06	2.39776e+06	2.25099e+06	1.55774e+06	3.83065e+06	3.20305e+06	5.57903e+06	2.63633e+06	-1.08149	0.00125345	0.0135359	1.17741
POS09294	6.48209e+08	4.20843e+08	5.16292e+08	5.81623e+08	5.05609e+08	6.71573e+08	3.5885e+08	3.39011e+08	3.3196e+08	2.83705e+08	4.2054e+08	3.90237e+08	5.57358e+08	3.54051e+08	-0.654649	0.000850672	0.0104157	9.88905
POS09296	6.22068e+06	3.06298e+06	4.57222e+06	5.31035e+06	3.84488e+06	6.90298e+06	2.27777e+06	2.22159e+06	2.09635e+06	1.4063e+06	3.28518e+06	2.70072e+06	4.98568e+06	2.33132e+06	-1.09664	0.00207472	0.0187887	1.09868
POS09298	2.33489e+07	1.47346e+07	1.81768e+07	2.09524e+07	1.80897e+07	2.39912e+07	1.22704e+07	1.21976e+07	1.16034e+07	9.8945e+06	1.49654e+07	1.32776e+07	1.98823e+07	1.23682e+07	-0.684853	0.000853443	0.0104367	1.89873
POS09299	6.92987e+07	4.40054e+07	5.39527e+07	6.15253e+07	5.10526e+07	7.06157e+07	3.60306e+07	3.44843e+07	3.24127e+07	2.75122e+07	4.36661e+07	3.92871e+07	5.84084e+07	3.55655e+07	-0.715698	0.000866116	0.0105266	3.30795
POS09300	1.0259e+07	6.6135e+06	8.21366e+06	8.54776e+06	7.71158e+06	9.98681e+06	5.59835e+06	5.5371e+06	5.06923e+06	4.67549e+06	6.72808e+06	6.03039e+06	8.55538e+06	5.60644e+06	-0.609747	0.000930468	0.0110372	1.18785
POS09309	1.3355e+07	8.42489e+06	1.01924e+07	1.19329e+07	1.01486e+07	1.33713e+07	7.06338e+06	6.70821e+06	6.40594e+06	5.3577e+06	8.52501e+06	7.74263e+06	1.12375e+07	6.96714e+06	-0.689683	0.000962135	0.0113177	1.42965
POS09315	2.06727e+07	2.0323e+07	1.40524e+07	1.81893e+07	1.25828e+07	1.24277e+07	415503	9.53823e+06	1.08255e+07	450112	8.99114e+06	8.5968e+06	1.63746e+07	6.46954e+06	-1.33973	0.00255856	0.0215599	2.08081
POS09321	1.61098e+08	1.07482e+08	1.31872e+08	1.46261e+08	1.26862e+08	1.67125e+08	8.92984e+07	8.23886e+07	8.01026e+07	6.9087e+07	1.03912e+08	9.77703e+07	1.40117e+08	8.70931e+07	-0.685997	0.000502479	0.00747135	5.10713
POS09322	1.52435e+08	1.24524e+08	1.04652e+08	1.26637e+08	8.32492e+07	1.14696e+08	5.59718e+07	6.69052e+07	6.75668e+07	3.41403e+07	6.22935e+07	5.90802e+07	1.17699e+08	5.76596e+07	-1.02947	0.00023126	0.00442845	5.43036
POS09323	1.23099e+07	1.04792e+07	1.18924e+07	1.25665e+07	1.30427e+07	1.50914e+07	9.42823e+06	8.87048e+06	9.69163e+06	8.35655e+06	1.01429e+07	9.94099e+06	1.25637e+07	9.40513e+06	-0.417742	0.000893327	0.0107518	1.2422
POS09327	9.36091e+07	7.80937e+07	6.3583e+07	8.11982e+07	5.29638e+07	5.45836e+07	3.25373e+07	4.13811e+07	4.30568e+07	2.3611e+07	4.30212e+07	3.6455e+07	7.06719e+07	3.66771e+07	-0.946258	0.000912569	0.0108902	3.98221
POS09330	1.4997e+07	8.46488e+06	1.11813e+07	1.3157e+07	9.9529e+06	1.64336e+07	5.9082e+06	5.45388e+06	5.23034e+06	4.29652e+06	8.55131e+06	7.27761e+06	1.23645e+07	6.11964e+06	-1.01468	0.00118631	0.0129986	1.71894
POS09335	9.52199e+07	6.50486e+07	7.80601e+07	8.91248e+07	7.76651e+07	1.01289e+08	5.61732e+07	5.1547e+07	5.13839e+07	4.4227e+07	6.43706e+07	6.04829e+07	8.44013e+07	5.46975e+07	-0.625792	0.000713627	0.00932718	3.79947
POS09336	1.3663e+07	9.21069e+06	1.131e+07	1.28348e+07	1.19445e+07	1.45628e+07	8.44468e+06	7.62633e+06	7.52163e+06	6.46695e+06	9.34533e+06	8.44806e+06	1.22543e+07	7.9755e+06	-0.619639	0.00061813	0.00852662	1.44959
POS09344	9.70049e+07	6.39665e+07	7.68695e+07	8.83644e+07	7.61049e+07	1.02783e+08	5.31365e+07	5.1047e+07	4.95876e+07	4.09813e+07	6.27964e+07	5.83195e+07	8.41821e+07	5.26447e+07	-0.677225	0.000815097	0.0101563	3.89638
POS09348	2.47799e+07	1.63317e+07	1.98463e+07	2.17463e+07	1.91664e+07	2.57977e+07	1.36118e+07	1.25236e+07	1.21681e+07	1.01935e+07	1.58177e+07	1.44244e+07	2.12781e+07	1.31232e+07	-0.697249	0.000618722	0.00852662	1.99537
POS09355	2.93776e+08	2.06279e+08	2.39673e+08	2.79068e+08	2.43541e+08	3.22616e+08	1.68799e+08	1.57127e+08	1.57348e+08	1.29778e+08	1.98725e+08	1.83517e+08	2.64159e+08	1.65882e+08	-0.671246	0.000563833	0.00802771	6.94729
POS09370	2.95943e+07	1.5696e+07	2.18652e+07	2.47323e+07	1.93651e+07	3.34972e+07	1.19437e+07	1.15555e+07	1.14724e+07	8.68795e+06	1.68278e+07	1.42055e+07	2.4125e+07	1.24488e+07	-0.954523	0.00250936	0.0212832	2.29904
POS09383	9.38352e+07	6.09871e+07	7.47262e+07	8.39787e+07	7.40465e+07	9.73044e+07	5.21273e+07	4.89906e+07	4.8187e+07	4.09412e+07	6.08617e+07	5.60634e+07	8.0813e+07	5.11952e+07	-0.65858	0.000775805	0.00989126	3.78448
POS09394	1.28095e+07	1.18058e+07	9.2392e+06	1.24624e+07	7.83992e+06	8.6743e+06	5.34805e+06	7.34669e+06	8.19532e+06	4.4199e+06	6.78746e+06	6.37396e+06	1.04719e+07	6.4119e+06	-0.707696	0.00286647	0.0230521	1.3214
POS09463	6.68627e+07	7.85054e+07	7.57583e+07	5.59191e+07	7.46907e+07	5.97748e+07	1.02115e+08	7.91197e+07	8.74989e+07	1.03667e+08	7.47047e+07	8.98604e+07	6.85852e+07	8.94942e+07	0.383898	0.0065046	0.0410218	2.90784
POS09470	1.05177e+07	1.24433e+07	1.04454e+07	8.3867e+06	1.12033e+07	9.37956e+06	1.61979e+07	1.30561e+07	1.37001e+07	1.53848e+07	1.17882e+07	1.35359e+07	1.0396e+07	1.39438e+07	0.423597	0.00223495	0.019671	1.24708
POS09480	1.13484e+07	538742	9.49429e+06	1.06973e+07	9.51843e+06	1.24793e+07	611103	394931	561863	685485	494205	407336	9.01273e+06	525820	-4.09932	0.000693065	0.00910662	2.01945
POS09481	6.78591e+07	2.41333e+06	5.42339e+07	6.02428e+07	5.09628e+07	7.0088e+07	3.37122e+06	2.30823e+06	2.9622e+06	3.02962e+06	2.16755e+06	2.22371e+06	5.09666e+07	2.67709e+06	-4.25082	0.000785527	0.00998944	4.79656
POS09512	6.88863e+07	8.08717e+07	7.13082e+07	5.71533e+07	7.61026e+07	6.17147e+07	319821	157737	233903	295265	200499	7.88006e+07	6.93395e+07	1.33346e+07	-2.3785	0.00206355	0.0187228	5.16186
POS09513	4.01393e+06	4.64225e+06	313808	3.26865e+06	4.20187e+06	3.57403e+06	448136	313720	390878	497757	306649	313149	3.33576e+06	378382	-3.1401	0.000910333	0.0108898	1.22921
POS09557	1.5995e+07	1.20928e+07	1.84101e+07	1.30361e+07	1.86084e+07	2.41333e+07	73768.6	1.16102e+07	1.05739e+07	136380	1.49668e+07	57997.8	1.70459e+07	6.23651e+06	-1.45062	0.0088407	0.0507288	2.08199
POS09647	579151	510547	327390	457634	324762	522819	5.497e+07	2.39141e+07	1.71561e+07	2.50913e+07	2.0529e+07	468988	453717	2.36883e+07	5.70624	0.00934289	0.0525424	3.08535
POS09748	3.04615e+06	0	3.02835e+06	2.4029e+06	3.19517e+06	2.59133e+06	0	0	0	0	0	0	2.37732e+06	1	-21.1809	0.000681629	0.00903491	1.07259
POS09763	1.57277e+06	2.12483e+06	1.58673e+06	2.95211e+06	2.06299e+06	2.18095e+06	0	0	0	0	0	0	2.08006e+06	1	-20.9882	1.4574e-06	0.000159533	1.07557
POS09830	0	0	0	0	0	1.5469e+07	1.22134e+07	3.69032e+07	1.43329e+07	2.07805e+07	1.19243e+07	2.06884e+07	2.57817e+06	1.94738e+07	2.91711	0.00445604	0.0313829	2.81037
POS09840	1.77123e+07	2.25873e+07	1.78366e+07	1.73494e+07	2.2614e+07	2.26641e+07	2.94911e+07	1.92422e+07	2.02915e+07	3.15658e+07	2.71396e+07	2.87457e+07	2.01273e+07	2.60793e+07	0.373754	0.0305159	0.121144	1.35216
POS09850	2.96512e+07	6.20202e+06	6.12481e+06	3.26884e+07	7.43605e+06	1.28243e+07	5.03477e+06	1.22887e+06	2.55169e+06	1.75384e+06	2.09955e+06	2.23948e+06	1.58211e+07	2.4847e+06	-2.67071	0.0236339	0.100919	2.2058
POS09853	75252.9	26744.6	50153.6	180855	19545.6	73287.7	2.56079e+07	9.51764e+06	2.49267e+07	1.81684e+07	1.25352e+07	2.00499e+07	70973.3	1.84676e+07	8.02351	3.97978e-05	0.00136425	3.09781
POS09857	2.33126e+06	635574	2.54845e+06	5.89166e+06	1.31816e+06	1.6637e+06	8.44359e+06	1.03215e+07	1.47887e+07	4.67386e+06	8.82945e+06	6.98918e+06	2.39814e+06	9.0077e+06	1.90925	0.00192024	0.0177825	1.81524
POS09864	2.19565e+06	308188	2.4088e+06	535187	751516	1.97673e+06	4.9159e+06	5.76383e+06	1.40793e+07	5.59445e+06	4.72094e+06	4.42127e+06	1.36268e+06	6.5826e+06	2.27221	0.00743936	0.0452359	1.52563
POS09868	2.7865e+07	2.72925e+06	1.95976e+07	2.70386e+07	4.35967e+06	7.81359e+06	4.78253e+07	6.21104e+07	6.39307e+07	3.19135e+07	3.20758e+07	2.26781e+07	1.49006e+07	4.34223e+07	1.54306	0.00692371	0.042785	3.67185
POS09870	245859	2066.63	100570	209310	9659.54	13475.9	2.24235e+06	4.00867e+06	3.71159e+06	5.95553e+06	2.63897e+06	3.75943e+06	96823.6	3.71942e+06	5.26358	4.6915e-05	0.00150565	1.38825
POS09872	1.69513e+06	45476.4	794823	452467	189394	783572	5.27514e+06	5.12042e+06	1.07769e+07	4.16323e+06	7.78471e+06	7.98801e+06	660144	6.8514e+06	3.37555	0.000133496	0.00303205	1.79779
POS09873	4.59784e+06	4.81174e+07	2.56131e+07	4.09629e+07	2.80087e+07	1.78894e+07	0	1884.99	1953.93	0	16218.2	0	2.75316e+07	3342.86	-13.0077	0.00155063	0.0154475	3.59903
POS09874	0	1.23925e+06	0	71662	0	5875.41	5.75998e+07	2.3614e+07	5.68577e+07	4.2385e+07	2.5429e+07	4.41092e+07	219464	4.16658e+07	7.56873	4.18643e-05	0.00140386	4.65477
POS09875	1.54042e+06	38445.1	772782	597135	198936	646647	6.26423e+06	6.66778e+06	8.75737e+06	6.21243e+06	6.32007e+06	8.50205e+06	632394	7.12065e+06	3.49311	2.3548e-07	4.72363e-05	1.92594
POS09876	382913	11190.6	340106	237071	112296	288429	2.84408e+06	7.55996e+06	6.42225e+06	6.85293e+06	3.90848e+06	3.58953e+06	228668	5.1962e+06	4.50613	0.000111376	0.00274441	1.63756
POS09882	2.96338e+06	648448	3.61003e+06	3.77695e+06	1.72981e+06	2.05056e+06	2.41062e+07	7.21685e+07	6.72677e+07	4.69919e+07	3.10303e+07	3.45155e+07	2.4632e+06	4.60133e+07	4.22345	0.000319168	0.00550383	4.82006
POS00128	7.83813e+07	3.44097e+07	9.39366e+07	1.00364e+08	6.98073e+07	5.95984e+07	4.07988e+08	3.10877e+08	3.52874e+08	3.10216e+08	4.06866e+08	3.10589e+08	7.27495e+07	3.49902e+08	2.26594	1.64336e-07	3.65715e-05	12.52
POS00151	3.92476e+06	1.51433e+06	4.24283e+06	4.93538e+06	3.88312e+06	2.99602e+06	1.66304e+07	1.43897e+07	1.28586e+07	1.36864e+07	1.62128e+07	1.3967e+07	3.58274e+06	1.46241e+07	2.02921	5.89619e-08	1.94201e-05	2.50785

## Sheet: Positive（PD-vs-PL）
Table S11 Differential metabolites
index	PL4	PL8	PL12	PL13	PL14	PL15	PD4	PD8	PD12	PD13	PD14	PD15	control_mean	case_mean	log2_FC(case_mean/control_mean)	Pvalue	fdr	vip
POS00001	3.99233e+06	2.66214e+06	3.27799e+06	4.94658e+06	5.17046e+06	5.48501e+06	1.38852e+07	1.0036e+07	1.23078e+07	8.18168e+06	1.19828e+07	1.06002e+07	4.25575e+06	1.11656e+07	1.39158	2.35362e-05	0.000400277	1.11507
POS00003	1.7268e+09	1.40584e+09	1.60077e+09	1.83265e+09	1.5699e+09	8.94467e+08	1.42597e+07	1.91693e+07	2.43977e+07	1.02068e+07	1.5793e+07	1.25513e+07	1.50507e+09	1.6063e+07	-6.54995	6.75784e-07	3.35549e-05	16.7125
POS00004	4.40917e+09	3.96641e+09	4.27113e+09	4.83771e+09	4.45876e+09	2.6991e+09	7.21989e+07	9.44107e+07	1.38943e+08	7.08954e+07	8.98224e+07	7.60517e+07	4.10705e+09	9.0387e+07	-5.50584	1.19326e-07	9.54062e-06	27.6337
POS00005	9.98076e+07	1.11119e+08	9.76461e+07	9.03232e+07	1.12321e+08	9.47675e+07	8.33476e+07	5.34299e+07	5.93077e+07	9.46437e+07	6.60563e+07	6.06271e+07	1.00997e+08	6.95687e+07	-0.537807	0.00180289	0.00815301	2.26092
POS00006	1.34613e+06	280401	619922	1.17578e+06	526599	529552	5.90345e+06	1.42337e+07	1.59906e+07	1.76519e+06	1.32888e+07	1.66328e+07	746398	1.13024e+07	3.92054	0.00165408	0.00768408	1.31025
POS00008	4.1973e+09	3.90173e+09	3.81279e+09	4.50345e+09	4.08543e+09	2.75366e+09	1.41309e+08	1.44763e+08	1.9447e+08	1.32237e+08	1.61246e+08	1.3706e+08	3.87573e+09	1.51848e+08	-4.67377	3.13733e-08	4.07121e-06	26.6986
POS00009	1.65662e+09	1.43162e+09	1.58382e+09	1.8528e+09	1.71948e+09	8.40711e+08	4.57427e+07	3.69199e+07	5.46018e+07	3.86504e+07	4.73045e+07	4.07551e+07	1.51417e+09	4.39957e+07	-5.10502	1.52448e-06	5.88415e-05	16.5589
POS00011	4.24694e+09	3.84285e+09	4.11702e+09	4.67207e+09	4.28358e+09	2.59258e+09	5.26189e+07	3.3818e+07	7.4187e+07	5.00609e+07	5.6285e+07	6.37923e+07	3.95918e+09	5.5127e+07	-6.1663	1.14195e-07	9.54062e-06	27.2508
POS00012	4.04371e+07	3.50604e+07	3.69932e+07	3.95301e+07	4.04548e+07	1.79295e+07	2.13575e+06	1.67157e+06	4.28229e+06	1.80565e+06	3.76067e+06	3.10345e+06	3.50675e+07	2.79323e+06	-3.65013	3.91684e-06	0.000115875	2.44078
POS00015	1.52074e+06	1.74949e+06	1.57387e+06	1.5884e+06	1.63114e+06	1.57989e+06	1.66025e+07	1.56168e+07	2.61752e+07	1.22799e+07	1.93732e+07	1.12365e+07	1.60725e+06	1.68807e+07	3.3927	4.23489e-05	0.000615367	1.6574
POS00018	2.12364e+08	1.71542e+08	2.07293e+08	1.99031e+08	1.88625e+08	1.0702e+08	3.06331e+07	3.24997e+07	4.81104e+07	2.2495e+07	3.80531e+07	2.6831e+07	1.80979e+08	3.31037e+07	-2.45076	3.97959e-06	0.000116757	5.2148
POS00019	5.70217e+07	2.95667e+07	5.23008e+07	4.98139e+07	4.0775e+07	3.42256e+07	1.49027e+07	3.32275e+07	2.17857e+07	3.11579e+07	1.83132e+07	2.19782e+07	4.39506e+07	2.35609e+07	-0.899492	0.00326507	0.0127468	1.73547
POS00020	1.12331e+08	8.50655e+07	9.52783e+07	8.62581e+07	8.86911e+07	4.26163e+07	6.9788e+06	7.74044e+06	7.96979e+06	7.51497e+06	7.25308e+06	7.60166e+06	8.50401e+07	7.50979e+06	-3.5013	9.21614e-06	0.00020791	3.75926
POS00021	2.20077e+07	1.11506e+07	1.79786e+07	2.58602e+07	1.48359e+07	8.43407e+06	4.62603e+07	3.65949e+07	3.79944e+07	3.0826e+07	3.57798e+07	3.1744e+07	1.67112e+07	3.65332e+07	1.1284	0.000212208	0.00181543	1.84455
POS00023	2.396e+08	2.12552e+08	2.01151e+08	2.17229e+08	1.90358e+08	1.04651e+08	1.86434e+06	1.68282e+06	2.16486e+06	1.2013e+06	1.69064e+06	1.39531e+06	1.94257e+08	1.66655e+06	-6.86496	1.51471e-06	5.88415e-05	5.99158
POS00029	1.42728e+07	6.16447e+06	9.70155e+06	1.46627e+07	5.44084e+06	3.92969e+06	9.10947e+07	8.42398e+07	1.37717e+08	6.46813e+07	1.10339e+08	9.49131e+07	9.02867e+06	9.71642e+07	3.42784	6.55733e-06	0.000164033	4.04973
POS00037	6.98865e+07	7.63656e+07	6.77269e+07	6.20385e+07	8.03643e+07	7.23796e+07	6.17377e+07	4.21628e+07	4.45237e+07	7.02711e+07	4.93897e+07	4.60102e+07	7.14602e+07	5.23492e+07	-0.448973	0.00463141	0.0166592	1.71714
POS00038	1.87619e+07	1.78759e+07	1.90888e+07	1.93205e+07	1.78402e+07	8.43933e+06	302749	332944	540618	156264	511813	203674	1.68878e+07	341344	-5.62861	2.14017e-06	7.60686e-05	1.75407
POS00039	1.13104e+08	9.78254e+07	1.00708e+08	1.05802e+08	9.41389e+07	5.27988e+07	966994	851321	1.25427e+06	584183	969240	712805	9.40629e+07	889802	-6.724	8.29692e-07	3.84891e-05	4.17876
POS00048	2.54504e+07	2.50846e+07	2.42109e+07	2.08532e+07	2.39957e+07	1.84671e+07	6.15359e+06	8.32575e+06	1.37054e+07	3.57281e+06	2.5323e+07	3.56292e+06	2.30103e+07	1.01073e+07	-1.18689	0.00489958	0.0173709	1.38031
POS00052	3.70684e+07	1.88244e+07	3.01399e+07	4.3737e+07	2.48586e+07	1.42267e+07	7.89232e+07	6.21272e+07	6.49352e+07	5.23389e+07	6.05835e+07	5.43646e+07	2.81425e+07	6.22121e+07	1.14445	0.000194512	0.00170842	2.42165
POS00055	2.89664e+08	3.18009e+08	2.52832e+08	2.57843e+08	3.13582e+08	2.90112e+08	2.61385e+08	1.8331e+08	1.90308e+08	2.96221e+08	2.04082e+08	1.91408e+08	2.87007e+08	2.21119e+08	-0.376262	0.0134509	0.0383021	3.05388
POS00062	1.27066e+06	196621	1.00318e+06	1.78248e+06	610468	911440	1.50142e+07	1.68545e+07	2.61364e+07	1.9314e+07	1.45985e+07	1.60516e+07	962474	1.79949e+07	4.2247	2.37178e-06	8.10919e-05	1.79163
POS00065	1.01523e+09	8.92847e+08	9.06116e+08	8.93809e+08	1.02177e+09	5.44502e+08	2.90426e+07	2.62837e+07	5.1213e+07	2.81951e+07	4.63604e+07	3.56774e+07	8.79044e+08	3.61287e+07	-4.60472	3.36229e-07	2.0135e-05	12.6287
POS00070	1.85145e+07	9.41074e+06	1.17855e+07	1.34262e+07	7.54766e+06	7.13184e+06	1.28583e+07	162726	483631	312355	3.24245e+06	1.10609e+06	1.13027e+07	3.02759e+06	-1.90043	0.0113187	0.0333453	1.07069
POS00072	6.32236e+07	2.81703e+07	4.85126e+07	4.70682e+07	3.50423e+07	3.74872e+07	6.2704e+07	8.31014e+07	7.41363e+07	7.25926e+07	6.00901e+07	7.34482e+07	4.32507e+07	7.10121e+07	0.715341	0.00107507	0.00562349	2.14448
POS00077	956982	338643	619676	494964	250604	618540	5.40593e+06	5.46148e+06	8.34484e+06	5.93405e+06	5.03154e+06	8.0951e+06	546568	6.37882e+06	3.54482	2.17038e-06	7.65912e-05	1.04985
POS00079	1.96192e+08	1.5117e+08	2.30144e+08	2.49335e+08	1.47935e+08	8.0723e+07	6.05306e+06	3.42751e+06	1.40616e+07	1.05981e+07	6.22562e+06	1.30531e+07	1.75916e+08	8.90317e+06	-4.30443	6.18455e-05	0.00078547	5.40756
POS00081	421743	36922.7	159857	146096	99046.9	123305	6.11169e+06	1.69212e+07	2.10086e+07	5.35558e+06	9.04958e+06	4.03558e+06	164495	1.04137e+07	5.9843	0.0047389	0.0169533	1.25155
POS00089	5.27097e+06	4.33779e+06	4.87865e+06	6.74838e+06	6.04624e+06	3.64281e+06	1.16049e+07	1.54844e+07	5.55664e+07	1.23565e+07	1.88728e+07	1.26e+07	5.15414e+06	2.10808e+07	2.03213	0.0461369	0.102954	1.38685
POS00091	6.69335e+07	5.7931e+07	4.43891e+07	6.148e+07	6.42128e+07	3.66926e+07	2.5126e+07	1.32204e+07	3.63901e+07	2.87647e+07	2.10927e+07	3.47711e+07	5.52732e+07	2.65608e+07	-1.05728	0.000800373	0.00456531	2.15423
POS00093	3.37727e+08	2.68246e+08	2.27509e+08	1.56114e+08	1.0777e+08	7.88025e+07	339912	3.65588e+07	3.82324e+07	2.6317e+07	5.7099e+06	2.60073e+07	1.96028e+08	2.21942e+07	-3.1428	0.00174252	0.00798166	5.1895
POS00094	571212	384634	357109	321437	273703	876957	9.37119e+06	7.88359e+06	1.1157e+07	3.36825e+06	7.04237e+06	6.20604e+06	464175	7.50475e+06	4.01506	7.76879e-05	0.000916031	1.11939
POS00100	1.78265e+07	1.63857e+07	1.75086e+07	2.21445e+07	2.04427e+07	1.04483e+07	7.33889e+07	6.87968e+07	8.16973e+07	5.74117e+07	7.14372e+07	6.55237e+07	1.74594e+07	6.97093e+07	1.99735	6.26535e-08	6.44343e-06	3.16821
POS00103	2.62482e+09	2.71106e+09	2.45087e+09	2.39304e+09	3.13095e+09	2.56277e+09	2.29619e+09	1.6699e+09	1.75298e+09	2.57383e+09	1.92551e+09	1.83923e+09	2.64559e+09	2.00961e+09	-0.396674	0.00533058	0.0184877	9.85084
POS00105	8.18429e+06	2.7392e+07	3.9461e+06	7.97482e+06	1.35321e+07	6.80231e+06	6.87586e+08	5.42431e+08	6.18534e+08	4.34248e+08	5.10971e+08	4.67505e+08	1.13053e+07	5.43546e+08	5.58733	8.5419e-08	7.81505e-06	10.077
POS00107	1.6381e+07	9.05496e+06	1.53488e+07	1.91861e+07	1.38033e+07	7.5867e+06	1.77998e+06	1.27943e+06	8.26347e+06	767984	9.89764e+06	5.89392e+06	1.35602e+07	4.64707e+06	-1.54498	0.00422214	0.0154859	1.13893
POS00108	3.23616e+08	2.69317e+08	2.88418e+08	3.41862e+08	3.45195e+08	2.14256e+08	3.147e+07	2.50493e+07	5.24337e+07	2.75547e+07	3.96411e+07	3.10036e+07	2.97111e+08	3.45254e+07	-3.10527	1.98727e-07	1.34495e-05	7.05255
POS00109	4.18131e+07	4.78106e+07	4.48207e+07	4.32593e+07	4.70149e+07	4.6817e+07	3.86544e+07	3.71176e+07	3.79478e+07	2.76901e+07	3.81254e+07	3.8445e+07	4.52559e+07	3.633e+07	-0.316944	0.00117843	0.00600521	1.19374
POS00111	3.98801e+07	2.28129e+07	2.50045e+07	3.18981e+07	2.26559e+07	3.82114e+07	1.7355e+07	5.42799e+06	1.80875e+07	1.44398e+07	9.73298e+06	2.17616e+07	3.00771e+07	1.44675e+07	-1.05585	0.00290928	0.0117237	1.5272
POS00129	3.48998e+07	3.4936e+07	3.59314e+07	3.71461e+07	3.83845e+07	1.74887e+07	573585	391099	826532	316303	1.01589e+06	584140	3.31311e+07	617925	-5.74461	1.28893e-06	5.21964e-05	2.46742
POS00131	2.5665e+06	1.11325e+06	2.77635e+06	2.55759e+06	1.89909e+06	3.06735e+06	2.32483e+07	1.94806e+07	2.28707e+07	1.37363e+07	2.36455e+07	2.15736e+07	2.33002e+06	2.07592e+07	3.15533	3.40893e-07	2.02913e-05	1.87038
POS00132	5.03236e+07	3.17288e+07	2.7023e+07	3.40289e+07	3.34164e+07	3.30425e+07	4.31843e+07	5.35169e+07	5.566e+07	5.49206e+07	3.267e+07	5.552e+07	3.49272e+07	4.92453e+07	0.495635	0.0173428	0.0470007	1.39851
POS00138	181290	15546.3	91852.8	346992	138600	175318	1.04204e+07	1.02493e+07	1.27236e+07	8.18896e+06	7.20387e+06	8.24606e+06	158266	9.50538e+06	5.90832	5.01334e-07	2.73684e-05	1.3344
POS00142	3.50596e+07	3.36789e+07	3.32786e+07	3.03437e+07	3.32154e+07	2.28239e+07	5.70565e+06	7.27392e+06	1.33412e+07	3.05192e+06	2.2184e+07	3.04777e+06	3.14e+07	9.10074e+06	-1.78671	9.05063e-05	0.00103029	1.97614
POS00149	339737	51722.2	71809.3	190673	118769	188285	3.61507e+06	9.96786e+06	9.22819e+06	6.40356e+06	4.24081e+06	4.37005e+06	160166	6.30426e+06	5.29869	0.000257213	0.00206646	1.03389
POS00165	1.53434e+06	731763	1.03009e+06	2.08468e+06	1.04555e+06	815294	1.59043e+07	1.50212e+07	1.95325e+07	8.42235e+06	1.55742e+07	2.27922e+07	1.20695e+06	1.62078e+07	3.74725	1.9343e-05	0.000348138	1.65861
POS00167	5.93126e+08	6.50347e+08	5.71037e+08	5.29879e+08	6.76867e+08	6.06448e+08	5.20403e+08	3.58761e+08	3.7807e+08	5.9452e+08	4.22065e+08	3.90309e+08	6.04617e+08	4.44021e+08	-0.445393	0.00435923	0.0158709	4.98798
POS00172	1.4944e+06	357062	1.46438e+06	2.31814e+06	855880	827087	8.35769e+06	1.21618e+07	1.74592e+07	8.19507e+06	7.60704e+06	8.53073e+06	1.21949e+06	1.03852e+07	3.09018	0.000179547	0.00161723	1.2724
POS00181	1.0664e+07	8.83925e+06	1.17358e+07	1.36765e+07	1.0013e+07	4.3379e+06	1.92975e+06	2.48379e+06	2.32779e+06	1.62385e+06	2.52811e+06	2.17296e+06	9.87772e+06	2.17771e+06	-2.18137	0.000148685	0.00143054	1.14905
POS00185	1.18313e+08	1.18812e+08	1.16298e+08	1.0271e+08	1.32533e+08	1.17889e+08	9.80499e+07	7.60177e+07	8.14288e+07	1.03739e+08	8.24752e+07	7.93179e+07	1.17759e+08	8.68381e+07	-0.439439	0.000431619	0.00292713	2.30347
POS00188	8.72338e+06	6.43166e+06	7.20158e+06	9.02671e+06	6.96924e+06	2.03546e+06	0	0	0	0	0	0	6.73134e+06	1	-22.6825	6.44904e-05	0.000812793	1.08697
POS00190	1.00282e+06	875459	1.02671e+06	1.72481e+06	1.4962e+06	670857	1.94544e+07	1.75074e+07	6.29387e+07	1.44733e+07	2.04436e+07	1.44928e+07	1.13281e+06	2.4885e+07	4.4573	0.0113814	0.0334801	1.83727
POS00191	1.56516e+06	279774	1.15026e+06	1.37997e+06	845722	1.27495e+06	1.29319e+07	1.95872e+07	3.9342e+07	9.43368e+06	1.69931e+07	1.29953e+07	1.08264e+06	1.85472e+07	4.09858	0.00267009	0.0109307	1.66425
POS00196	1.04488e+06	200951	480104	526241	630992	386350	1.42424e+07	1.28184e+07	8.26404e+06	527278	1.275e+07	5.5898e+06	544919	9.03199e+06	4.05093	0.00285711	0.0115512	1.13557
POS00197	1.04514e+06	437510	715552	1.04345e+06	386712	280902	7.28807e+06	6.84414e+06	1.14523e+07	5.04868e+06	8.85445e+06	7.5967e+06	651543	7.84739e+06	3.59028	1.07847e-05	0.000232166	1.15371
POS00206	9.76917e+06	7.08115e+06	5.97383e+06	5.4925e+06	6.5265e+06	6.95313e+06	2.12367e+07	1.92927e+07	4.77356e+07	1.59185e+07	5.24284e+07	2.99421e+07	6.96605e+06	3.10923e+07	2.15815	0.00350452	0.0134426	1.91801
POS00213	21776.2	15828.8	274828	103441	4179.29	393027	3.52179e+06	3.14985e+07	4.86447e+06	2.98836e+06	3.74986e+06	1.94161e+07	135513	1.10065e+07	6.34378	0.0483309	0.107004	1.13287
POS00216	1.90139e+06	153833	1.17792e+06	1.79734e+06	687060	1.32446e+06	7.18235e+06	1.26196e+07	1.32971e+07	1.60321e+07	8.36109e+06	1.10415e+07	1.17367e+06	1.14223e+07	3.28276	2.04566e-05	0.000362243	1.36792
POS00217	3.68123e+07	4.04409e+07	3.87664e+07	3.94701e+07	3.90269e+07	3.13788e+07	1.74752e+07	1.64983e+07	2.45074e+07	1.97367e+07	1.6426e+07	3.2461e+07	3.76492e+07	2.11841e+07	-0.829639	0.000206516	0.00177907	1.66728
POS00227	5.59685e+07	5.69907e+07	5.18149e+07	5.10613e+07	6.66863e+07	5.42994e+07	4.88488e+07	3.4563e+07	3.71447e+07	5.45631e+07	4.0436e+07	3.90161e+07	5.61369e+07	4.24286e+07	-0.403911	0.00549371	0.0189338	1.44412
POS00228	1.68677e+06	604040	1.24228e+06	1.07923e+06	250932	773658	5.64032e+06	1.04971e+07	1.32829e+07	7.13838e+06	1.05426e+07	1.32682e+07	939485	1.00616e+07	3.42084	3.56711e-05	0.000548159	1.29127
POS00236	1.59982e+06	341992	82199.1	216711	374346	106087	4.88517e+06	5.69815e+06	8.14708e+06	5.47489e+06	4.70004e+06	6.59931e+06	453525	5.91744e+06	3.70572	2.48231e-06	8.2585e-05	1.01635
POS00239	1.30662e+07	4.63266e+06	9.20286e+06	8.67249e+06	6.45588e+06	8.05041e+06	4.66482e+07	5.09086e+07	7.11336e+07	1.844e+07	6.23214e+07	4.62661e+07	8.34676e+06	4.92863e+07	2.5619	0.000259243	0.00207752	2.66204
POS00242	206903	292734	1.75439e+06	489678	214878	3.27812e+06	1.85046e+08	1.102e+08	2.32021e+08	1.36397e+08	1.57704e+08	1.95273e+08	1.03945e+06	1.6944e+08	7.34881	2.72339e-06	8.73696e-05	5.61139
POS00244	8.22658e+06	5.96781e+06	4.84435e+06	4.49364e+06	5.50809e+06	5.65197e+06	1.79585e+07	1.6537e+07	4.06327e+07	1.34126e+07	4.49303e+07	2.51e+07	5.78207e+06	2.64285e+07	2.19244	0.00358291	0.0136269	1.77279
POS00247	1.90857e+08	1.56594e+08	1.76318e+08	2.0684e+08	1.81889e+08	1.05721e+08	2.6993e+07	3.00413e+07	3.80467e+07	2.2976e+07	2.8208e+07	2.60024e+07	1.69703e+08	2.87112e+07	-2.56333	2.22125e-06	7.75554e-05	5.10911
POS00257	113594	20055.5	66704.6	69584.3	22378.1	49624.2	7.0417e+06	5.57391e+06	9.8606e+06	4.42059e+06	7.5532e+06	6.31041e+06	56990.1	6.7934e+06	6.89728	4.8388e-06	0.000134988	1.11977
POS00264	808407	147270	129853	2.12656e+06	471560	100896	1.86244e+07	2.53242e+07	3.00201e+07	1.73191e+07	2.00232e+07	2.07767e+07	630758	2.20146e+07	5.12523	7.67312e-07	3.6451e-05	2.02055
POS00269	5.37731e+06	974442	3.46162e+06	6.15565e+06	1.96609e+06	2.91762e+06	2.8666e+07	2.73198e+07	4.06103e+07	2.44826e+07	3.28525e+07	3.69127e+07	3.47546e+06	3.18073e+07	3.19408	8.08374e-07	3.78556e-05	2.32239
POS00276	124805	10783.4	32454.1	52232.9	26190.6	55341.2	2.71108e+06	1.48834e+07	1.39028e+07	5.14384e+06	3.85885e+06	4.11376e+06	50301.2	7.43562e+06	7.20772	0.00778439	0.0250092	1.04546
POS00277	9.09196e+06	8.20371e+06	7.81985e+06	9.14635e+06	7.76778e+06	4.1565e+06	1.68807e+07	1.67751e+07	1.86601e+07	1.17548e+07	1.70382e+07	1.21582e+07	7.69769e+06	1.55445e+07	1.01391	0.000213326	0.00182027	1.163
POS00278	5.85816e+07	4.36979e+07	5.46966e+07	4.86802e+07	6.95552e+07	5.42143e+07	4.95094e+07	3.35835e+07	3.43476e+07	5.45577e+07	4.0954e+07	3.58681e+07	5.49043e+07	4.14701e+07	-0.404849	0.0244928	0.0623103	1.32883
POS00291	4.29869e+08	3.70605e+08	4.07868e+08	4.44809e+08	4.05411e+08	2.16237e+08	4.84185e+06	220191	843027	3.57089e+06	4.43772e+06	3.84237e+06	3.79133e+08	2.95934e+06	-7.00129	6.54539e-07	3.26641e-05	8.40804
POS00296	7.00996e+06	2.45399e+06	3.41741e+06	4.58999e+06	4.70882e+06	4.1484e+06	2.06168e+07	2.27739e+07	4.15436e+07	1.6116e+07	1.31714e+07	1.30878e+07	4.3881e+06	2.12183e+07	2.27364	0.00341382	0.0131524	1.61955
POS00298	1.89381e+06	2.51431e+06	8.5892e+06	1.327e+06	4.46995e+06	7.06575e+06	5.03772e+07	7.22612e+07	1.04587e+08	4.55331e+07	4.33955e+07	5.11472e+07	4.31e+06	6.12168e+07	3.82817	0.000159468	0.0015021	3.17166
POS00324	1.76093e+07	1.6341e+07	1.50762e+07	1.64081e+07	1.66903e+07	9.04121e+06	91779.6	86469.7	100931	95905.7	155682	54451.7	1.51944e+07	97536.6	-7.28338	3.30283e-07	2.00217e-05	1.69003
POS00363	3.71172e+07	2.82144e+07	3.4348e+07	2.41822e+07	3.14225e+07	6.33368e+07	2.09008e+07	1.88388e+07	5.21254e+06	9.90272e+06	2.90101e+07	2.10101e+07	3.64369e+07	1.74792e+07	-1.05976	0.0175949	0.0475274	1.58537
POS00374	5.9382e+07	3.36544e+08	1.21936e+08	1.41135e+08	1.43542e+08	1.74183e+08	6.30292e+07	3.49915e+07	1.01976e+08	2.72849e+07	5.09537e+07	1.09189e+08	1.62787e+08	6.45708e+07	-1.33403	0.0359863	0.084501	3.43512
POS00438	1.9319e+07	2.76751e+07	1.79171e+07	1.0647e+07	1.28882e+07	1.67525e+07	7.11156e+06	7.42718e+06	1.14815e+07	9.49231e+06	9.84033e+06	1.00873e+07	1.75332e+07	9.24003e+06	-0.924118	0.00805081	0.025653	1.0837
POS00518	3.06937e+07	2.61543e+07	1.10943e+07	3.22908e+07	2.7387e+07	3.53189e+07	1.30543e+07	590107	1.17319e+07	1.35433e+07	1.77096e+07	7.19615e+06	2.71565e+07	1.06375e+07	-1.35213	0.00304224	0.0121016	1.59288
POS00635	3.0286e+07	2.30322e+07	1.92465e+07	1.44486e+07	2.17837e+07	2.31001e+07	1.56104e+07	1.70542e+07	1.70291e+07	1.33607e+07	1.20853e+06	1.13211e+07	2.19829e+07	1.25973e+07	-0.803261	0.0160666	0.0442458	1.10146
POS00698	5.44202e+08	7.85222e+08	6.87788e+08	5.55905e+08	7.41469e+08	6.09284e+08	6.02855e+08	4.64638e+08	5.61689e+08	5.28038e+08	5.74073e+08	4.84294e+08	6.53979e+08	5.35931e+08	-0.287196	0.0286742	0.0706206	3.90255
POS00710	4.16976e+07	6.02571e+07	3.83246e+07	5.14535e+07	5.69003e+07	5.10776e+07	3.67883e+07	3.82905e+07	4.58132e+07	4.19618e+07	4.41742e+07	3.53229e+07	4.99518e+07	4.03918e+07	-0.306473	0.0332882	0.079258	1.08333
POS00758	4.70256e+07	858857	587845	5.00966e+07	931003	5.37774e+07	634426	594067	820677	857962	498519	359603	2.55462e+07	627542	-5.34725	0.048678	0.107435	1.65245
POS00762	4.71263e+07	4.86755e+07	4.72649e+07	5.05368e+07	5.20624e+07	4.9427e+07	4.76628e+07	3.92583e+07	3.51358e+07	4.02518e+07	3.99635e+07	3.56499e+07	4.91822e+07	3.96537e+07	-0.31068	0.000753368	0.00437884	1.26687
POS00818	2.61055e+08	3.00587e+08	2.73208e+08	2.59756e+08	3.02343e+08	2.8767e+08	2.31372e+08	2.3821e+08	2.47439e+08	2.61032e+08	2.46563e+08	2.25799e+08	2.8077e+08	2.41736e+08	-0.215956	0.00183796	0.00826244	2.4986
POS00833	5.43464e+08	6.27139e+08	5.64029e+08	5.39368e+08	5.93179e+08	6.11863e+08	5.08133e+08	4.90719e+08	5.00756e+08	5.8297e+08	5.25945e+08	4.73344e+08	5.79841e+08	5.13645e+08	-0.174886	0.0118571	0.0344384	3.06883
POS00840	3.60243e+07	4.01458e+07	3.90558e+07	3.49217e+07	3.8846e+07	3.93433e+07	3.23458e+07	3.06758e+07	3.0507e+07	3.41729e+07	3.17472e+07	3.06834e+07	3.80562e+07	3.16887e+07	-0.264162	0.000101399	0.0011071	1.0661
POS00862	6.46456e+07	7.58515e+07	6.90458e+07	6.54023e+07	7.30388e+07	7.06774e+07	5.86662e+07	5.80454e+07	6.05941e+07	6.61856e+07	5.72435e+07	5.79906e+07	6.97769e+07	5.97876e+07	-0.222904	0.00120046	0.00607981	1.27652
POS00873	2.39588e+08	2.73056e+08	2.51964e+08	2.43215e+08	2.71069e+08	2.62549e+08	2.14447e+08	2.09546e+08	2.16541e+08	2.43116e+08	2.11842e+08	2.10964e+08	2.56907e+08	2.17743e+08	-0.238621	0.00050413	0.003288	2.57727
POS00880	9.11787e+07	1.04101e+08	9.6038e+07	9.07215e+07	1.04031e+08	1.02242e+08	8.22872e+07	7.95541e+07	8.23422e+07	9.28734e+07	8.31806e+07	7.97707e+07	9.80521e+07	8.33347e+07	-0.234631	0.00107181	0.00560942	1.55901
POS00889	1.52152e+08	1.85614e+08	1.67883e+08	1.59433e+08	1.6403e+08	1.82347e+08	1.53447e+08	1.33542e+08	1.38978e+08	1.5885e+08	1.46508e+08	1.41481e+08	1.68577e+08	1.45468e+08	-0.212704	0.00560801	0.0192272	1.86859
POS00890	9.5738e+07	1.13248e+08	1.02498e+08	9.9013e+07	1.02315e+08	1.12607e+08	9.39936e+07	8.53463e+07	8.6125e+07	9.3972e+07	9.02837e+07	8.56045e+07	1.04237e+08	8.92209e+07	-0.224409	0.00123597	0.00619617	1.57077
POS00898	3.08812e+08	3.74121e+08	3.31639e+08	3.26626e+08	3.36426e+08	3.56878e+08	2.97242e+08	2.75769e+08	2.74727e+08	3.05271e+08	2.85897e+08	2.82726e+08	3.39084e+08	2.86939e+08	-0.240898	0.000633758	0.00386553	2.96678
POS00902	1.20075e+08	1.43129e+08	1.29796e+08	1.23466e+08	1.27807e+08	1.37252e+08	1.15017e+08	1.06212e+08	1.06407e+08	1.17779e+08	1.12352e+08	1.09246e+08	1.30254e+08	1.11169e+08	-0.228579	0.000763936	0.00441947	1.78919
POS00908	6.30067e+07	7.22652e+07	6.74575e+07	6.25247e+07	7.10466e+07	6.79865e+07	5.66515e+07	5.61498e+07	5.73905e+07	6.40827e+07	5.72429e+07	5.47068e+07	6.73812e+07	5.7704e+07	-0.223674	0.00100944	0.00537497	1.26496
POS00910	1.96197e+08	2.35856e+08	2.15249e+08	2.04814e+08	2.08079e+08	2.31859e+08	1.86569e+08	1.7256e+08	1.77343e+08	2.01772e+08	1.94423e+08	1.78865e+08	2.15342e+08	1.85255e+08	-0.217117	0.00329432	0.0128104	2.16704
POS00929	1.22079e+08	1.45185e+08	1.33311e+08	1.26625e+08	1.31625e+08	1.3913e+08	255500	1.09274e+08	1.09093e+08	1.19487e+08	396179	445462	1.32993e+08	5.64919e+07	-1.23523	0.0130153	0.0373186	3.17879
POS00953	1.12935e+08	1.38823e+08	1.21575e+08	1.25275e+08	1.21531e+08	1.36401e+08	1.15011e+08	1.00359e+08	1.00558e+08	1.10021e+08	1.10813e+08	1.0136e+08	1.2609e+08	1.06354e+08	-0.245586	0.00205376	0.00899192	1.77934
POS00957	9.41281e+07	1.0875e+08	9.5064e+07	9.30919e+07	1.08618e+08	9.84906e+07	8.32136e+07	8.20768e+07	8.31917e+07	9.25871e+07	8.25878e+07	8.119e+07	9.96904e+07	8.41412e+07	-0.244643	0.00102913	0.00543743	1.60263
POS00970	7.76424e+07	9.18359e+07	8.08942e+07	7.96376e+07	8.46166e+07	8.83203e+07	7.57712e+07	6.8443e+07	6.96335e+07	7.28739e+07	7.35963e+07	6.91904e+07	8.38245e+07	7.15847e+07	-0.227721	0.000683367	0.00407504	1.43697
POS00975	1.50121e+08	1.66299e+08	1.50723e+08	1.53035e+08	1.61646e+08	1.68784e+08	1.39632e+08	1.27745e+08	1.30141e+08	1.39349e+08	1.32507e+08	1.27986e+08	1.58434e+08	1.32894e+08	-0.253615	8.14752e-05	0.000954083	2.13869
POS00981	4.5927e+07	5.0294e+07	4.59534e+07	4.69687e+07	4.9515e+07	5.17975e+07	4.2899e+07	3.89001e+07	3.96216e+07	4.26203e+07	4.05218e+07	3.8498e+07	4.84093e+07	4.05101e+07	-0.257001	9.66182e-05	0.00106861	1.18736
POS01015	5.87368e+07	6.58609e+07	6.15058e+07	5.9771e+07	6.76345e+07	6.26241e+07	5.17487e+07	5.06618e+07	5.28365e+07	5.90082e+07	5.22315e+07	5.18932e+07	6.26888e+07	5.30633e+07	-0.240493	0.000434676	0.00294181	1.28106
POS01024	6.10791e+07	7.03981e+07	6.58817e+07	6.28558e+07	6.6153e+07	6.8805e+07	5.84783e+07	5.36385e+07	5.44512e+07	5.98123e+07	5.68859e+07	5.50443e+07	6.58621e+07	5.63851e+07	-0.224135	0.000280642	0.00218177	1.28429
POS01031	1.46817e+08	1.71419e+08	1.55047e+08	1.51755e+08	1.65055e+08	1.65715e+08	1.37942e+08	1.28207e+08	1.29696e+08	1.43873e+08	1.33651e+08	1.31395e+08	1.59302e+08	1.34127e+08	-0.248156	0.000254465	0.00205422	2.09549
POS01108	5.01618e+07	6.04987e+07	5.21289e+07	5.41033e+07	5.43841e+07	5.91929e+07	5.16029e+07	4.52375e+07	4.48691e+07	4.75208e+07	4.85097e+07	4.54221e+07	5.50783e+07	4.71937e+07	-0.22289	0.00236096	0.0100252	1.12072
POS01231	7.12848e+07	8.32126e+07	7.97741e+07	7.74851e+07	7.87303e+07	8.15746e+07	7.05295e+07	6.36283e+07	6.69635e+07	7.18056e+07	6.58186e+07	6.62276e+07	7.86769e+07	6.74955e+07	-0.221149	0.000349058	0.00252123	1.38618
POS01365	6.94761e+06	5.8253e+06	8.48868e+06	1.80599e+07	1.04074e+07	3.65404e+06	3.3877e+07	2.78092e+07	4.19687e+07	1.72275e+07	2.49047e+07	3.05093e+07	8.89716e+06	2.93827e+07	1.72355	0.000440352	0.00297067	1.86784
POS01477	865789	314658	603946	839704	471467	827398	7.81433e+06	1.34126e+07	1.15771e+07	6.46548e+06	7.82423e+06	4.11216e+06	653827	8.53432e+06	3.7063	0.000209802	0.00179796	1.1699
POS01566	1.00006e+08	1.18652e+08	1.1506e+08	1.05066e+08	1.09184e+08	1.13567e+08	1.00826e+08	8.65069e+07	9.12489e+07	1.03926e+08	8.74487e+07	9.01022e+07	1.10256e+08	9.3343e+07	-0.240245	0.00202941	0.00891624	1.6454
POS01575	3.38796e+07	2.09013e+07	3.28472e+07	3.3525e+07	3.47273e+07	2.11177e+07	1.46808e+07	1.6861e+07	1.51797e+07	1.77835e+07	2.89604e+07	2.79348e+07	2.94997e+07	2.02334e+07	-0.543962	0.0339545	0.0805727	1.05333
POS01578	2.05477e+08	2.34463e+08	2.20971e+08	2.07153e+08	2.32854e+08	2.3111e+08	1.80592e+08	1.72747e+06	1.79406e+08	1.98762e+08	2.25296e+06	2.40865e+06	2.22005e+08	9.41916e+07	-1.23692	0.0118049	0.0343009	4.20634
POS01593	3.81533e+06	4.02061e+06	2.9975e+06	8.43393e+07	3.03578e+06	2.89631e+06	1.6913e+06	7.63674e+07	7.33194e+07	8.04571e+07	7.72469e+07	7.84708e+07	1.68508e+07	6.45922e+07	1.93854	0.0272402	0.0676963	2.4752
POS01600	1.11586e+08	1.1735e+08	1.15653e+08	1.0621e+08	1.16041e+08	1.27831e+08	4.59516e+06	9.75526e+07	2.0049e+06	1.04757e+08	1.25499e+06	918012	1.15779e+08	3.51805e+07	-1.71852	0.00336896	0.0130136	3.49577
POS01635	1.08528e+08	1.12963e+08	1.10976e+08	1.06711e+08	1.15675e+08	1.21457e+08	9.80276e+07	174177	3.39807e+06	1.05189e+08	9.40277e+07	2.84906e+06	1.12718e+08	5.0611e+07	-1.1552	0.0174319	0.0471774	2.94007
POS01742	2.58018e+07	3.39056e+07	1.2982e+07	4.93743e+07	6.76672e+06	2.29028e+07	4.19758e+06	8.47779e+06	1.04104e+07	9.36986e+06	2.00684e+06	1.08217e+07	2.52889e+07	7.54736e+06	-1.74446	0.0193758	0.0514618	1.49447
POS01800	5.21875e+07	1.43956e+07	5.09232e+07	5.37111e+07	1.54113e+07	1.5256e+07	1.62203e+07	1.66944e+07	8.97508e+06	1.85139e+07	1.61931e+06	1.76386e+07	3.36474e+07	1.32769e+07	-1.34158	0.0425722	0.0968041	1.5113
POS01863	2.28407e+07	1.20253e+07	1.13426e+07	3.55067e+06	5.46342e+06	1.00247e+07	1.20406e+06	922904	5.67596e+06	1.80631e+06	859107	6.47487e+06	1.08746e+07	2.82387e+06	-1.94521	0.0212083	0.0554366	1.00087
POS01892	3.70233e+07	6.65968e+07	6.61958e+07	8.37849e+07	5.46032e+07	7.06363e+07	5.80229e+07	2.21825e+07	6.79788e+07	1.53243e+07	1.6032e+07	4.40176e+07	6.31401e+07	3.72597e+07	-0.760941	0.0451622	0.101374	1.69966
POS01942	1.90666e+07	2.1127e+07	1.94715e+07	2.00265e+07	4.9008e+06	2.34577e+07	1.81565e+07	2.02606e+06	2.02965e+06	2.16827e+06	2.683e+06	1.68128e+07	1.80084e+07	7.31272e+06	-1.30019	0.029149	0.071487	1.14605
POS01962	4.1059e+06	1.88641e+06	2.62982e+06	3.49577e+06	2.66822e+06	3.65795e+06	4.77012e+07	5.24954e+07	2.22236e+06	5.0367e+06	4.80117e+07	4.63176e+07	3.07401e+06	3.36308e+07	3.45159	0.0094313	0.0290857	2.05025
POS01975	6.64046e+06	9.21934e+06	1.58233e+07	1.16554e+07	9.94231e+06	1.09525e+07	7.08596e+06	1.40727e+06	5.01529e+06	2.91827e+06	2.06177e+06	6.65807e+06	1.07056e+07	4.19111e+06	-1.35296	0.00212451	0.00922651	1.0051
POS01979	1.20385e+07	1.40736e+07	2.70228e+07	1.43714e+07	1.46258e+07	1.77786e+07	1.05161e+07	2.45086e+06	4.87426e+06	8.6481e+06	3.37682e+06	1.09973e+07	1.66518e+07	6.81057e+06	-1.28983	0.00428848	0.0156762	1.2141
POS01980	8.28549e+07	2.65332e+08	3.68982e+08	2.40595e+08	2.06518e+08	3.74066e+08	1.38957e+08	1.93967e+08	8.61139e+07	1.72405e+08	1.47304e+08	1.00343e+08	2.56391e+08	1.39848e+08	-0.874485	0.0343274	0.0812819	3.77528
POS02091	2.88885e+07	2.45482e+07	1.48951e+07	2.19951e+07	3.77675e+07	2.46329e+07	1.92322e+07	1.15683e+07	1.41391e+07	1.64688e+07	1.3947e+07	3.08452e+06	2.54545e+07	1.30733e+07	-0.961298	0.00907523	0.02819	1.33424
POS02176	7.05909e+07	7.39229e+07	6.93551e+07	8.09589e+07	7.20255e+07	8.69165e+07	6.50103e+07	6.64088e+07	6.03731e+07	7.31851e+07	5.78862e+07	6.49734e+07	7.56283e+07	6.46395e+07	-0.226511	0.0112274	0.0331753	1.22998
POS02202	3.2239e+07	2.91228e+07	4.21628e+07	2.65943e+07	3.00023e+07	2.34684e+07	1.53466e+07	2.82757e+07	2.67992e+07	2.8259e+07	1.49757e+07	4.41979e+06	3.05982e+07	1.96793e+07	-0.636768	0.0444668	0.100177	1.11385
POS02236	1.53783e+07	8.80578e+06	2.18784e+08	2.20772e+08	2.04173e+08	2.03849e+07	1.2585e+06	1.27309e+07	1.67862e+07	1.82638e+07	7.17846e+06	1.85805e+07	1.14716e+08	1.24664e+07	-3.20195	0.0457431	0.102375	3.4171
POS02284	1.30783e+06	1.09082e+07	2.06959e+06	1.04402e+07	3.95008e+06	1.97753e+07	3.59586e+07	1.23554e+07	1.8372e+07	1.4084e+07	1.12622e+07	2.6521e+07	8.0752e+06	1.97589e+07	1.29093	0.0381468	0.0886264	1.16612
POS02320	1.46804e+07	1.08949e+07	8.45761e+06	9.13682e+06	1.0325e+07	1.29394e+07	5.43985e+06	609346	707937	7.77712e+06	6.52159e+06	3.36554e+06	1.10723e+07	4.07023e+06	-1.44378	0.00116766	0.00596261	1.07206
POS02393	1.40917e+07	1.78813e+07	2.06934e+07	2.09175e+07	2.0243e+07	9.55314e+06	3.93287e+06	1.69152e+06	2.84717e+06	2.37884e+06	1.91404e+06	3.05834e+06	1.723e+07	2.63713e+06	-2.70788	1.611e-05	0.000307896	1.62872
POS02397	6.90355e+06	1.07785e+07	1.02707e+07	1.08477e+07	9.72938e+06	5.02088e+06	1.48063e+06	2.02823e+06	1.36466e+06	1.05423e+06	1.93134e+06	1.36025e+06	8.92513e+06	1.53656e+06	-2.53817	2.21881e-05	0.000385309	1.15593
POS02402	475120	648375	615520	650245	631394	98627.6	9.17134e+06	1.1591e+07	1.08802e+07	6.8667e+06	1.07084e+07	5.51791e+06	519880	9.12259e+06	4.13319	6.21375e-06	0.000159041	1.26003
POS02423	3.82184e+06	4.25378e+08	4.2298e+08	8.88292e+06	7.0335e+06	4.3795e+08	4.62362e+06	4.39887e+06	1.13153e+06	7.30463e+06	1.98563e+06	4.00661e+06	2.17675e+08	3.90848e+06	-5.79942	0.0470752	0.104646	4.96772
POS02517	790176	1.27143e+06	1.28184e+06	1.54858e+06	1.69217e+06	341292	9.1273e+06	1.00168e+07	1.11209e+07	7.1228e+06	1.18464e+07	6.83864e+06	1.15425e+06	9.34547e+06	3.01732	2.58754e-06	8.4942e-05	1.23471
POS02520	2.05773e+07	2.52403e+07	2.12956e+07	2.14897e+07	2.38543e+07	2.13472e+07	6.21847e+06	6.26705e+06	1.9299e+07	9.2334e+06	6.7592e+06	1.83108e+07	2.23007e+07	1.10147e+07	-1.01767	0.00152652	0.00725104	1.31925
POS02577	2.43943e+07	2.53705e+07	2.40646e+07	2.11462e+07	3.50423e+07	2.35001e+07	2.00584e+07	1.74395e+07	1.64996e+07	2.10886e+07	1.68617e+07	1.78493e+07	2.55863e+07	1.82995e+07	-0.483569	0.00630102	0.0211124	1.04158
POS02646	1.5502e+07	1.8711e+07	3.60803e+06	2.01775e+07	1.97852e+07	2.03376e+07	1.29112e+06	1.38532e+06	2.20873e+06	1.76092e+07	1.6752e+06	1.65637e+07	1.63535e+07	6.78888e+06	-1.26836	0.0461612	0.102985	1.05086
POS02750	3.14208e+06	315006	5.44263e+06	1.33003e+08	1.35332e+08	1.30354e+08	222809	2.56266e+06	1.88152e+06	3.78582e+06	3.3075e+06	3.75349e+06	6.79314e+07	2.58563e+06	-4.71549	0.0483741	0.107004	2.72626
POS02764	3.4009e+07	3.41624e+07	3.60814e+07	3.66054e+07	3.94664e+07	2.2476e+07	4.62083e+07	6.58398e+07	7.40345e+07	4.17155e+07	5.30396e+07	4.19534e+07	3.38001e+07	5.37985e+07	0.67054	0.00743276	0.0241589	1.71489
POS02767	1.32398e+07	1.35874e+07	1.4285e+07	1.4158e+07	1.48388e+07	8.50886e+06	1.7809e+07	2.54102e+07	2.78913e+07	1.61885e+07	2.0302e+07	1.57563e+07	1.3103e+07	2.05596e+07	0.649914	0.0081312	0.0258798	1.04276
POS02823	6.6355e+06	2.57831e+06	6.38199e+06	2.78254e+07	1.15915e+07	4.20783e+06	2.47289e+07	4.27298e+07	2.38988e+07	1.38984e+07	2.6461e+07	2.30389e+07	9.87009e+06	2.57926e+07	1.38582	0.0145483	0.0408852	1.47637
POS02826	1.48346e+06	999890	3.10442e+06	5.80727e+06	2.4429e+06	706109	1.00989e+07	9.01558e+06	1.96321e+07	6.80439e+06	5.33304e+06	1.25088e+07	2.42401e+06	1.05655e+07	2.12389	0.00434032	0.0158201	1.12096
POS02915	2.22334e+07	2.70375e+07	2.38748e+07	2.26135e+07	2.99242e+07	2.56231e+07	2.16824e+07	1.53155e+07	1.59735e+07	2.40735e+07	1.68918e+07	1.65811e+07	2.52178e+07	1.84196e+07	-0.453195	0.00485973	0.0172606	1.02242
POS02928	4.68846e+07	4.87548e+07	4.74585e+07	4.01585e+07	5.15566e+07	4.43233e+07	4.29455e+07	6.01969e+06	2.9558e+07	8.44218e+06	3.09873e+07	2.96284e+07	4.65227e+07	2.45968e+07	-0.919462	0.0048136	0.0171353	1.80985
POS02974	5.15396e+08	5.3407e+08	4.8256e+08	4.6924e+08	6.17625e+08	5.04872e+08	4.51376e+08	3.27612e+08	3.42767e+08	5.03568e+08	3.76989e+08	3.60529e+08	5.20627e+08	3.93807e+08	-0.402762	0.00503003	0.0177127	4.40795
POS02975	4.46126e+07	4.67189e+07	4.19415e+07	4.06716e+07	5.36211e+07	4.36271e+07	3.95663e+07	2.82422e+07	2.96064e+07	4.33653e+07	3.25235e+07	3.16763e+07	4.51988e+07	3.41634e+07	-0.403835	0.00504713	0.0177539	1.30042
POS03028	2.07414e+06	2.83242e+06	1.74635e+06	2.58912e+06	2.21959e+06	915402	9.16698e+06	8.60011e+06	1.02974e+07	4.71212e+06	8.50837e+06	5.76206e+06	2.06284e+06	7.84118e+06	1.92644	8.90682e-05	0.00101979	1.0094
POS03033	2.81136e+06	2.7985e+06	2.35842e+06	3.97763e+06	5.73019e+06	1.22807e+06	8.79794e+06	8.90903e+06	1.23815e+07	6.32053e+06	1.62883e+07	1.07265e+07	3.15069e+06	1.05706e+07	1.74632	0.000730062	0.00427737	1.10218
POS03048	1.35594e+07	1.63678e+07	1.40983e+07	2.0124e+07	1.66313e+07	7.94593e+06	2.86051e+07	4.29576e+07	3.91183e+07	1.77646e+07	3.05873e+07	2.04207e+07	1.47878e+07	2.99089e+07	1.01617	0.00627664	0.0210585	1.49576
POS03097	1.42807e+07	6.48797e+06	2.59459e+06	3.5584e+06	3.31979e+06	4.75516e+06	2.72357e+07	1.48135e+07	1.42977e+07	2.22493e+07	3.97608e+07	2.0277e+07	5.83277e+06	2.31057e+07	1.98599	0.00230663	0.0098438	1.6112
POS03133	4.97115e+07	5.41766e+07	4.31713e+07	4.34363e+07	5.3247e+07	4.70007e+07	4.41878e+07	3.12091e+07	3.18574e+07	5.02297e+07	3.45864e+07	3.23146e+07	4.84572e+07	3.73975e+07	-0.373771	0.0149138	0.0417224	1.24516
POS03169	1.11595e+07	1.59878e+07	1.16985e+07	2.0685e+07	1.25476e+07	3.45375e+07	9.99292e+06	8.28556e+06	8.13204e+06	1.26128e+07	4.25555e+06	3.72782e+06	1.77693e+07	7.83445e+06	-1.18148	0.0292455	0.0716808	1.10576
POS03183	382089	74426.3	340166	624251	221362	489428	9.57516e+06	1.38617e+07	1.42575e+07	7.74801e+06	1.01377e+07	1.05365e+07	355287	1.10194e+07	4.95492	1.28098e-06	5.21515e-05	1.42361
POS03327	1.68652e+07	1.8247e+07	1.76797e+07	2.15506e+07	1.73448e+07	1.12632e+07	2.58505e+07	2.60799e+07	2.79629e+07	2.06764e+07	2.76024e+07	2.05196e+07	1.71584e+07	2.47819e+07	0.530374	0.00271456	0.0110745	1.08378
POS03374	3.07633e+07	3.42537e+07	3.31317e+07	3.88432e+07	3.20361e+07	2.23719e+07	3.48797e+07	4.21721e+07	5.07174e+07	3.42909e+07	4.68772e+07	3.55583e+07	3.19e+07	4.07493e+07	0.353218	0.0338958	0.0804719	1.04792
POS03383	7.34414e+07	7.1993e+07	6.90856e+07	8.42124e+07	7.09275e+07	3.78918e+07	1.19202e+08	1.19793e+08	1.50593e+08	8.63991e+07	1.3124e+08	8.57468e+07	6.79253e+07	1.15496e+08	0.765817	0.00297097	0.0118995	2.70958
POS03384	2.88189e+07	2.8235e+07	2.71901e+07	3.33144e+07	2.78661e+07	1.52529e+07	4.67918e+07	4.7076e+07	6.00247e+07	3.37728e+07	5.12423e+07	3.3907e+07	2.67796e+07	4.54691e+07	0.763754	0.00315889	0.0124454	1.69636
POS03455	1.1642e+08	1.27176e+08	1.11234e+08	1.02808e+08	1.32261e+08	1.18732e+08	1.01001e+08	6.92821e+07	7.337e+07	1.16139e+08	8.26276e+07	7.56846e+07	1.18105e+08	8.63507e+07	-0.451791	0.00437937	0.0159266	2.21761
POS03520	1.11823e+06	449185	1.07941e+06	1.01608e+06	766863	493222	2.51741e+07	8.38011e+06	3.49515e+06	2.26365e+07	4.38748e+06	2.46754e+06	820498	1.10901e+07	3.75663	0.0328101	0.0783084	1.08477
POS03588	3.37874e+06	1.63574e+06	2.93155e+06	4.37168e+06	3.23597e+06	3.47846e+06	1.36255e+08	9.15937e+07	1.32262e+08	7.02816e+07	1.01151e+08	7.50188e+07	3.17202e+06	1.01094e+08	4.99415	6.51955e-06	0.000163834	4.24441
POS03590	771145	475127	875571	1.41226e+06	1.03681e+06	1.1264e+06	3.80638e+07	3.13088e+07	4.5596e+07	2.20621e+07	3.50793e+07	2.58344e+07	949553	3.29907e+07	5.11867	3.35683e-06	0.000103653	2.44415
POS03704	7.33989e+06	7.26404e+06	6.9935e+06	5.85247e+06	9.33071e+06	7.08657e+06	190788	283161	398562	193358	193901	235497	7.3112e+06	249211	-4.87467	2.89576e-08	3.86663e-06	1.16581
POS03799	1.48182e+07	6.3549e+06	1.1173e+07	1.08826e+07	8.36106e+06	8.66293e+06	1.46393e+07	1.94594e+07	1.72457e+07	1.81049e+07	1.40613e+07	1.7165e+07	1.00421e+07	1.67793e+07	0.740615	0.000982401	0.00528709	1.05686
POS03926	3.18251e+06	1.32197e+06	2.96791e+06	5.61646e+06	3.2063e+06	3.09044e+06	1.30575e+08	2.70185e+08	1.2763e+08	1.93989e+08	1.26057e+08	1.01489e+08	3.23093e+06	1.58321e+08	5.61476	0.000125222	0.00127558	5.19376
POS03927	9.71466e+06	4.2261e+06	7.60536e+06	1.50497e+07	8.4886e+06	9.52366e+06	4.61615e+08	7.57162e+08	3.58736e+08	5.45445e+08	3.54086e+08	2.73865e+08	9.10135e+06	4.58485e+08	5.65465	8.70402e-05	0.00100005	8.86615
POS03947	1.21081e+06	345151	1.34889e+06	1.35021e+06	517909	564074	7.29773e+06	5.90238e+06	6.51131e+06	7.54101e+06	7.69468e+06	5.53691e+06	889508	6.74734e+06	2.92324	6.06267e-08	6.35196e-06	1.0547
POS03964	2.08611e+06	834221	1.81999e+06	2.19773e+06	1.3466e+06	932552	1.91359e+07	1.51293e+07	1.62322e+07	1.53869e+07	2.05918e+07	1.56473e+07	1.5362e+06	1.70206e+07	3.46984	1.75143e-08	2.88431e-06	1.7202
POS03974	1.52006e+06	568829	1.48664e+06	1.77362e+06	976847	796941	1.80132e+07	1.48994e+07	1.6228e+07	1.34269e+07	1.83829e+07	1.33185e+07	1.18716e+06	1.57115e+07	3.72624	2.15179e-08	3.3749e-06	1.66744
POS03976	8.96863e+06	4.13408e+06	9.77992e+06	1.02932e+07	6.12234e+06	5.34661e+06	1.07866e+08	7.96605e+07	9.31363e+07	7.93221e+07	1.12082e+08	8.62263e+07	7.4408e+06	9.30489e+07	3.64446	4.48188e-08	5.05958e-06	4.03821
POS03981	800678	362713	747037	850762	496779	299808	8.164e+06	6.48909e+06	7.3053e+06	5.86869e+06	8.11716e+06	5.86475e+06	592963	6.96817e+06	3.55477	4.84882e-08	5.38328e-06	1.10269
POS04046	2.06918e+06	750767	1.8113e+06	3.10266e+06	1.77716e+06	2.28394e+06	9.97205e+07	5.35727e+07	8.6663e+07	3.78968e+07	6.76465e+07	5.4411e+07	1.96583e+06	6.66517e+07	5.08343	4.25538e-05	0.000616531	3.39307
POS04068	1.14738e+06	115430	1.00318e+06	1.08953e+06	409728	590188	6.09438e+06	5.92304e+06	8.47771e+06	5.14919e+06	6.98593e+06	7.6575e+06	725905	6.71463e+06	3.20945	5.08689e-07	2.74664e-05	1.06948
POS04123	977691	759470	852144	1.15105e+06	1.24163e+06	1.72412e+06	5.09909e+06	9.9406e+06	9.92703e+06	7.06486e+06	4.7584e+06	4.52532e+06	1.11768e+06	6.88588e+06	2.62313	0.00024704	0.00201403	1.00118
POS04158	2.79939e+06	1.74506e+07	1.44407e+07	8.33203e+06	8.87436e+06	3.88122e+06	171666	384536	305635	475614	204939	328038	9.29638e+06	311738	-4.89826	0.00335481	0.0129945	1.17244
POS04172	2093.63	13850.2	149904	21312.3	4834.84	252630	1.79741e+07	9.77204e+06	1.97096e+07	1.21311e+07	1.43267e+07	1.73953e+07	74104	1.52181e+07	7.68202	2.02542e-06	7.35777e-05	1.68278
POS04186	178470	302978	1.91613e+06	576211	167176	2.75708e+06	1.89389e+08	1.02419e+08	2.21131e+08	1.31397e+08	1.56847e+08	1.92427e+08	983008	1.65602e+08	7.3963	3.40805e-06	0.000104906	5.5359
POS04194	1.06606e+06	620515	549247	689601	517168	539372	5.17581e+06	9.87821e+06	9.9159e+06	7.08234e+06	4.65323e+06	4.20483e+06	663660	6.81839e+06	3.36091	0.000166499	0.00154763	1.03971
POS04203	3.61851e+06	2.45537e+07	2.19627e+07	1.16484e+07	1.18289e+07	7.44969e+06	627324	1.47041e+06	1.12271e+06	1.32912e+06	2.72641e+06	6.69409e+06	1.35103e+07	2.32834e+06	-2.53668	0.00902288	0.0280788	1.25842
POS04230	2.9789e+06	1.10488e+06	1.88694e+06	2.13449e+06	1.49396e+06	1.89385e+06	1.0269e+07	1.13346e+07	1.5914e+07	4.21789e+06	1.36212e+07	1.03173e+07	1.9155e+06	1.09457e+07	2.51456	0.000252598	0.00204584	1.25128
POS04277	23349.3	0	15130.7	9925.31	7127.29	20029.2	6.55725e+06	4.05982e+06	8.66147e+06	5.45071e+06	6.82619e+06	7.32656e+06	12593.6	6.48033e+06	9.00723	1.57156e-06	6.03654e-05	1.10195
POS04299	921750	181876	863650	1.06606e+06	355984	596361	6.32245e+06	5.24551e+06	7.21343e+06	5.56768e+06	5.5791e+06	6.90429e+06	664280	6.13874e+06	3.20808	2.78645e-08	3.77163e-06	1.02865
POS04302	4.6818e+06	1.14248e+06	4.31441e+06	5.14716e+06	1.92097e+06	2.73121e+06	3.04343e+07	2.51525e+07	3.44976e+07	2.6827e+07	2.77988e+07	3.27601e+07	3.323e+06	2.95784e+07	3.15398	1.64574e-08	2.82333e-06	2.25416
POS04312	98563.8	76039.3	143823	194427	89683.5	164515	6.97349e+06	3.46248e+06	8.07523e+06	5.36854e+06	5.13887e+06	7.58684e+06	127842	6.10091e+06	5.57659	7.96167e-06	0.000190022	1.04895
POS04317	11517.8	28662.4	530150	81247.3	12785.9	756112	4.93597e+07	2.82846e+07	5.96786e+07	3.52415e+07	4.06193e+07	4.89626e+07	236746	4.3691e+07	7.52785	2.66105e-06	8.64929e-05	2.84945
POS04370	1.96506e+06	394477	807905	1.0912e+06	437564	843268	5.24482e+06	1.61335e+07	1.69281e+07	1.28433e+07	6.92204e+06	9.36355e+06	923245	1.12392e+07	3.60568	0.000408479	0.00281463	1.33211
POS04442	4.79354e+06	1.40012e+07	2.54345e+06	1.74982e+06	3.9501e+06	3.56913e+06	1.36152e+07	8.67823e+06	3.46728e+07	2.98968e+07	1.04998e+07	1.48228e+07	5.1012e+06	1.86976e+07	1.87395	0.0176865	0.0476836	1.34052
POS04554	1.86948e+07	1.9769e+07	1.18773e+07	1.50647e+07	2.09522e+07	1.79549e+07	1.2612e+07	1.07623e+07	9.71994e+06	1.20653e+07	9.11943e+06	8.05498e+06	1.73855e+07	1.0389e+07	-0.74283	0.00109155	0.00567067	1.0703
POS04583	1.99673e+07	1.12266e+07	1.05615e+07	1.00937e+07	9.04209e+06	1.20015e+07	1.51721e+06	1.02856e+06	1.54186e+06	1.14786e+06	2.05693e+06	1.20518e+06	1.21488e+07	1.41627e+06	-3.10065	6.00502e-05	0.000773718	1.37168
POS04992	269436	59686.4	124478	144614	64904.8	67491.1	8.67009e+06	6.56602e+06	6.91437e+06	4.91974e+06	7.8628e+06	5.46589e+06	121768	6.73315e+06	5.78907	4.56405e-07	2.53356e-05	1.11466
POS05046	601992	84323.1	142815	171554	116077	101388	6.61379e+06	7.93139e+06	7.99249e+06	4.18683e+06	6.58177e+06	2.85783e+06	203025	6.02735e+06	4.8918	4.52695e-05	0.000642372	1.02125
POS05070	663020	225636	318481	288527	260285	279765	6.82214e+06	1.35541e+07	1.37847e+07	6.54719e+06	6.74774e+06	4.67149e+06	339286	8.68789e+06	4.67843	0.000409503	0.00281775	1.19562
POS05076	1.05867e+06	288616	507007	467981	377086	433912	1.42503e+07	1.89927e+07	1.86054e+07	9.21068e+06	9.2264e+06	6.52705e+06	522212	1.28021e+07	4.6156	0.000199958	0.00173466	1.46148
POS05084	512361	77647.4	195454	181824	119487	135229	4.90101e+06	9.23067e+06	9.6161e+06	4.59034e+06	5.04667e+06	3.72628e+06	203667	6.18518e+06	4.92453	0.000190612	0.00169209	1.02421
POS05092	1.33656e+07	1.31087e+07	1.26973e+07	1.28935e+07	1.30178e+07	1.3977e+07	84841.5	173807	188527	1.28349e+07	121589	1.11928e+07	1.31767e+07	4.09941e+06	-1.6845	0.00481404	0.0171353	1.15919
POS05173	610250	28074.5	253975	471460	265761	445849	3.64377e+06	1.11704e+07	1.32349e+07	3.06806e+06	5.2908e+06	4.56514e+06	345895	6.82885e+06	4.30324	0.00407801	0.0150917	1.00344
POS05223	3.46072e+06	932589	1.83897e+06	1.61011e+06	1.06e+06	2.35592e+06	1.08829e+07	1.56751e+07	2.29743e+07	9.83868e+06	1.33247e+07	1.12412e+07	1.87638e+06	1.39895e+07	2.89832	0.00013446	0.00133797	1.46694
POS05243	3.23459e+06	1.3394e+06	3.81718e+06	602616	2.81197e+06	3.1395e+06	8.65815e+06	1.23052e+07	2.95976e+07	1.05594e+07	2.51083e+07	6.30091e+06	2.49088e+06	1.54216e+07	2.63023	0.00821771	0.0260672	1.36324
POS05318	3.19483e+06	950499	2.13302e+06	2.82626e+06	2.16565e+06	2.25949e+06	9.46675e+06	1.18137e+07	1.83622e+07	8.98668e+06	1.12054e+07	8.88087e+06	2.25496e+06	1.14526e+07	2.3445	0.000110994	0.00118183	1.27982
POS05319	4.31322e+07	2.53454e+07	2.84403e+07	3.04484e+07	2.38908e+07	3.84199e+07	1.55489e+07	3.63461e+06	1.76871e+07	9.10926e+06	2.48927e+07	2.32475e+07	3.16128e+07	1.56867e+07	-1.01097	0.00579816	0.0197385	1.51167
POS05347	7.44933e+07	7.59931e+07	5.43681e+07	4.36251e+07	4.53742e+07	5.54507e+07	4.52e+07	3.44601e+07	5.51958e+07	4.39456e+07	4.56408e+07	3.54436e+07	5.82174e+07	4.33143e+07	-0.426608	0.0451191	0.1013	1.30654
POS05582	6.81614e+07	3.62678e+07	7.07394e+07	2.6407e+07	5.60347e+07	8.6531e+07	3.62413e+07	3.72129e+07	4.71316e+07	9.08941e+06	3.7498e+07	2.00963e+07	5.73569e+07	3.12116e+07	-0.877886	0.0364217	0.0852803	1.7459
POS05627	647545	133735	229960	235078	221231	313151	5.64105e+06	1.62234e+07	1.50039e+07	1.02082e+07	6.89525e+06	7.53819e+06	296783	1.02517e+07	5.11031	0.000261962	0.00208242	1.31631
POS05628	412286	84245	89908.1	107788	118537	160079	4.7839e+06	1.07097e+07	1.29866e+07	6.85546e+06	5.01147e+06	4.67308e+06	162141	7.50336e+06	5.53222	0.000472383	0.00313473	1.12026
POS05631	874652	301784	439465	477273	342486	483395	7.99092e+06	2.2846e+07	2.12215e+07	1.47088e+07	1.05246e+07	1.07489e+07	486509	1.46734e+07	4.9146	0.000203811	0.00176037	1.57671
POS05640	346177	81679.3	156735	153947	115852	133850	3.38884e+06	1.04254e+07	9.01362e+06	7.46272e+06	4.96888e+06	6.25079e+06	164707	6.91837e+06	5.39246	8.14944e-05	0.000954083	1.10013
POS05914	4.79047e+06	7.61735e+06	2.23834e+06	2.30558e+06	1.841e+07	1.977e+06	1.35488e+07	1.41424e+07	1.47468e+07	1.24996e+07	1.25873e+07	3.32808e+07	6.22312e+06	1.6801e+07	1.43283	0.0307473	0.0743186	1.13683
POS05956	2.5066e+07	1.24731e+07	3.69961e+07	2.07108e+07	3.13099e+07	2.17607e+07	1.71055e+07	2.50432e+07	3.73454e+06	4.60791e+06	7.57223e+06	2.09582e+06	2.47194e+07	1.00265e+07	-1.30182	0.0164752	0.045157	1.3937
POS06476	1.85369e+08	2.0601e+08	2.97356e+08	2.16209e+08	2.31569e+08	3.08431e+08	1.54056e+08	7.42249e+07	1.08781e+08	1.54417e+08	1.11086e+08	4.47667e+07	2.40824e+08	1.07889e+08	-1.15844	0.000632379	0.00385951	4.71544
POS06489	4.89578e+07	3.37783e+07	3.45474e+07	5.25456e+07	6.50422e+07	6.58894e+07	1.96345e+07	2.7399e+07	2.61587e+07	2.63924e+07	4.46677e+07	5.02797e+07	5.01268e+07	3.2422e+07	-0.628609	0.0415284	0.0948767	1.43178
POS06504	5.8092e+07	6.80667e+07	6.2433e+07	1.45656e+08	9.72389e+07	7.57063e+07	5.60555e+06	6.89839e+07	6.45124e+07	5.46301e+07	3.50178e+07	6.08771e+06	8.45321e+07	3.91396e+07	-1.11087	0.0284408	0.0701156	2.3342
POS06565	1.26783e+07	9.4212e+06	8.59843e+06	8.68486e+06	5.06616e+06	1.67724e+06	0	0	0	0	0	0	7.68771e+06	1	-22.8741	0.000589517	0.00365434	1.1216
POS06566	1.14848e+07	8.45564e+06	7.44285e+06	7.66591e+06	4.24064e+06	1.38963e+06	0	0	0	0	0	0	6.77991e+06	1	-22.6928	0.000805743	0.00457731	1.04623
POS07133	1.53335e+06	660517	1.01039e+06	1.55384e+06	565099	390090	1.05761e+07	9.72741e+06	1.58997e+07	7.41426e+06	1.27355e+07	1.09753e+07	952215	1.12214e+07	3.55882	6.12621e-06	0.000157666	1.38281
POS07242	3.961e+07	2.06043e+07	2.5472e+07	2.96925e+07	1.66046e+07	1.56061e+07	2.77571e+07	382727	1.10415e+06	718238	7.17707e+06	2.4503e+06	2.45983e+07	6.59826e+06	-1.8984	0.0103843	0.031254	1.58569
POS07370	1.37606e+06	1.21186e+06	1.32878e+06	1.5463e+06	1.37446e+06	1.28569e+06	7.485e+06	5.68444e+06	8.79269e+06	5.0556e+06	1.2591e+07	5.13228e+06	1.35386e+06	7.45683e+06	2.46149	0.000446531	0.0030009	1.0054
POS07524	1.51868e+06	2.45031e+07	1.45863e+07	1.96681e+07	1.22433e+07	1.19445e+07	6.99826e+06	4.62892e+06	1.2853e+06	1.25763e+06	552460	582406	1.40773e+07	2.55083e+06	-2.46434	0.00656477	0.0219069	1.29786
POS07545	2.92258e+07	3.36375e+07	3.12762e+07	2.93794e+07	3.39159e+07	3.41396e+07	2.73869e+07	64303.7	74978.7	3.09988e+07	82774.5	154228	3.19291e+07	9.79367e+06	-1.70495	0.00520335	0.0181483	1.83497
POS07570	1.08204e+06	1.0638e+06	1.07165e+06	1.34523e+06	1.32333e+06	1.21277e+06	1.32996e+07	1.04163e+07	1.5899e+07	9.56398e+06	9.00425e+06	1.28735e+07	1.18314e+06	1.18428e+07	3.32332	1.79519e-06	6.71904e-05	1.41744
POS07685	8.93105e+06	7.49666e+06	7.17107e+06	9.83088e+06	7.05271e+06	3.45375e+06	150105	151886	446530	223298	233881	441021	7.32269e+06	274453	-4.73774	1.35948e-05	0.000273585	1.1286
POS07704	1.87879e+06	2.99623e+06	2.27266e+06	2.29481e+06	1.66994e+06	1.30347e+06	2.19459e+07	2.14321e+07	2.16516e+07	2.44945e+07	2.16847e+07	2.12832e+07	2.06932e+06	2.2082e+07	3.41564	5.53338e-12	1.09351e-08	1.97353
POS07706	2.04573e+07	1.65858e+07	2.43769e+07	2.62228e+07	1.52386e+07	7.96492e+06	598068	303245	1.45953e+06	1.05626e+06	630951	1.33631e+06	1.84744e+07	897393	-4.36364	7.56086e-05	0.000897943	1.75041
POS07712	1.9437e+07	1.21571e+07	1.7632e+07	1.90683e+07	1.69329e+07	7.71936e+06	505131	532623	774643	479099	662302	664970	1.54911e+07	603128	-4.68283	1.31793e-05	0.000266854	1.64083
POS07716	1.81199e+07	1.40535e+07	7.67306e+06	2.54965e+07	6.6999e+06	2.5788e+06	733188	3.01182e+06	3.77814e+06	1.82324e+06	2.83171e+06	2.31165e+06	1.24369e+07	2.41496e+06	-2.36456	0.0164466	0.0451037	1.13542
POS07747	7.0422e+07	2.19428e+07	5.13919e+07	4.29467e+07	8.19017e+07	3.80643e+07	5.97662e+07	1.28087e+08	3.10304e+07	1.49917e+08	1.19073e+08	1.20177e+08	5.11116e+07	1.01342e+08	0.987505	0.0354873	0.0834882	2.42034
POS07763	3.02115e+06	2.59693e+06	2.75091e+06	3.60155e+06	2.64888e+06	2.381e+06	1.75667e+08	1.56555e+08	2.59844e+08	1.23937e+08	1.46309e+08	1.44998e+08	2.8334e+06	1.67885e+08	5.88879	7.61529e-06	0.000184881	5.53751
POS07778	4.35897e+07	5.13809e+07	4.6988e+07	4.30187e+07	4.97494e+07	6.40333e+07	3.90813e+07	3.87265e+07	3.84302e+07	4.5056e+07	3.84658e+07	3.75889e+07	4.97933e+07	3.95581e+07	-0.331977	0.0119888	0.0347801	1.19239
POS07787	1.05268e+06	893010	993624	1.24391e+06	1.20221e+06	1.21162e+06	1.48626e+07	1.15258e+07	1.78371e+07	1.04764e+07	1.58956e+07	1.35494e+07	1.09951e+06	1.40245e+07	3.67302	4.35572e-07	2.45936e-05	1.56568
POS07800	2.46425e+07	6.14176e+07	1.84311e+07	3.10112e+07	1.65911e+07	1.03014e+07	197056	187938	241502	177921	240830	212058	2.70658e+07	209551	-7.01303	0.0048239	0.017158	1.99546
POS07807	408298	258117	618557	550097	266142	2.58589e+07	2.13963e+07	2.12679e+07	2.10104e+07	2.32769e+07	446641	2.00563e+07	4.66001e+06	1.79091e+07	1.94229	0.0370262	0.0865061	1.26373
POS07813	5.08043e+06	4.48176e+07	6.01386e+06	3.36628e+06	4.91354e+07	4.71702e+07	1.71535e+06	5.81282e+06	5.87199e+06	3.98369e+06	6.1972e+06	2.17706e+06	2.59306e+07	4.29302e+06	-2.59459	0.0459368	0.102716	1.59911
POS07837	1.19527e+07	1.27722e+07	1.2701e+07	1.22735e+07	1.25803e+07	1.31053e+07	889710	401050	260665	276406	1.95405e+06	537510	1.25642e+07	719898	-4.12538	3.75585e-12	1.09351e-08	1.52249
POS07840	1.18001e+07	6.58455e+06	6.75946e+06	2.49452e+07	6.71662e+06	6.75795e+06	49464.2	46881.6	73047.2	28997.1	33273.5	34948.6	1.0594e+07	44435.4	-7.89732	0.00544679	0.0188181	1.22943
POS07900	3.37121e+06	2.91181e+06	3.16172e+06	3.92918e+06	3.58565e+06	2.36863e+06	9.57662e+07	8.13141e+07	1.23417e+08	7.67101e+07	1.13847e+08	9.73776e+07	3.22137e+06	9.8072e+07	4.9281	1.53602e-07	1.12426e-05	4.25708
POS07921	1.24838e+07	1.00376e+07	7.54223e+06	1.10173e+07	1.1224e+07	6.14715e+06	346204	409031	503001	303957	330735	291419	9.74203e+06	364058	-4.74198	2.53338e-06	8.37203e-05	1.31894
POS07926	4.07737e+07	4.69922e+07	4.04406e+07	4.28664e+07	4.79956e+07	4.35927e+07	3.73291e+07	3.62428e+07	3.81568e+07	4.23817e+07	3.47343e+07	2.79998e+07	4.37769e+07	3.61407e+07	-0.276542	0.00818181	0.0259867	1.05206
POS08010	5.07571e+07	5.57834e+07	5.16623e+07	5.46257e+07	5.32398e+07	6.0579e+07	4.49822e+07	4.40894e+07	4.60652e+07	5.10833e+07	4.59222e+07	4.37372e+07	5.44412e+07	4.59799e+07	-0.243696	0.000862408	0.00481438	1.17912
POS08017	4.37361e+07	5.13346e+07	4.7981e+07	4.33216e+07	5.02574e+07	4.90436e+07	381819	4.14866e+07	378338	4.78728e+07	470939	4.07627e+07	4.76124e+07	2.18922e+07	-1.12092	0.0249	0.0631187	1.79372
POS08021	7.90687e+07	6.75681e+07	5.60721e+07	6.98053e+07	7.14851e+07	4.08322e+07	3.03278e+07	1.525e+07	4.36899e+07	3.25659e+07	2.81867e+07	4.18227e+07	6.41386e+07	3.19738e+07	-1.0043	0.000965085	0.00521663	2.26959
POS08040	1.60409e+08	1.36821e+08	1.51005e+08	1.99765e+08	1.66371e+08	6.52957e+07	5.25963e+06	5.05086e+06	7.45795e+06	3.4468e+06	5.76423e+06	4.37581e+06	1.46611e+08	5.22588e+06	-4.81018	1.66297e-05	0.000315395	5.05287
POS08044	1.25064e+07	1.1006e+07	1.25216e+07	1.64828e+07	1.36337e+07	5.25857e+06	359684	328002	507765	227663	404805	284411	1.19015e+07	352055	-5.0792	1.89055e-05	0.000342761	1.44284
POS08061	1.19233e+06	271486	418736	4.19204e+06	279543	768260	5.23937e+06	1.27709e+07	1.49506e+07	1.65079e+06	1.24512e+07	1.55228e+07	1.18707e+06	1.0431e+07	3.1354	0.00312349	0.0123551	1.20663
POS08069	2.6873e+06	2.11777e+06	3.15133e+06	3.84372e+06	2.73786e+06	2.1963e+06	1.20244e+07	1.23148e+07	1.55486e+07	9.84466e+06	9.59355e+06	7.92913e+06	2.78905e+06	1.12092e+07	2.00684	2.10881e-05	0.000370109	1.24029
POS08076	1.17636e+09	9.37748e+08	1.06869e+09	1.21966e+09	1.05e+09	5.96747e+08	8.68596e+06	1.0105e+07	1.35393e+07	6.22242e+06	1.07216e+07	8.05357e+06	1.0082e+09	9.55464e+06	-6.72136	7.2916e-07	3.52574e-05	13.6818
POS08083	4.19191e+07	2.18045e+07	3.84642e+07	3.57788e+07	2.97225e+07	2.59227e+07	1.29004e+07	2.91208e+07	1.86443e+07	2.82404e+07	1.67246e+07	1.89666e+07	3.22686e+07	2.07662e+07	-0.635897	0.0192803	0.0513222	1.20244
POS08105	3.62759e+07	2.95409e+07	3.09204e+07	3.57223e+07	2.95099e+07	1.74401e+07	323276	1.50846e+06	2.10566e+06	1.03853e+06	1.87433e+06	1.23716e+06	2.99016e+07	1.3479e+06	-4.47144	1.27583e-06	5.21515e-05	2.30616
POS08118	7.80692e+07	9.20344e+07	8.64433e+07	8.03066e+07	9.05013e+07	8.0264e+07	7.19607e+07	6.53018e+07	7.18194e+07	7.63202e+07	7.1143e+07	6.91728e+07	8.46032e+07	7.0953e+07	-0.253848	0.000686408	0.00408571	1.51456
POS08135	1.99118e+07	1.55749e+07	1.69697e+07	1.53456e+07	1.6023e+07	8.07825e+06	2.28285e+06	9.33196e+06	1.52883e+07	4.26809e+06	1.74455e+06	4.16697e+06	1.53172e+07	6.18046e+06	-1.30937	0.00638667	0.0213776	1.12436
POS08143	8.20789e+07	7.72441e+07	8.01642e+07	8.79975e+07	8.20007e+07	3.60677e+07	1.42261e+07	1.48178e+07	1.74414e+07	1.29314e+07	1.5409e+07	1.32552e+07	7.42588e+07	1.46801e+07	-2.3387	1.76363e-05	0.000327564	3.28003
POS08148	70912.5	49418.4	46287.6	40574.4	81483.2	8436.09	9.88278e+06	3.96681e+06	9.40645e+06	7.99016e+06	4.40163e+06	8.36408e+06	49518.7	7.33532e+06	7.21074	3.58374e-05	0.000549059	1.14097
POS08149	2.77446e+07	3.20233e+07	3.14276e+07	2.80847e+07	3.25646e+07	2.78541e+07	3.151e+06	1.45018e+06	1.86065e+06	3.55045e+06	1.82298e+06	1.05953e+06	2.99498e+07	2.14913e+06	-3.80072	9.71577e-11	8.72741e-08	2.33077
POS08151	1.77958e+07	1.74211e+07	1.68508e+07	1.64465e+07	1.8753e+07	1.05838e+07	579803	139068	1.01608e+06	694267	856360	539981	1.63085e+07	637594	-4.67684	1.28032e-07	9.80686e-06	1.7284
POS08152	6.25728e+07	5.60851e+07	5.85065e+07	7.00722e+07	6.18113e+07	4.00343e+07	1.54646e+06	1.60375e+06	2.207e+06	1.45277e+06	1.83345e+06	1.65984e+06	5.81803e+07	1.71721e+06	-5.08239	8.20855e-08	7.75573e-06	3.27914
POS08153	2.58131e+08	2.45574e+08	2.42465e+08	2.39413e+08	2.69391e+08	1.55809e+08	7.44585e+06	6.72876e+06	1.4969e+07	8.24106e+06	1.33988e+07	1.01608e+07	2.35131e+08	1.01574e+07	-4.53286	9.05056e-08	8.12987e-06	6.5525
POS08156	6.97897e+07	6.18203e+07	6.55578e+07	7.07024e+07	7.45656e+07	4.15582e+07	6.37239e+06	5.23564e+06	1.07211e+07	5.485e+06	8.62813e+06	6.68728e+06	6.3999e+07	7.18826e+06	-3.15433	4.10847e-07	2.34658e-05	3.27393
POS08204	3.21338e+06	2.27538e+06	3.63219e+06	4.91909e+06	3.15972e+06	2.60312e+06	1.69387e+07	1.63478e+07	2.06735e+07	1.19636e+07	1.19394e+07	9.99049e+06	3.30048e+06	1.46422e+07	2.14939	5.11054e-05	0.000696513	1.42737
POS08215	541219	352758	508889	527494	209882	278341	1.21375e+07	1.37989e+07	1.71448e+07	8.44105e+06	1.34103e+07	1.04984e+07	403097	1.25718e+07	4.96292	1.64763e-06	6.26164e-05	1.51564
POS08216	6.95047e+07	6.57119e+07	6.78683e+07	7.71616e+07	7.03612e+07	4.09912e+07	3.06442e+06	2.62788e+06	4.34608e+06	2.52919e+06	3.06562e+06	2.74486e+06	6.52665e+07	3.06301e+06	-4.41332	2.56153e-07	1.65428e-05	3.43118
POS08217	1.3187e+07	1.2328e+07	1.32155e+07	1.74737e+07	1.45926e+07	5.78747e+06	575493	459568	675675	296029	529941	368480	1.27641e+07	484198	-4.72035	1.51311e-05	0.000294893	1.49102
POS08220	1.29487e+06	2.27062e+06	2.19355e+07	1.76687e+06	2.47859e+07	2.39352e+07	1.37529e+06	1.52742e+06	990902	1.20599e+06	1.46741e+06	2.68586e+06	1.26648e+07	1.54215e+06	-3.03781	0.0462551	0.103171	1.13726
POS08222	1.68858e+08	1.53962e+08	1.66553e+08	2.16251e+08	1.83613e+08	7.55092e+07	1.44187e+07	7.70366e+06	1.02606e+07	5.02014e+06	7.60856e+06	6.15717e+06	1.60791e+08	8.52813e+06	-4.23681	1.27742e-05	0.00026149	5.2584
POS08231	4.24297e+07	2.8152e+07	3.54674e+07	4.54911e+07	3.50593e+07	9.9044e+06	0	0	0	0	0	0	3.27507e+07	1	-24.965	8.9567e-05	0.00102313	2.38725
POS08255	1.47439e+06	1.45099e+06	1.55712e+06	2.32944e+06	2.08982e+06	977827	8.74752e+06	7.9715e+06	9.13361e+06	6.58152e+06	7.69651e+06	7.4766e+06	1.6466e+06	7.93454e+06	2.26866	3.86516e-08	4.6014e-06	1.09975
POS08268	1.40235e+07	8.93017e+06	1.11841e+07	1.58287e+07	1.18438e+07	3.57121e+06	0	0	0	0	0	0	1.08969e+07	1	-23.3774	0.000101186	0.0011071	1.37453
POS08281	1.66943e+06	1.36128e+06	1.58991e+06	2.1544e+06	1.718e+06	764938	2.38556e+07	1.83704e+07	3.96389e+07	2.05999e+07	2.9567e+07	2.30314e+07	1.54299e+06	2.58438e+07	4.06602	1.68252e-05	0.00031727	2.10816
POS08295	6.09706e+08	5.72366e+08	5.59488e+08	5.78431e+08	6.31163e+08	2.91063e+06	2.37613e+06	2.42027e+06	921622	1.05966e+06	879814	2.0519e+07	4.92344e+08	4.69609e+06	-6.71206	0.000578975	0.00360937	8.97563
POS08297	1.40873e+07	6.14277e+06	1.45813e+07	1.42103e+07	6.323e+06	8.13551e+06	4.48482e+06	3.04192e+06	3.34883e+06	2.4931e+06	2.99033e+06	3.86113e+06	1.05801e+07	3.37002e+06	-1.65052	0.00178587	0.00811594	1.05246
POS08301	1.4006e+07	1.6036e+07	1.55357e+07	1.41167e+07	1.53237e+07	1.60362e+07	366276	183355	372094	203257	549996	321368	1.51757e+07	332724	-5.51129	2.50912e-12	1.09351e-08	1.70371
POS08305	2.91882e+06	2.30278e+06	2.57075e+06	3.75924e+06	2.53575e+06	1.68013e+06	8.61773e+06	5.76292e+06	9.9994e+06	5.62361e+06	1.29362e+07	8.87899e+06	2.62791e+06	8.63648e+06	1.71653	0.000403738	0.0027917	1.00269
POS08321	1.58321e+07	1.75843e+07	1.72134e+07	1.57653e+07	1.72584e+07	1.79251e+07	1.41394e+07	1.02849e+06	1.42968e+07	1.61212e+07	1.42916e+06	847328	1.69298e+07	7.97706e+06	-1.08563	0.0164556	0.045116	1.09451
POS08397	8.96305e+06	6.73618e+06	7.48816e+06	6.78009e+06	6.9536e+06	3.4357e+06	587443	523574	915427	526348	313823	454890	6.72613e+06	553584	-3.6029	8.68932e-06	0.000200606	1.06049
POS08403	3.94819e+06	3.87832e+06	3.70092e+06	3.84376e+06	3.8417e+06	2.34281e+06	1.01951e+07	8.19777e+06	1.23691e+07	7.7961e+06	1.01959e+07	7.88365e+06	3.59262e+06	9.4396e+06	1.39369	2.09356e-05	0.000368743	1.02993
POS08409	1.9757e+07	1.78214e+07	1.8334e+07	2.12778e+07	1.95661e+07	1.22651e+07	0	59933.4	61158	0	77121.9	12988	1.81702e+07	35200.2	-9.01178	6.04035e-08	6.35196e-06	1.86047
POS08410	1.5673e+07	1.51843e+07	1.42093e+07	1.66577e+07	1.51064e+07	1.03203e+07	3.09522e+07	276651	5.22545e+07	2.78777e+07	3.9679e+07	3.10624e+07	1.45252e+07	3.03504e+07	1.06316	0.0493329	0.108638	1.34141
POS08411	1.3085e+07	1.05685e+07	1.08108e+07	1.25732e+07	1.18289e+07	5.59939e+06	0	0	0	0	0	0	1.07443e+07	1	-23.3571	2.02253e-06	7.35777e-05	1.41321
POS08415	286581	0	233513	263796	96238.3	34753.1	7.89505e+06	3.67027e+06	1.57722e+07	6.9321e+06	5.85391e+06	1.51238e+07	152480	9.20788e+06	5.91618	0.00133203	0.00656121	1.2146
POS08418	3.23074e+08	2.78611e+08	3.16134e+08	3.56801e+08	3.32458e+08	1.69194e+08	5.29248e+07	5.23445e+07	6.00177e+07	4.79414e+07	5.27841e+07	4.32282e+07	2.96045e+08	5.15401e+07	-2.52205	4.63161e-06	0.000131867	6.70898
POS08419	2.23661e+07	1.94435e+07	2.2044e+07	2.4672e+07	2.26551e+07	1.13664e+07	3.21217e+06	3.4416e+06	3.91069e+06	3.14792e+06	3.62622e+06	2.90128e+06	2.04245e+07	3.37331e+06	-2.59806	5.15241e-06	0.000140638	1.77032
POS08425	1.28249e+06	391006	268323	938193	707158	449488	1.17418e+07	1.12429e+07	1.60226e+07	9.25662e+06	1.58928e+07	1.22093e+07	672777	1.27277e+07	4.2417	7.5565e-07	3.62455e-05	1.51018
POS08428	3.42554e+08	3.08548e+08	3.10194e+08	3.68723e+08	3.36805e+08	2.23717e+08	1.01972e+07	1.04272e+07	1.40115e+07	8.55884e+06	1.16856e+07	9.02032e+06	3.1509e+08	1.06501e+07	-4.88682	3.74766e-08	4.51593e-06	7.6302
POS08431	1.43357e+08	1.20595e+08	1.2166e+08	1.50025e+08	1.34586e+08	8.38697e+07	493121	761412	847386	472183	891572	747157	1.25682e+08	702138	-7.48381	1.3762e-07	1.03017e-05	4.87119
POS08434	7.07715e+06	6.08799e+06	6.26515e+06	7.66388e+06	7.02266e+06	3.45229e+06	0	0	0	0	0	0	6.26152e+06	1	-22.5781	1.23499e-06	5.13535e-05	1.08172
POS08435	2.23934e+07	1.81693e+07	2.00779e+07	2.44169e+07	2.18436e+07	1.1052e+07	0	34993.6	124101	20420.7	124670	0	1.96589e+07	50697.5	-8.59905	1.35384e-06	5.39407e-05	1.9126
POS08436	2.1797e+07	1.83453e+07	1.92147e+07	2.33239e+07	2.13976e+07	1.17536e+07	0	0	0	0	0	34090.2	1.93053e+07	5681.7	-11.7304	4.40344e-07	2.47218e-05	1.90714
POS08438	2.44265e+07	2.18125e+07	2.21514e+07	2.22685e+07	2.57245e+07	1.25851e+07	274897	1.63457e+07	687736	327949	640530	1.34126e+07	2.14947e+07	5.28157e+06	-2.02495	0.00112625	0.00581121	1.59991
POS08439	1.61915e+08	1.40246e+08	1.50075e+08	1.76211e+08	1.56873e+08	9.07369e+07	169668	227376	279308	200205	239752	192312	1.46009e+08	218104	-9.38683	2.79871e-07	1.75025e-05	5.24994
POS08441	2.85505e+07	2.22969e+07	2.4032e+07	3.08982e+07	2.61737e+07	1.2383e+07	0	8632.99	34930.5	0	0	0	2.40557e+07	7260.57	-11.694	3.85544e-06	0.000114746	2.10533
POS08445	3.19269e+06	3.19268e+06	2.83151e+06	3.06429e+06	3.15294e+06	2.01108e+06	9.04403e+06	7.86524e+06	1.16649e+07	6.78466e+06	9.66155e+06	7.47881e+06	2.90753e+06	8.74986e+06	1.58947	1.43167e-05	0.000285121	1.03401
POS08449	7.14828e+07	6.26253e+07	6.46526e+07	6.47504e+07	7.12366e+07	3.78848e+07	1.89089e+06	1.55427e+06	3.44073e+06	1.88022e+06	2.70456e+06	2.02448e+06	6.21054e+07	2.24919e+06	-4.78724	3.46715e-07	2.05143e-05	3.36424
POS08450	1.04489e+07	1.0012e+07	9.38562e+06	9.56948e+06	9.83131e+06	5.21678e+06	19860.6	43042.4	30864.6	0	0	0	9.07735e+06	15627.9	-9.182	4.28846e-07	2.4353e-05	1.30822
POS08452	7.79268e+06	5.76455e+06	6.81477e+06	6.99835e+06	7.37335e+06	2.4741e+06	24956.2	0	7444.68	5793.79	0	9438.47	6.20296e+06	7938.86	-9.60981	1.49491e-05	0.00029308	1.05933
POS08460	1.85426e+08	1.53104e+08	1.72553e+08	2.00165e+08	1.77891e+08	1.02372e+08	1.08928e+06	2.48214e+06	2.03327e+06	2.3229e+07	1.50873e+06	2.12029e+06	1.65252e+08	5.41046e+06	-4.93277	6.53484e-07	3.26641e-05	5.48207
POS08463	2.01128e+08	1.80421e+08	1.92482e+08	2.15489e+08	2.05191e+08	1.21841e+08	834521	662455	1.80668e+06	591420	1.09766e+06	884970	1.86092e+08	979617	-7.56958	9.71591e-08	8.49583e-06	5.93746
POS08467	2.30337e+07	1.96375e+07	2.08104e+07	2.51887e+07	2.63775e+07	1.39668e+07	2.40142e+06	1.77519e+06	3.91166e+06	1.89646e+06	2.85295e+06	1.96491e+06	2.15025e+07	2.4671e+06	-3.12362	1.28254e-06	5.21515e-05	1.88595
POS08473	6.16903e+07	4.96365e+07	5.70352e+07	6.33429e+07	5.95846e+07	3.28153e+07	393841	461372	612050	611221	609851	375646	5.40175e+07	510664	-6.72491	4.52281e-07	2.52485e-05	3.17481
POS08475	2.74817e+08	2.46065e+08	2.66079e+08	3.05495e+08	2.78043e+08	1.65626e+08	2.00308e+06	1.15415e+06	2.61135e+06	2.09717e+06	1.99312e+06	2.50002e+06	2.56021e+08	2.05981e+06	-6.9576	1.49484e-07	1.10228e-05	6.94461
POS08479	6.9346e+06	5.87487e+06	6.69012e+06	7.38358e+06	6.37491e+06	4.23325e+06	163550	63415.5	183863	84226.9	77518.3	81649.7	6.24856e+06	109037	-5.84063	9.42924e-08	8.31878e-06	1.08052
POS08480	1.39806e+07	1.18478e+07	1.24442e+07	1.46756e+07	1.32606e+07	8.33912e+06	4.22153e+06	5.21532e+06	7.57643e+06	3.85971e+06	4.95625e+06	4.06999e+06	1.24247e+07	4.9832e+06	-1.31806	4.08135e-05	0.000600116	1.14367
POS08481	1.67183e+07	1.49052e+07	1.53902e+07	1.85402e+07	1.7417e+07	1.01426e+07	163461	63400	183861	84236.4	77506.8	81646.2	1.55189e+07	109019	-7.15331	1.58866e-07	1.1375e-05	1.71065
POS08482	1.60874e+07	1.30431e+07	1.46844e+07	1.6588e+07	1.33691e+07	7.21319e+06	2.57571e+06	3.16545e+06	4.52801e+06	2.49307e+06	2.46977e+06	2.20065e+06	1.34975e+07	2.90544e+06	-2.21587	2.24871e-05	0.000388454	1.37531
POS08486	1.66229e+07	1.48055e+07	1.6422e+07	1.96293e+07	1.55403e+07	6.83074e+06	4.65094e+06	5.96028e+06	6.36644e+06	3.86792e+06	5.58804e+06	5.12417e+06	1.49751e+07	5.25963e+06	-1.50954	0.000303668	0.00229527	1.27508
POS08490	2.96328e+08	2.67304e+08	2.848e+08	3.24118e+08	3.03075e+08	1.83449e+08	4.35524e+06	5.89592e+06	8.32555e+06	3.95604e+06	5.46336e+06	3.9289e+06	2.76512e+08	5.32083e+06	-5.69955	9.91228e-08	8.59152e-06	7.18489
POS08493	4.52743e+07	3.55634e+07	4.30749e+07	5.19453e+07	4.41648e+07	1.70197e+07	0	0	0	0	0	0	3.95071e+07	1	-25.2356	1.26437e-05	0.00026068	2.67674
POS08494	2.57523e+07	2.14581e+07	2.41952e+07	2.69641e+07	2.5424e+07	1.47214e+07	0	0	110510	19752.3	0	23331.9	2.30858e+07	25599	-9.81671	1.93098e-07	1.325e-05	2.09064
POS08495	1.1082e+06	1.27829e+06	2.36235e+06	1.76864e+06	998710	1.20518e+06	1.3972e+07	1.19378e+07	1.08411e+07	1.28578e+07	1.18707e+07	1.10379e+07	1.45356e+06	1.20862e+07	3.0557	1.83635e-09	7.88913e-07	1.42985
POS08497	2.15665e+07	1.79628e+07	2.06799e+07	2.5043e+07	2.26012e+07	9.06761e+06	323714	314644	815131	147816	343813	344462	1.94868e+07	381597	-5.67431	8.168e-06	0.000193305	1.86798
POS08498	3.32753e+07	2.98222e+07	3.21235e+07	3.55669e+07	3.65943e+07	1.7054e+07	50733.9	66685.1	43541.4	7937.32	0	55254.6	3.07394e+07	37358.7	-9.68443	9.71002e-07	4.34139e-05	2.39974
POS08503	3.41293e+06	5.47714e+07	5.30271e+07	1.57568e+06	3.76398e+06	5.69639e+07	6.51299e+07	6.0983e+07	5.59838e+07	6.54206e+07	5.09608e+07	5.03171e+07	2.89191e+07	5.81325e+07	1.00732	0.0347479	0.08212	1.85249
POS08504	1.43737e+07	1.15311e+07	1.29572e+07	1.34893e+07	1.27849e+07	7.41923e+06	1.83618e+06	1.86185e+06	3.40692e+06	1.37423e+06	2.11823e+06	1.16843e+06	1.20926e+07	1.96097e+06	-2.62448	2.38274e-06	8.11857e-05	1.36872
POS08505	1.08833e+07	9.10975e+06	1.10836e+07	1.38596e+07	1.2476e+07	4.06079e+06	0	0	0	0	0	0	1.02455e+07	1	-23.2885	2.52549e-05	0.000420108	1.35608
POS08506	6.66943e+06	5.94593e+06	7.31757e+06	8.22381e+06	7.90354e+06	3.40027e+06	3.02794e+07	3.19783e+07	4.76991e+07	2.20221e+07	3.75975e+07	2.65577e+07	6.57676e+06	3.2689e+07	2.31336	3.91255e-05	0.000582227	2.17251
POS08508	4.72756e+08	4.28187e+08	4.4868e+08	5.35421e+08	4.25506e+08	2.83907e+08	4.02207e+06	3.79482e+06	4.94116e+06	3.32782e+06	4.28343e+06	719544	4.3241e+08	3.51481e+06	-6.94281	1.81235e-07	1.27006e-05	9.01379
POS08518	3.29253e+07	2.89779e+07	3.19075e+07	3.34272e+07	3.52502e+07	1.735e+07	373439	218797	384982	409535	80331	572227	2.9973e+07	339885	-6.46247	5.9164e-07	3.04479e-05	2.36242
POS08519	1.81078e+07	1.40987e+07	1.62225e+07	2.27611e+07	1.89367e+07	4.94415e+06	961328	848426	861803	560131	1.01572e+06	817049	1.58452e+07	844076	-4.23053	0.000124191	0.00127032	1.6108
POS08522	3.02617e+06	2.60774e+06	2.78479e+06	3.31553e+06	2.64173e+06	1.59431e+06	2.41413e+08	2.23031e+08	2.95192e+08	2.3037e+08	2.73816e+08	2.48498e+08	2.66171e+06	2.52053e+08	6.56523	7.60563e-10	4.17507e-07	6.96375
POS08523	7.10172e+06	4.91864e+06	6.65332e+06	1.0378e+07	9.35817e+06	1.74175e+06	0	0	0	0	0	0	6.69193e+06	1	-22.674	0.000366827	0.00260388	1.05854
POS08524	1.30093e+07	1.16587e+07	1.01257e+07	1.12751e+07	9.7272e+06	5.42573e+06	2.73292e+06	2.35522e+06	3.3914e+06	1.82148e+06	2.73207e+06	2.25398e+06	1.02036e+07	2.54784e+06	-2.00173	3.60535e-05	0.000551463	1.1663
POS08526	3.18659e+06	3.05857e+06	3.20359e+06	4.62322e+06	3.63243e+06	1.88429e+06	1.55712e+08	1.36962e+08	2.08407e+08	1.33109e+08	1.62501e+08	1.41169e+08	3.26478e+06	1.5631e+08	5.58128	1.00995e-07	8.67768e-06	5.41821
POS08527	66505.2	44449.7	78898.6	118381	42241.2	66740.4	5.96871e+06	6.08707e+06	8.13372e+06	5.44395e+06	7.27213e+06	5.95544e+06	69536	6.47684e+06	6.54138	2.56004e-08	3.61368e-06	1.11201
POS08534	4.67229e+08	4.2392e+08	4.43297e+08	698826	4.2082e+08	2.80726e+08	1.91292e+06	2.053e+06	4.72067e+06	2.49466e+06	3.25541e+06	3.8326e+06	3.39448e+08	3.04487e+06	-6.80067	0.000950915	0.00517019	7.40443
POS08536	363278	160434	271867	507040	304984	74974.6	1.71958e+07	1.53173e+07	2.28416e+07	1.2892e+07	1.76804e+07	529313	280430	1.44094e+07	5.68323	0.00101015	0.00537497	1.50937
POS08539	4.69459e+08	4.24651e+08	4.4481e+08	5.29638e+08	4.22801e+08	2.79162e+08	8.44353e+09	7.6151e+09	1.04754e+10	7.41213e+09	9.23735e+09	8.12325e+09	4.2842e+08	8.55112e+09	4.31901	8.57617e-09	1.84919e-06	39.6428
POS08540	294625	299981	1.47055e+06	351061	255314	214846	9.67733e+06	8.5316e+06	1.1844e+07	8.02152e+06	1.05077e+07	9.12474e+06	481064	9.61782e+06	4.32141	3.17259e-08	4.07121e-06	1.32635
POS08541	3.05446e+06	2.09994e+06	3.42343e+06	5.41474e+06	3.35456e+06	694558	1.67815e+08	1.45774e+08	2.20817e+08	1.34464e+08	1.7242e+08	1.43008e+08	3.00695e+06	1.6405e+08	5.76969	1.97265e-07	1.34426e-05	5.54701
POS08544	8.11304e+06	5.55166e+06	7.36834e+06	1.06504e+07	6.70442e+06	1.91146e+06	3.60283e+08	3.16007e+08	4.15636e+08	3.12171e+08	3.96216e+08	3.52121e+08	6.71655e+06	3.58739e+08	5.73907	1.57539e-09	7.07565e-07	8.26423
POS08545	920960	593984	706624	1.0815e+06	821761	173441	3.6443e+07	3.19134e+07	4.25871e+07	3.22099e+07	4.06925e+07	3.51732e+07	716379	3.65032e+07	5.67116	2.17681e-09	8.96212e-07	2.63364
POS08547	9.12721e+06	7.9323e+06	8.77908e+06	1.1768e+07	1.20608e+07	3.20341e+06	0	0	0	0	0	0	8.81181e+06	1	-23.071	5.24985e-05	0.000706248	1.24977
POS08552	84439	64533.6	91527.6	330662	154901	38244.9	8.9324e+06	8.339e+06	1.74451e+07	6.61391e+06	8.97106e+06	6.74471e+06	127385	9.50771e+06	6.22183	0.00019646	0.00171752	1.27974
POS08555	1.29187e+08	1.12543e+08	1.25189e+08	1.73674e+08	1.57989e+08	7.31419e+07	376633	816988	552896	575470	308441	375570	1.28621e+08	501000	-8.0041	4.65474e-06	0.000131867	4.85868
POS08565	2.52155e+07	2.25266e+07	2.41725e+07	2.82685e+07	2.18213e+07	1.49051e+07	4.84642e+08	4.30975e+08	5.98549e+08	4.2343e+08	5.26652e+08	4.6626e+08	2.28182e+07	4.88418e+08	4.41986	8.79585e-09	1.84919e-06	9.49034
POS08571	9.88135e+06	7.1709e+06	9.32678e+06	1.0509e+07	9.68687e+06	3.13348e+06	59320.8	27816.2	169858	56166.5	291191	24634.2	8.28473e+06	104831	-6.30431	2.81783e-05	0.000455695	1.20978
POS08573	739981	851018	744656	735086	882187	484146	9.76515e+06	1.254e+07	4.47126e+07	1.01096e+07	1.5295e+07	1.03924e+07	739512	1.71358e+07	4.5343	0.0148324	0.0415417	1.50936
POS08576	4.51963e+08	4.10699e+08	4.29835e+08	5.11873e+08	4.07716e+08	2.72889e+08	7.73665e+09	115973	9.70517e+09	6.83256e+09	8.4432e+09	1.27558e+06	4.14163e+08	5.45316e+09	3.71882	0.0171804	0.0467014	25.4657
POS08583	1.04859e+08	9.70419e+07	1.02726e+08	1.41679e+08	1.28725e+08	5.56876e+07	208124	369912	453179	183098	219849	341323	1.0512e+08	295914	-8.47264	5.9195e-06	0.000155147	4.38902
POS08585	2.46253e+07	2.71014e+07	2.50278e+07	3.24685e+07	3.2683e+07	1.66427e+07	197376	160010	202308	96030.2	22946.4	127415	2.64248e+07	134348	-7.61978	7.67087e-07	3.6451e-05	2.22481
POS08595	4.64726e+06	3.80945e+06	4.47085e+06	6.80597e+06	5.63456e+06	2.41613e+06	3.32118e+07	3.53138e+07	4.11151e+07	2.92169e+07	3.41186e+07	2.95401e+07	4.6307e+06	3.37527e+07	2.8657	2.64803e-08	3.68524e-06	2.37175
POS08597	2.03551e+06	973569	1.71188e+06	2.36216e+06	1.4403e+06	329717	1.14756e+07	1.20089e+07	1.82416e+07	1.26744e+07	8.55137e+06	1.49457e+07	1.47552e+06	1.29829e+07	3.13732	8.20579e-06	0.000193305	1.46467
POS08601	3.93268e+08	3.2942e+08	3.81987e+08	4.09466e+08	3.74981e+08	2.20195e+08	18295.9	47538.2	277521	17180.2	75356.8	25457.3	3.51553e+08	76891.6	-12.1586	2.23512e-07	1.47235e-05	8.15716
POS08603	390468	1.32913e+06	74907.9	243367	495402	341549	3.57712e+07	3.47493e+06	3.29325e+06	2.33123e+07	2.61665e+07	2.47546e+06	479137	1.57489e+07	5.03867	0.0273414	0.067908	1.32911
POS08604	249339	926655	88475	217464	328400	235722	2.91504e+07	2.30658e+07	2.5542e+07	1.95361e+07	2.22528e+07	2.02097e+07	341009	2.32928e+07	6.09393	2.33101e-08	3.44312e-06	2.0977
POS08610	1.67754e+07	1.45264e+07	1.60703e+07	1.78373e+07	1.6939e+07	8.71011e+06	62518.1	28308.6	80012.5	0	68906.5	11016.4	1.51431e+07	41793.7	-8.50116	6.18799e-07	3.15447e-05	1.68522
POS08615	1.76979e+07	1.20744e+07	1.0357e+07	7.65236e+06	5.51104e+06	2.11994e+06	0	0	0	0	0	0	9.23545e+06	1	-23.1388	0.00195219	0.0086773	1.19526
POS08616	1.85883e+07	9.16929e+06	1.45124e+07	2.00045e+07	1.36722e+07	3.0929e+06	0	0	0	0	0	0	1.31733e+07	1	-23.6511	0.000426434	0.00290392	1.4761
POS08620	4.56388e+06	3.55906e+06	4.3324e+06	6.47279e+06	5.85171e+06	2.59968e+06	1.97408e+07	1.9577e+07	4.46656e+07	1.37885e+07	2.27121e+07	1.7231e+07	4.56325e+06	2.29525e+07	2.33052	0.00234397	0.00996589	1.70895
POS08641	1.73048e+07	1.26846e+07	1.51235e+07	2.39995e+07	1.97464e+07	6.4599e+06	62517.2	28308.2	61797.1	0	68905.4	11016	1.58864e+07	38757.3	-8.67911	7.57103e-05	0.000898071	1.66578
POS08649	2.47004e+07	1.27592e+07	1.37573e+07	1.13798e+07	5.80824e+06	1.81153e+06	0	2.28803e+06	3.55478e+06	1.37711e+06	319116	1.44092e+06	1.17027e+07	1.49666e+06	-2.96703	0.0103799	0.0312505	1.1732
POS08651	9.84081e+06	9.20347e+06	9.99479e+06	1.05438e+07	1.01521e+07	6.03143e+06	8650.06	29328.4	0	0	33502.2	0	9.29441e+06	11913.4	-9.60763	8.24159e-08	7.75573e-06	1.33053
POS08652	5.7309e+06	6.46565e+06	6.30802e+06	5.62332e+06	6.1161e+06	4.16135e+06	0	0	0	0	0	0	5.73422e+06	1	-22.4512	1.1734e-08	2.10807e-06	1.0515
POS08660	5.98421e+06	6.60936e+06	6.31414e+06	5.8977e+06	5.92176e+06	4.18596e+06	0	0	0	0	0	0	5.81885e+06	1	-22.4723	1.14283e-08	2.10807e-06	1.0588
POS08669	3.0276e+07	2.89604e+07	2.97074e+07	3.07968e+07	2.90338e+07	1.72049e+07	0	0	26164	0	0	19814.1	2.76632e+07	7663.02	-11.8178	1.27802e-07	9.80686e-06	2.29365
POS08688	9.38665e+06	5.13027e+06	7.91363e+06	9.18099e+06	6.95074e+06	1.78432e+06	0	14278.3	46178.6	0	0	0	6.72443e+06	10076.2	-9.38232	0.000196591	0.00171752	1.06825
POS08720	1.42031e+08	9.75776e+07	1.26148e+08	1.70375e+08	1.46487e+08	6.1619e+07	933353	672184	477014	608419	1.49399e+06	918609	1.24039e+08	850595	-7.18811	1.54999e-05	0.000299506	4.71741
POS08741	2.81164e+07	1.28487e+07	1.59834e+07	1.25515e+07	6.50354e+06	1.72473e+06	6452.8	0	0	4507.47	0	0	1.29547e+07	1826.71	-12.7919	0.00556757	0.0191284	1.36334
POS08751	7.55555e+06	5.02635e+06	6.70905e+06	9.15189e+06	7.39189e+06	3.29019e+06	11238.3	87077.8	9289.54	4094.39	5608.78	8065.54	6.52082e+06	20895.7	-8.2857	1.67181e-05	0.000315854	1.08227
POS08825	3.56616e+07	3.3255e+07	3.44772e+07	223096	4.38826e+07	2.76936e+07	5310.02	38123.4	77746.6	10059	18754	6303.63	2.91988e+07	26049.5	-10.1304	0.000810177	0.00459023	2.19157
POS08860	5.63108e+07	8.37878e+07	6.49149e+07	5.6403e+07	6.92766e+07	8.34764e+07	5.5248e+07	4.21629e+07	3.88427e+07	4.96405e+07	5.89997e+07	5.65089e+07	6.90282e+07	5.02338e+07	-0.458529	0.0112134	0.0331437	1.63793
POS09032	1.66592e+07	1.58348e+07	1.62728e+07	2.25267e+07	2.27805e+07	7.33502e+06	5.47523e+07	4.71891e+07	7.90278e+07	3.8575e+07	5.48071e+07	4.88954e+07	1.69015e+07	5.38744e+07	1.67245	0.000113628	0.0011957	2.55473
POS09050	1.36257e+07	1.97928e+07	1.53603e+07	1.42798e+07	1.65831e+07	1.89629e+07	1.05111e+07	6.39736e+06	6.51689e+06	9.30551e+06	1.04505e+07	1.05763e+07	1.64341e+07	8.95962e+06	-0.875183	0.000193643	0.00170769	1.14516
POS09051	1.02705e+08	7.4433e+07	6.58985e+07	4.41139e+07	2.97081e+07	2.13176e+07	3.99451e+06	1.0245e+07	1.0377e+07	7.396e+06	1.43205e+06	6.96851e+06	5.63627e+07	6.73552e+06	-3.06488	0.00269341	0.0110065	2.7384
POS09082	2.75142e+07	3.48738e+07	3.01966e+07	2.83402e+07	3.21911e+07	3.48733e+07	2.39311e+07	1.77995e+07	1.82052e+07	2.36442e+07	2.28815e+07	2.33278e+07	3.13315e+07	2.16316e+07	-0.534478	0.000235981	0.0019431	1.30263
POS09094	2.16428e+07	3.02477e+07	2.5608e+07	2.32098e+07	2.83849e+07	3.29468e+07	2.04648e+07	1.32806e+07	1.34264e+07	2.16893e+07	1.85037e+07	2.03195e+07	2.70067e+07	1.79474e+07	-0.589541	0.0029294	0.0117655	1.19514
POS09126	797686	622972	1.15016e+06	1.53146e+06	1.03074e+06	467268	2.09095e+07	2.15146e+07	2.16702e+07	2.42886e+07	2.04163e+07	1.98293e+07	933382	2.14381e+07	4.52157	2.5709e-11	3.629e-08	1.9979
POS09152	3.24543e+07	4.49116e+07	3.42573e+07	3.1771e+07	3.58173e+07	3.6676e+07	2.24444e+07	2.03654e+07	2.11566e+07	1.7756e+07	2.72821e+07	2.43568e+07	3.59813e+07	2.22269e+07	-0.69494	0.000170642	0.00156967	1.54757
POS09180	2.31383e+07	3.09143e+07	2.53059e+07	2.38983e+07	2.58046e+07	2.79347e+07	1.73997e+07	1.56107e+07	1.6319e+07	1.4318e+07	2.05587e+07	1.88886e+07	2.6166e+07	1.71825e+07	-0.606758	0.000127286	0.001286	1.25558
POS09197	5.39748e+07	6.50025e+07	5.37257e+07	5.17968e+07	5.43315e+07	5.76844e+07	3.52336e+07	3.39484e+07	3.22853e+07	2.75593e+07	4.3381e+07	3.92616e+07	5.6086e+07	3.52782e+07	-0.668862	3.73424e-05	0.00056592	1.93403
POS09210	3.33761e+07	4.40742e+07	3.5635e+07	3.20578e+07	3.58951e+07	3.78347e+07	2.42106e+07	2.2569e+07	2.28447e+07	1.91333e+07	2.75564e+07	2.53265e+07	3.64788e+07	2.36068e+07	-0.627859	0.000104776	0.00113562	1.50559
POS09214	2.32557e+08	3.00585e+08	2.43954e+08	2.3175e+08	2.54607e+08	2.61696e+08	1.62836e+08	1.52596e+08	1.54267e+08	1.2755e+08	1.95323e+08	1.80979e+08	2.54191e+08	1.62258e+08	-0.647622	7.33143e-05	0.000878083	4.03913
POS09219	3.85638e+08	4.71378e+08	3.76954e+08	3.62961e+08	3.8765e+08	4.11104e+08	2.54967e+08	2.40656e+08	2.29053e+08	1.93522e+08	3.05278e+08	2.80363e+08	3.99281e+08	2.5064e+08	-0.671789	6.0387e-05	0.000775549	5.14502
POS09226	2.27772e+07	3.02436e+07	2.50037e+07	2.35366e+07	2.54205e+07	2.75391e+07	1.68245e+07	1.51284e+07	1.59941e+07	1.40271e+07	2.02643e+07	1.85772e+07	2.57535e+07	1.68026e+07	-0.616082	0.000112087	0.00118833	1.25511
POS09230	1.87132e+07	2.48747e+07	1.7971e+07	1.7327e+07	1.83119e+07	2.04931e+07	1.00996e+07	9.52825e+06	9.05778e+06	5.84772e+06	1.3934e+07	1.23017e+07	1.96152e+07	1.01282e+07	-0.953594	0.000153824	0.00146711	1.2834
POS09235	1.6685e+07	2.1752e+07	1.58444e+07	1.57441e+07	1.66941e+07	1.88974e+07	9.07097e+06	8.59229e+06	7.8499e+06	5.17403e+06	1.28812e+07	1.14653e+07	1.76028e+07	9.17227e+06	-0.940457	0.000181923	0.00163268	1.20714
POS09238	5.99408e+07	7.63468e+07	5.76973e+07	5.35304e+07	5.8962e+07	6.67732e+07	3.26566e+07	3.06662e+07	2.78262e+07	1.91404e+07	4.55235e+07	3.92597e+07	6.22084e+07	3.25121e+07	-0.936132	0.000144119	0.00140715	2.27415
POS09243	7.23537e+07	9.32502e+07	6.9041e+07	6.53518e+07	7.24794e+07	7.94389e+07	3.91005e+07	3.59247e+07	3.34595e+07	2.21282e+07	5.4606e+07	4.83706e+07	7.53192e+07	3.89316e+07	-0.952076	0.000155933	0.00147898	2.51455
POS09248	1.35371e+07	1.74244e+07	1.33029e+07	1.22575e+07	1.3409e+07	1.48428e+07	7.37593e+06	6.7829e+06	6.51538e+06	4.36281e+06	1.02857e+07	8.85284e+06	1.4129e+07	7.36259e+06	-0.940369	0.000119888	0.00124043	1.08808
POS09294	5.25975e+08	6.60095e+08	5.29721e+08	4.98368e+08	5.42419e+08	5.65474e+08	3.5885e+08	3.39011e+08	3.3196e+08	2.83705e+08	4.2054e+08	3.90237e+08	5.53675e+08	3.54051e+08	-0.645085	6.04365e-05	0.000775549	5.9644
POS09298	1.85079e+07	2.31211e+07	1.85664e+07	1.70919e+07	1.88409e+07	1.9117e+07	1.22704e+07	1.21976e+07	1.16034e+07	9.8945e+06	1.49654e+07	1.32776e+07	1.92075e+07	1.23682e+07	-0.635041	8.69779e-05	0.00100005	1.09932
POS09299	5.43113e+07	6.52299e+07	5.33715e+07	5.16689e+07	5.43594e+07	5.77716e+07	3.60306e+07	3.44843e+07	3.24127e+07	2.75122e+07	4.36661e+07	3.92871e+07	5.61188e+07	3.55655e+07	-0.658005	4.81594e-05	0.000668347	1.91756
POS09321	1.27909e+08	1.60708e+08	1.3078e+08	1.26577e+08	1.32044e+08	1.41016e+08	8.92984e+07	8.23886e+07	8.01026e+07	6.9087e+07	1.03912e+08	9.77703e+07	1.36506e+08	8.70931e+07	-0.648332	5.31673e-05	0.000712817	2.97134
POS09335	7.81529e+07	9.98825e+07	8.25235e+07	7.71206e+07	8.37421e+07	8.62119e+07	5.61732e+07	5.1547e+07	5.13839e+07	4.4227e+07	6.43706e+07	6.04829e+07	8.46056e+07	5.46975e+07	-0.629279	5.38955e-05	0.000718927	2.31273
POS09344	7.87911e+07	1.00634e+08	7.91264e+07	7.49682e+07	8.36836e+07	8.56647e+07	5.31365e+07	5.1047e+07	4.95876e+07	4.09813e+07	6.27964e+07	5.83195e+07	8.38113e+07	5.26447e+07	-0.670855	7.12526e-05	0.000867053	2.35212
POS09348	1.87494e+07	2.46352e+07	1.9798e+07	1.89514e+07	2.00279e+07	2.08354e+07	1.36118e+07	1.25236e+07	1.21681e+07	1.01935e+07	1.58177e+07	1.44244e+07	2.04996e+07	1.31232e+07	-0.643475	0.000101204	0.0011071	1.1403
POS09355	2.36244e+08	3.05446e+08	2.46994e+08	2.34469e+08	2.57786e+08	2.65401e+08	1.68799e+08	1.57127e+08	1.57348e+08	1.29778e+08	1.98725e+08	1.83517e+08	2.57723e+08	1.65882e+08	-0.635665	8.51222e-05	0.000989521	4.03084
POS09370	2.07624e+07	2.48633e+07	2.00595e+07	1.93237e+07	2.07016e+07	2.50897e+07	1.19437e+07	1.15555e+07	1.14724e+07	8.68795e+06	1.68278e+07	1.42055e+07	2.18e+07	1.24488e+07	-0.808324	0.000112818	0.00119098	1.27917
POS09383	7.61177e+07	9.46285e+07	7.56394e+07	7.11476e+07	7.94213e+07	8.16785e+07	5.21273e+07	4.89906e+07	4.8187e+07	4.09412e+07	6.08617e+07	5.60634e+07	7.97722e+07	5.11952e+07	-0.639877	6.25569e-05	0.000790441	2.25642
POS09487	2.10278e+07	2.51195e+07	2.06908e+07	1.96438e+07	2.10809e+07	2.28378e+07	1.18563e+07	1.17614e+07	194831	8.8764e+06	1.6034e+07	1.44045e+07	2.17334e+07	1.05212e+07	-1.04661	0.000960112	0.00520031	1.36252
POS09512	8.03434e+07	9.26886e+07	9.54763e+07	119785	9.48258e+07	9.52851e+07	319821	157737	233903	295265	200499	7.88006e+07	7.64565e+07	1.33346e+07	-2.51946	0.0109288	0.0324561	2.95009
POS09557	1.64613e+07	2.05486e+07	1.68296e+07	1.45975e+07	1.60165e+07	1.94941e+07	73768.6	1.16102e+07	1.05739e+07	136380	1.49668e+07	57997.8	1.73246e+07	6.23651e+06	-1.47401	0.00379392	0.0142498	1.28132
POS09580	3.07389e+07	3.82115e+07	3.4458e+07	3.50746e+07	3.75489e+07	3.81437e+07	2.98081e+07	2.90531e+07	1.89212e+06	3.1289e+07	3.34879e+06	2.94842e+07	3.56959e+07	2.08126e+07	-0.778305	0.0299199	0.0728353	1.36691
POS09658	1.09918e+06	2.43208e+08	2.09375e+08	1.41838e+08	1.09364e+06	7.35289e+07	868453	1.02724e+06	632889	925752	1.13282e+06	2.64853e+07	1.1169e+08	5.17874e+06	-4.43076	0.0311462	0.0750989	3.60646
POS09682	3.02738e+07	3.32914e+07	3.17594e+07	3.08358e+07	3.41388e+07	3.44113e+07	2.71388e+07	2.40822e+07	2.28169e+07	2.13294e+07	2.89485e+07	2.26147e+07	3.24517e+07	2.44884e+07	-0.406196	0.000198797	0.00172914	1.17973
POS09702	8.67834e+07	1.3982e+08	1.29265e+08	7.77181e+07	9.47102e+07	1.17104e+08	2.69102e+07	5.90513e+07	3.63302e+07	1.20879e+08	7.42477e+07	4.0046e+07	1.07567e+08	5.95774e+07	-0.852394	0.0200402	0.0528752	2.52613
POS09713	1.1887e+07	1.89581e+07	1.08991e+07	1.68445e+07	1.52659e+07	1.27556e+07	0	1.22293e+07	0	1.70499e+07	0	3.86265e+06	1.4435e+07	5.52365e+06	-1.38588	0.0213837	0.0557498	1.07338
POS09853	2.23226e+06	1.32684e+06	9.16574e+06	6.87676e+06	4.5988e+06	1.19903e+06	2.56079e+07	9.51764e+06	2.49267e+07	1.81684e+07	1.25352e+07	2.00499e+07	4.23324e+06	1.84676e+07	2.12516	0.000722408	0.00424635	1.52813
POS09857	547864	395780	652611	961489	540833	360580	8.44359e+06	1.03215e+07	1.47887e+07	4.67386e+06	8.82945e+06	6.98918e+06	576526	9.0077e+06	3.9657	0.000126401	0.00128037	1.22228
POS09868	3.77877e+06	1.10158e+06	1.67879e+06	1.59232e+06	1.85195e+06	1.41492e+06	4.78253e+07	6.21104e+07	6.39307e+07	3.19135e+07	3.20758e+07	2.26781e+07	1.90306e+06	4.34223e+07	4.51204	0.000150913	0.00144353	2.69793
POS09872	1.13456e+06	139482	1.09463e+06	1.35633e+06	241469	478683	5.27514e+06	5.12042e+06	1.07769e+07	4.16323e+06	7.78471e+06	7.98801e+06	740859	6.8514e+06	3.20913	0.000140841	0.00138335	1.03951
POS09874	896217	804884	772117	589859	851730	274892	5.75998e+07	2.3614e+07	5.68577e+07	4.2385e+07	2.5429e+07	4.41092e+07	698283	4.16658e+07	5.89891	4.59764e-05	0.00064814	2.70065
POS09875	1.93827e+06	594748	1.26693e+06	1.8548e+06	595011	241059	6.26423e+06	6.66778e+06	8.75737e+06	6.21243e+06	6.32007e+06	8.50205e+06	1.0818e+06	7.12065e+06	2.71857	8.44753e-07	3.89327e-05	1.07338
POS09880	407337	156149	407063	628360	428101	427756	1.94428e+07	1.27472e+07	2.58965e+07	6.28234e+06	2.20446e+07	5.08664e+06	409128	1.525e+07	5.22012	0.0017108	0.00786636	1.53036
POS09882	2.99801e+06	912491	1.38121e+06	1.53661e+06	1.3552e+06	1.62223e+06	2.41062e+07	7.21685e+07	6.72677e+07	4.69919e+07	3.10303e+07	3.45155e+07	1.63429e+06	4.60133e+07	4.81531	0.000273715	0.00214957	2.77756
POS00128	3.51445e+07	1.50286e+07	3.71235e+07	3.98147e+07	2.4208e+07	1.94869e+07	4.07988e+08	3.10877e+08	3.52874e+08	3.10216e+08	4.06866e+08	3.10589e+08	2.84677e+07	3.49902e+08	3.61955	1.65725e-08	2.82333e-06	7.84198
POS00151	1.98696e+06	934113	1.80737e+06	1.93333e+06	1.31458e+06	1.06683e+06	1.66304e+07	1.43897e+07	1.28586e+07	1.36864e+07	1.62128e+07	1.3967e+07	1.5072e+06	1.46241e+07	3.27841	1.56234e-09	7.07565e-07	1.58916

## Sheet: Positive（PL-vs-GF）
Table S11 Differential metabolites
index	GF4	GF8	GF12	GF15	GF16	GF17	PL4	PL8	PL12	PL13	PL14	PL15	control_mean	case_mean	log2_FC(case_mean/control_mean)	Pvalue	fdr	vip
POS00001	2.2653e+07	2.64522e+07	1.35878e+07	2.4531e+07	1.72441e+07	1.33228e+07	3.99233e+06	2.66214e+06	3.27799e+06	4.94658e+06	5.17046e+06	5.48501e+06	1.96318e+07	4.25575e+06	-2.20571	6.92877e-05	0.00180642	1.6949
POS00003	2.34164e+07	8.22476e+07	5.59997e+07	1.74441e+07	5.06778e+07	4.29508e+07	1.7268e+09	1.40584e+09	1.60077e+09	1.83265e+09	1.5699e+09	8.94467e+08	4.54561e+07	1.50507e+09	5.04922	8.31337e-07	8.73877e-05	16.8896
POS00004	2.6448e+08	5.26294e+08	3.31208e+08	1.66185e+08	3.05328e+08	2.24001e+08	4.40917e+09	3.96641e+09	4.27113e+09	4.83771e+09	4.45876e+09	2.6991e+09	3.02916e+08	4.10705e+09	3.76111	2.26015e-07	4.06046e-05	27.3422
POS00005	7.61458e+07	7.48309e+07	7.7254e+07	6.32253e+07	8.44551e+07	8.90893e+07	9.98076e+07	1.11119e+08	9.76461e+07	9.03232e+07	1.12321e+08	9.47675e+07	7.75001e+07	1.00997e+08	0.382048	0.0010192	0.00956288	1.97136
POS00006	1.47043e+07	2.47728e+07	7.14414e+06	2.87257e+07	4.4225e+06	9.17153e+06	1.34613e+06	280401	619922	1.17578e+06	526599	529552	1.48235e+07	746398	-4.3118	0.00596868	0.0305104	1.47168
POS00008	2.51747e+08	1.01489e+09	7.41449e+08	1.52695e+08	6.42953e+08	4.73188e+08	4.1973e+09	3.90173e+09	3.81279e+09	4.50345e+09	4.08543e+09	2.75366e+09	5.46154e+08	3.87573e+09	2.82709	2.97858e-07	4.67165e-05	25.5025
POS00009	3.23981e+07	1.92434e+08	1.1622e+08	2.50493e+07	1.0254e+08	7.47285e+07	1.65662e+09	1.43162e+09	1.58382e+09	1.8528e+09	1.71948e+09	8.40711e+08	9.05616e+07	1.51417e+09	4.06349	2.33518e-06	0.000180419	16.6162
POS00011	1.03331e+08	9.95576e+07	5.51395e+07	2.10162e+08	6.37907e+07	5.85068e+07	4.24694e+09	3.84285e+09	4.11702e+09	4.67207e+09	4.28358e+09	2.59258e+09	9.84146e+07	3.95918e+09	5.33018	1.30763e-07	3.0122e-05	27.614
POS00012	2.46179e+06	3.70061e+06	2.30778e+06	2.75383e+06	1.57671e+06	2.88974e+06	4.04371e+07	3.50604e+07	3.69932e+07	3.95301e+07	4.04548e+07	1.79295e+07	2.61508e+06	3.50675e+07	3.74521	3.57783e-06	0.000242141	2.5057
POS00013	3.54455e+07	6.30338e+07	2.25052e+07	4.33058e+07	2.30162e+07	1.61365e+07	1.02687e+07	1.92944e+07	1.08699e+07	2.08159e+07	1.75869e+07	1.78288e+06	3.39072e+07	1.34364e+07	-1.33544	0.023445	0.0811418	1.66825
POS00015	1.78318e+07	6.01835e+06	6.45402e+06	2.02501e+07	5.47103e+06	6.87375e+06	1.52074e+06	1.74949e+06	1.57387e+06	1.5884e+06	1.63114e+06	1.57989e+06	1.04832e+07	1.60725e+06	-2.7054	0.00871879	0.0397556	1.12246
POS00019	1.63021e+08	7.47822e+07	8.88476e+07	2.09178e+08	6.15619e+07	1.09144e+08	5.70217e+07	2.95667e+07	5.23008e+07	4.98139e+07	4.0775e+07	3.42256e+07	1.17756e+08	4.39506e+07	-1.42184	0.0110819	0.0470735	3.16503
POS00020	5.55811e+06	1.50687e+07	1.01518e+07	4.27653e+06	7.70144e+06	7.96203e+06	1.12331e+08	8.50655e+07	9.52783e+07	8.62581e+07	8.86911e+07	4.26163e+07	8.45311e+06	8.50401e+07	3.33059	1.15515e-05	0.000559514	3.81308
POS00023	2.47274e+07	3.43046e+07	2.64438e+07	2.84673e+07	1.85675e+07	1.72861e+07	2.396e+08	2.12552e+08	2.01151e+08	2.17229e+08	1.90358e+08	1.04651e+08	2.49661e+07	1.94257e+08	2.95992	5.28922e-06	0.000307428	5.70037
POS00029	2.69397e+08	8.77184e+07	7.81379e+07	2.00601e+08	8.85758e+07	1.03162e+08	1.42728e+07	6.16447e+06	9.70155e+06	1.46627e+07	5.44084e+06	3.92969e+06	1.37932e+08	9.02867e+06	-3.9333	0.00249333	0.0169323	4.50923
POS00037	6.01355e+07	4.93114e+07	5.66734e+07	4.991e+07	6.47847e+07	5.57039e+07	6.98865e+07	7.63656e+07	6.77269e+07	6.20385e+07	8.03643e+07	7.23796e+07	5.60865e+07	7.14602e+07	0.349487	0.00159594	0.0126074	1.57174
POS00038	510029	177079	1.3453e+07	331320	1.11176e+07	137282	1.87619e+07	1.78759e+07	1.90888e+07	1.93205e+07	1.78402e+07	8.43933e+06	4.28772e+06	1.68878e+07	1.9777	0.00211731	0.0152424	1.4687
POS00039	4.48136e+06	2.00549e+07	1.29623e+07	3.65222e+06	9.85513e+06	8.0094e+06	1.13104e+08	9.78254e+07	1.00708e+08	1.05802e+08	9.41389e+07	5.27988e+07	9.83589e+06	9.40629e+07	3.2575	2.9955e-06	0.000216792	4.02829
POS00048	5.28597e+07	3.28789e+07	4.36349e+07	3.31338e+07	5.06174e+07	2.8926e+07	2.54504e+07	2.50846e+07	2.42109e+07	2.08532e+07	2.39957e+07	1.84671e+07	4.03418e+07	2.30103e+07	-0.809995	0.00231903	0.0161939	1.63363
POS00055	2.27966e+08	2.17817e+08	2.39842e+08	2.04314e+08	2.63154e+08	2.6241e+08	2.89664e+08	3.18009e+08	2.52832e+08	2.57843e+08	3.13582e+08	2.90112e+08	2.35917e+08	2.87007e+08	0.282806	0.0061505	0.0311837	2.74358
POS00065	4.63156e+07	8.97502e+07	5.90418e+07	4.18097e+07	5.42233e+07	4.76341e+07	1.01523e+09	8.92847e+08	9.06116e+08	8.93809e+08	1.02177e+09	5.44502e+08	5.64625e+07	8.79044e+08	3.96057	4.35468e-07	5.97619e-05	12.6914
POS00066	1.59872e+07	5.74203e+06	3.79667e+06	2.3338e+06	2.3937e+07	9.10479e+06	1.94057e+07	2.72451e+07	2.14418e+07	2.57813e+07	1.91616e+07	2.04803e+07	1.01503e+07	2.22526e+07	1.13246	0.00809545	0.0377432	1.30314
POS00070	2.84141e+06	1.17958e+07	1.19194e+06	2.09153e+06	1.94042e+06	1.42532e+06	1.85145e+07	9.41074e+06	1.17855e+07	1.34262e+07	7.54766e+06	7.13184e+06	3.54774e+06	1.13027e+07	1.6717	0.00933507	0.0417375	1.0254
POS00079	5.8527e+07	1.45577e+08	7.09317e+07	8.44922e+07	9.66001e+07	5.0942e+07	1.96192e+08	1.5117e+08	2.30144e+08	2.49335e+08	1.47935e+08	8.0723e+07	8.45117e+07	1.75916e+08	1.05767	0.0101154	0.0440894	3.63387
POS00093	4.93289e+07	1.7073e+07	1.46885e+07	4.67477e+07	1.17654e+07	1.99359e+07	3.37727e+08	2.68246e+08	2.27509e+08	1.56114e+08	1.0777e+08	7.88025e+07	2.65899e+07	1.96028e+08	2.88211	0.00208916	0.0151564	5.23
POS00100	4.10804e+07	9.96215e+07	7.09732e+07	6.58155e+07	7.25336e+07	8.90034e+07	1.78265e+07	1.63857e+07	1.75086e+07	2.21445e+07	2.04427e+07	1.04483e+07	7.31713e+07	1.74594e+07	-2.06728	5.88181e-05	0.00161889	3.1753
POS00103	2.19996e+09	1.95515e+09	2.11773e+09	1.90257e+09	2.24054e+09	2.15127e+09	2.62482e+09	2.71106e+09	2.45087e+09	2.39304e+09	3.13095e+09	2.56277e+09	2.09454e+09	2.64559e+09	0.336956	0.00106916	0.00975898	9.5545
POS00105	2.26614e+06	9.73728e+06	289207	653255	1.58649e+06	404782	8.18429e+06	2.7392e+07	3.9461e+06	7.97482e+06	1.35321e+07	6.80231e+06	2.48953e+06	1.13053e+07	2.18305	0.0411769	0.12059	1.00113
POS00107	5.02626e+06	9.32929e+06	888167	2.47192e+06	2.29552e+06	970583	1.6381e+07	9.05496e+06	1.53488e+07	1.91861e+07	1.38033e+07	7.5867e+06	3.49696e+06	1.35602e+07	1.9552	0.00116596	0.0102407	1.27576
POS00109	3.76155e+07	3.81809e+07	3.95936e+07	3.86375e+07	2.46451e+07	2.26431e+07	4.18131e+07	4.78106e+07	4.48207e+07	4.32593e+07	4.70149e+07	4.6817e+07	3.35526e+07	4.52559e+07	0.431682	0.00530061	0.0281268	1.31688
POS00110	2.44425e+07	1.64344e+07	1.58307e+07	2.10011e+07	1.13542e+07	1.52751e+07	1.30084e+07	1.01056e+07	9.58481e+06	1.0133e+07	8.2831e+06	7.21832e+06	1.73897e+07	9.72221e+06	-0.838873	0.00388533	0.0225431	1.07646
POS00111	3.33462e+06	1.19845e+07	1.01978e+07	1.1916e+07	1.80205e+07	1.18958e+07	3.98801e+07	2.28129e+07	2.50045e+07	3.18981e+07	2.26559e+07	3.82114e+07	1.12249e+07	3.00771e+07	1.42197	0.000464969	0.00592056	1.76037
POS00123	7.0836e+06	4.68526e+07	3.00838e+07	7.65116e+06	1.95437e+07	1.88159e+07	1.88837e+06	1.51841e+06	2.53704e+06	3.89938e+06	2.62642e+06	935375	2.16718e+07	2.23417e+06	-3.27801	0.0100905	0.0440195	1.68239
POS00126	1.54167e+08	9.01657e+07	2.53318e+08	1.78732e+08	2.11648e+08	2.08771e+08	1.07604e+08	2.48509e+07	1.8339e+08	1.16447e+08	1.40755e+08	2.84698e+07	1.828e+08	1.00253e+08	-0.866626	0.0375612	0.113395	2.89507
POS00129	5.18014e+06	2.45531e+06	2.6673e+06	1.67703e+06	5.02338e+06	4.91654e+06	3.48998e+07	3.4936e+07	3.59314e+07	3.71461e+07	3.83845e+07	1.74887e+07	3.65328e+06	3.31311e+07	3.18092	3.74368e-06	0.000247807	2.38889
POS00130	2.21233e+07	1.50289e+07	6.00499e+06	2.01821e+07	7.06978e+06	9.30088e+06	2.3499e+06	4.09128e+06	6.19816e+06	7.66109e+06	6.92232e+06	1.79628e+06	1.3285e+07	4.8365e+06	-1.45776	0.0176943	0.0662263	1.07384
POS00133	4.59333e+07	2.56462e+07	2.79897e+07	2.99195e+07	2.09938e+07	4.26873e+07	1.11471e+07	1.36172e+07	2.48518e+07	2.49976e+07	2.19378e+07	3.17384e+06	3.2195e+07	1.66209e+07	-0.953838	0.0163281	0.0628169	1.40048
POS00142	6.75996e+07	4.4909e+07	4.63255e+07	4.63507e+07	5.31973e+07	3.12773e+07	3.50596e+07	3.36789e+07	3.32786e+07	3.03437e+07	3.32154e+07	2.28239e+07	4.82766e+07	3.14e+07	-0.620558	0.00861852	0.0394989	1.54941
POS00167	5.09424e+08	4.20549e+08	4.70073e+08	4.3011e+08	5.5084e+08	4.74792e+08	5.93126e+08	6.50347e+08	5.71037e+08	5.29879e+08	6.76867e+08	6.06448e+08	4.75965e+08	6.04617e+08	0.345168	0.00141645	0.011673	4.55696
POS00168	3.7657e+07	4.38347e+07	9.6129e+06	3.61641e+07	4.97091e+07	9.53646e+06	3.10495e+08	1.31686e+08	7.58087e+07	6.99376e+07	8.55615e+07	1.40266e+08	3.10857e+07	1.35626e+08	2.12531	0.0195569	0.0711756	3.6216
POS00181	1.68264e+06	2.97162e+06	2.00754e+06	996736	1.26373e+06	1.40673e+06	1.0664e+07	8.83925e+06	1.17358e+07	1.36765e+07	1.0013e+07	4.3379e+06	1.7215e+06	9.87772e+06	2.52051	0.000108339	0.00239916	1.22291
POS00188	8003.01	248387	26981	0	0	0	8.72338e+06	6.43166e+06	7.20158e+06	9.02671e+06	6.96924e+06	2.03546e+06	47228.5	6.73134e+06	7.15509	6.87875e-05	0.00180289	1.11466
POS00190	3.33922e+07	1.28483e+08	3.75539e+07	9.10356e+07	2.09799e+07	3.16263e+07	1.00282e+06	875459	1.02671e+06	1.72481e+06	1.4962e+06	670857	5.71784e+07	1.13281e+06	-5.65749	0.0093329	0.0417375	2.90643
POS00197	2.29512e+07	7.02364e+06	6.27605e+06	1.70237e+07	7.11656e+06	8.32845e+06	1.04514e+06	437510	715552	1.04345e+06	386712	280902	1.14533e+07	651543	-4.13576	0.00332642	0.0202488	1.29393
POS00198	2.87856e+07	4.10987e+07	3.0877e+07	5.52868e+07	2.44926e+07	2.91178e+07	95026	46353.4	15129.2	27660.6	14307.7	0	3.49431e+07	33079.5	-10.0449	2.05438e-05	0.000780744	2.53429
POS00217	1.74794e+07	1.75797e+07	1.72455e+07	2.43488e+07	8.53001e+06	2.45857e+07	3.68123e+07	4.04409e+07	3.87664e+07	3.94701e+07	3.90269e+07	3.13788e+07	1.82949e+07	3.76492e+07	1.04118	3.63324e-05	0.00114697	1.89952
POS00227	4.68985e+07	4.11139e+07	4.51212e+07	3.94823e+07	4.71848e+07	4.56489e+07	5.59685e+07	5.69907e+07	5.18149e+07	5.10613e+07	6.66863e+07	5.42994e+07	4.42416e+07	5.61369e+07	0.343545	0.00116503	0.0102407	1.40213
POS00235	1.21593e+07	8.89897e+06	7.91675e+06	1.04838e+07	1.30134e+07	9.63216e+06	4.44207e+06	2.01516e+06	3.30722e+06	5.48634e+06	4.06784e+06	4.87059e+06	1.03507e+07	4.03154e+06	-1.36033	5.21611e-05	0.00148104	1.07674
POS00239	1.32959e+08	3.90625e+07	8.897e+07	1.18351e+08	6.29172e+07	7.84679e+07	1.30662e+07	4.63266e+06	9.20286e+06	8.67249e+06	6.45588e+06	8.05041e+06	8.67879e+07	8.34676e+06	-3.37821	0.000259792	0.00412701	3.6276
POS00247	6.32047e+06	6.06613e+06	3.15675e+06	5.84162e+06	3.48305e+06	3.2532e+06	1.90857e+08	1.56594e+08	1.76318e+08	2.0684e+08	1.81889e+08	1.05721e+08	4.68687e+06	1.69703e+08	5.17825	4.76167e-07	6.18323e-05	5.68804
POS00248	2.6916e+08	3.33077e+08	2.3404e+08	2.86399e+08	1.7561e+08	2.19668e+08	277540	263628	99333.1	196525	50734.9	2123	2.52992e+08	148314	-10.7362	5.50521e-07	6.8857e-05	7.01796
POS00277	2.61491e+07	1.9363e+07	1.24544e+07	1.73634e+07	8.22583e+06	1.00126e+07	9.09196e+06	8.20371e+06	7.81985e+06	9.14635e+06	7.76778e+06	4.1565e+06	1.55947e+07	7.69769e+06	-1.01856	0.0192256	0.0702805	1.0363
POS00291	2.79207e+07	2.51974e+07	1.83327e+07	3.13268e+07	1.71875e+07	1.52901e+07	4.29869e+08	3.70605e+08	4.07868e+08	4.44809e+08	4.05411e+08	2.16237e+08	2.25425e+07	3.79133e+08	4.07198	1.10174e-06	0.000107785	8.34524
POS00324	74239.7	129330	288360	21420.5	146752	86058.9	1.76093e+07	1.6341e+07	1.50762e+07	1.64081e+07	1.66903e+07	9.04121e+06	124360	1.51944e+07	6.93287	3.37029e-07	4.99057e-05	1.72108
POS00436	4.82245e+07	9.27878e+06	4.32742e+07	1.1394e+07	7.58433e+07	2.80313e+07	8.30063e+07	8.88998e+07	6.54901e+07	1.3729e+08	7.05362e+07	1.0636e+08	3.60077e+07	9.19304e+07	1.35224	0.00380564	0.0222506	2.92357
POS00438	1.24947e+07	1.30827e+06	8.3992e+06	1.12206e+07	1.42505e+06	1.49915e+06	1.9319e+07	2.76751e+07	1.79171e+07	1.0647e+07	1.28882e+07	1.67525e+07	6.05782e+06	1.75332e+07	1.53322	0.00530312	0.0281268	1.31576
POS00568	2.32145e+06	517862	1.5125e+07	2.34106e+06	2.86231e+06	1.54801e+07	1.65688e+07	1.90321e+07	1.79319e+07	1.68652e+07	1.88411e+07	3.39741e+06	6.44131e+06	1.54394e+07	1.26119	0.0366097	0.111134	1.12674
POS00593	2.60737e+08	1.00652e+08	4.33935e+08	4.09128e+08	4.34652e+08	1.24523e+08	4.95937e+08	5.27007e+08	5.17964e+08	4.72061e+08	5.29283e+08	3.07903e+08	2.93938e+08	4.75026e+08	0.692495	0.0307185	0.0978492	5.06535
POS00599	1.63381e+07	7.64124e+06	8.23968e+06	8.25658e+06	1.65075e+07	7.22837e+06	1.93712e+07	1.04886e+07	3.25309e+07	1.20322e+07	2.24898e+07	3.40256e+07	1.07019e+07	2.1823e+07	1.02798	0.0314055	0.099397	1.13173
POS00654	5.27909e+08	5.24107e+08	5.06268e+08	4.73727e+08	127967	5.13342e+08	80095.2	152166	103033	110036	6.16388e+08	124317	4.24247e+08	1.02826e+08	-2.0447	0.0367655	0.111538	6.12266
POS00762	4.35977e+07	3.84188e+07	4.12664e+07	4.07478e+07	4.68885e+07	4.25574e+07	4.71263e+07	4.86755e+07	4.72649e+07	5.05368e+07	5.20624e+07	4.9427e+07	4.22461e+07	4.91822e+07	0.219317	0.000606924	0.00704677	1.08528
POS00818	2.58784e+08	2.33382e+08	2.28973e+08	2.39705e+08	2.59427e+08	2.39064e+08	2.61055e+08	3.00587e+08	2.73208e+08	2.59756e+08	3.02343e+08	2.8767e+08	2.43222e+08	2.8077e+08	0.207112	0.00246968	0.016818	2.38907
POS00833	5.02267e+08	4.8321e+08	4.79507e+08	4.98857e+08	5.33651e+08	5.09453e+08	5.43464e+08	6.27139e+08	5.64029e+08	5.39368e+08	5.93179e+08	6.11863e+08	5.01158e+08	5.79841e+08	0.210392	0.000902079	0.00890803	3.54205
POS00840	3.13441e+07	2.93042e+07	2.97353e+07	3.03936e+07	3.36637e+07	3.13708e+07	3.60243e+07	4.01458e+07	3.90558e+07	3.49217e+07	3.8846e+07	3.93433e+07	3.09686e+07	3.80562e+07	0.297323	5.50992e-05	0.00153359	1.12168
POS00842	3.01734e+08	2.93819e+08	3.16095e+08	3.12306e+08	3.35342e+08	3.16233e+08	3.39762e+08	4.11233e+08	3.64143e+08	3.50486e+08	3.98123e+08	4.15737e+08	3.12588e+08	3.79914e+08	0.28141	0.000932381	0.00905304	3.30314
POS00862	6.329e+07	5.9528e+07	5.81886e+07	5.7817e+07	6.22787e+07	5.98784e+07	6.46456e+07	7.58515e+07	6.90458e+07	6.54023e+07	7.30388e+07	7.06774e+07	6.01635e+07	6.97769e+07	0.213862	0.000684385	0.00757012	1.25073
POS00873	2.29205e+08	2.14197e+08	2.13489e+08	2.18988e+08	2.31124e+08	2.2034e+08	2.39588e+08	2.73056e+08	2.51964e+08	2.43215e+08	2.71069e+08	2.62549e+08	2.21224e+08	2.56907e+08	0.215738	0.000277248	0.0043484	2.45895
POS00880	8.68391e+07	8.13542e+07	8.27629e+07	8.4683e+07	8.81507e+07	8.41676e+07	9.11787e+07	1.04101e+08	9.6038e+07	9.07215e+07	1.04031e+08	1.02242e+08	8.46596e+07	9.80521e+07	0.211876	0.000649091	0.00730671	1.48196
POS00889	1.37504e+08	1.31422e+08	1.38045e+08	1.3809e+08	1.52477e+08	1.41735e+08	1.52152e+08	1.85614e+08	1.67883e+08	1.59433e+08	1.6403e+08	1.82347e+08	1.39879e+08	1.68577e+08	0.269228	0.000793749	0.00827325	2.15723
POS00890	8.10202e+07	7.96612e+07	8.73278e+07	8.5745e+07	9.45989e+07	8.81236e+07	9.5738e+07	1.13248e+08	1.02498e+08	9.9013e+07	1.02315e+08	1.12607e+08	8.60795e+07	1.04237e+08	0.276121	0.000573616	0.0067636	1.73961
POS00898	2.70052e+08	2.66771e+08	2.83688e+08	2.83348e+08	2.99969e+08	2.92473e+08	3.08812e+08	3.74121e+08	3.31639e+08	3.26626e+08	3.36426e+08	3.56878e+08	2.82717e+08	3.39084e+08	0.262282	0.00038531	0.00528601	3.09355
POS00900	666533	832713	749997	619378	953932	1.02398e+06	906136	1.03355e+06	1.32983e+07	1.2266e+07	1.3098e+07	1.3707e+07	807756	9.0515e+06	3.48617	0.00924457	0.0415138	1.07679
POS00902	1.06601e+08	1.05743e+08	1.09104e+08	1.1065e+08	1.17299e+08	1.12152e+08	1.20075e+08	1.43129e+08	1.29796e+08	1.23466e+08	1.27807e+08	1.37252e+08	1.10258e+08	1.30254e+08	0.240445	0.000456084	0.00583753	1.82684
POS00908	6.13033e+07	5.56337e+07	5.72681e+07	5.73791e+07	6.09507e+07	5.84075e+07	6.30067e+07	7.22652e+07	6.74575e+07	6.25247e+07	7.10466e+07	6.79865e+07	5.84904e+07	6.73812e+07	0.204147	0.000783999	0.00821495	1.21065
POS00910	1.71018e+08	1.66046e+08	1.80086e+08	1.80532e+08	1.89007e+08	1.85112e+08	1.96197e+08	2.35856e+08	2.15249e+08	2.04814e+08	2.08079e+08	2.31859e+08	1.78634e+08	2.15342e+08	0.269629	0.000511393	0.00628492	2.47878
POS00929	1.09978e+08	1.08642e+08	215735	1.11746e+08	359725	218432	1.22079e+08	1.45185e+08	1.33311e+08	1.26625e+08	1.31625e+08	1.3913e+08	5.51934e+07	1.32993e+08	1.26878	0.0105697	0.0455074	3.18017
POS00942	2.55113e+07	2.42344e+07	2.62943e+07	2.65624e+07	2.77802e+07	2.7214e+07	3.09366e+07	3.35898e+07	2.99764e+07	3.03926e+07	3.5986e+07	3.34837e+07	2.62661e+07	3.23942e+07	0.302531	0.00021672	0.00371772	1.03553
POS00953	9.7312e+07	9.64463e+07	1.05967e+08	1.0719e+08	1.10575e+08	1.08681e+08	1.12935e+08	1.38823e+08	1.21575e+08	1.25275e+08	1.21531e+08	1.36401e+08	1.04362e+08	1.2609e+08	0.272858	0.000950462	0.0091714	1.88818
POS00957	8.65144e+07	8.17729e+07	8.39644e+07	8.64467e+07	9.39865e+07	8.51991e+07	9.41281e+07	1.0875e+08	9.5064e+07	9.30919e+07	1.08618e+08	9.84906e+07	8.6314e+07	9.96904e+07	0.20786	0.00276527	0.0181037	1.44555
POS00970	6.54417e+07	6.63387e+07	7.06956e+07	7.00041e+07	7.55669e+07	7.02811e+07	7.76424e+07	9.18359e+07	8.08942e+07	7.96376e+07	8.46166e+07	8.83203e+07	6.97214e+07	8.38245e+07	0.265771	0.000361403	0.00510147	1.54866
POS00975	1.2796e+08	1.28687e+08	1.36433e+08	1.30539e+08	1.43502e+08	1.33643e+08	1.50121e+08	1.66299e+08	1.50723e+08	1.53035e+08	1.61646e+08	1.68784e+08	1.33461e+08	1.58434e+08	0.247469	0.000120831	0.00256208	2.08856
POS00981	3.90802e+07	3.89766e+07	4.1554e+07	3.9253e+07	4.44243e+07	4.09995e+07	4.5927e+07	5.0294e+07	4.59534e+07	4.69687e+07	4.9515e+07	5.17975e+07	4.07146e+07	4.84093e+07	0.249737	0.000174226	0.00326701	1.15292
POS01015	5.59043e+07	5.25108e+07	5.29745e+07	5.31491e+07	5.80613e+07	5.29879e+07	5.87368e+07	6.58609e+07	6.15058e+07	5.9771e+07	6.76345e+07	6.26241e+07	5.42647e+07	6.26888e+07	0.208196	0.000528471	0.00642483	1.18856
POS01024	5.29678e+07	5.48723e+07	5.76517e+07	5.48828e+07	5.97038e+07	5.72703e+07	6.10791e+07	7.03981e+07	6.58817e+07	6.28558e+07	6.6153e+07	6.8805e+07	5.62248e+07	6.58621e+07	0.228243	0.000246701	0.00403584	1.28881
POS01031	1.3079e+08	1.29435e+08	1.36193e+08	1.34163e+08	1.45923e+08	1.38116e+08	1.46817e+08	1.71419e+08	1.55047e+08	1.51755e+08	1.65055e+08	1.65715e+08	1.3577e+08	1.59302e+08	0.230594	0.000436489	0.00569937	1.99522
POS01108	4.14833e+07	4.48743e+07	4.90905e+07	4.51946e+07	5.02647e+07	4.65906e+07	5.01618e+07	6.04987e+07	5.21289e+07	5.41033e+07	5.43841e+07	5.91929e+07	4.62496e+07	5.50783e+07	0.252041	0.00174191	0.0134362	1.18558
POS01231	6.71717e+07	6.72882e+07	6.76393e+07	6.33887e+07	6.89747e+07	6.81143e+07	7.12848e+07	8.32126e+07	7.97741e+07	7.74851e+07	7.87303e+07	8.15746e+07	6.70962e+07	7.86769e+07	0.22971	0.000102316	0.00232945	1.42199
POS01365	4.12116e+07	2.23555e+07	2.55857e+07	3.4821e+07	1.10787e+07	1.93294e+07	6.94761e+06	5.8253e+06	8.48868e+06	1.80599e+07	1.04074e+07	3.65404e+06	2.57303e+07	8.89716e+06	-1.53205	0.00628434	0.0316464	1.54761
POS01566	9.53792e+07	9.48424e+07	9.47917e+07	8.96298e+07	9.69566e+07	9.33795e+07	1.00006e+08	1.18652e+08	1.1506e+08	1.05066e+08	1.09184e+08	1.13567e+08	9.41632e+07	1.10256e+08	0.227623	0.000312516	0.0047059	1.64649
POS01578	1.77441e+08	3.72353e+06	1.85636e+08	1.8088e+06	1.93716e+08	1.90656e+08	2.05477e+08	2.34463e+08	2.20971e+08	2.07153e+08	2.32854e+08	2.3111e+08	1.25497e+08	2.22005e+08	0.822938	0.0337087	0.104478	3.53853
POS01593	7.50522e+07	7.68954e+07	8.25933e+07	7.19431e+07	7.83003e+07	1.99692e+06	3.81533e+06	4.02061e+06	2.9975e+06	8.43393e+07	3.03578e+06	2.89631e+06	6.44635e+07	1.68508e+07	-1.93567	0.0273835	0.090162	2.41846
POS01600	1.00205e+08	2.58189e+06	1.03129e+08	8.8243e+07	9.54818e+07	2.7308e+06	1.11586e+08	1.1735e+08	1.15653e+08	1.0621e+08	1.16041e+08	1.27831e+08	6.53951e+07	1.15779e+08	0.824113	0.0314872	0.0994962	2.57497
POS01608	3.55105e+06	5.22618e+06	3.26093e+07	2.7513e+07	3.04413e+07	4.71234e+06	4.44302e+06	2.18344e+06	3.55351e+06	4.2669e+06	4.37286e+06	4.18973e+06	1.73422e+07	3.83491e+06	-2.17702	0.0420671	0.122228	1.1932
POS01635	9.60128e+07	9.88522e+07	1.52066e+06	908237	9.75146e+07	9.42498e+07	1.08528e+08	1.12963e+08	1.10976e+08	1.06711e+08	1.15675e+08	1.21457e+08	6.4843e+07	1.12718e+08	0.797699	0.0396523	0.117412	2.22776
POS01763	2.2485e+07	6.531e+06	1.33552e+07	1.50287e+07	1.63319e+07	1.01952e+07	6.3063e+06	5.00775e+06	6.64875e+06	4.51402e+06	5.38444e+06	3.41071e+06	1.39878e+07	5.212e+06	-1.42426	0.00323545	0.0199618	1.14355
POS01769	1.82162e+07	7.03747e+06	1.35873e+07	1.17517e+06	1.10542e+07	9.29986e+06	3.76597e+07	8.84581e+06	2.57025e+07	4.45206e+07	9.94464e+06	2.95702e+07	1.00617e+07	2.60406e+07	1.37189	0.0307283	0.0978492	1.40413
POS01792	1.83458e+06	1.39973e+07	1.98278e+07	1.2714e+07	1.3642e+07	1.40677e+07	6.63664e+07	1.94779e+07	2.15922e+07	2.32046e+07	7.01017e+07	2.77848e+07	1.26806e+07	3.80879e+07	1.58671	0.0281405	0.0919915	1.81713
POS01802	1.64338e+07	2.04134e+07	3.26231e+07	2.612e+07	3.46602e+07	4.73048e+07	3.30547e+07	5.33087e+07	4.83187e+07	3.95338e+07	4.13825e+07	3.94737e+07	2.95926e+07	4.2512e+07	0.522635	0.0380063	0.114181	1.29215
POS01807	1.11906e+09	5.55156e+08	8.03242e+08	5.62184e+08	1.18027e+08	3.4828e+08	2.54252e+09	6.90278e+08	2.24232e+09	2.02501e+09	7.63892e+08	1.19903e+09	5.84325e+08	1.57717e+09	1.4325	0.0188212	0.0693012	11.5868
POS01808	7.33732e+07	3.57569e+07	4.82155e+07	3.67823e+07	5.32877e+06	2.28605e+07	1.64429e+08	3.8698e+07	1.46745e+08	1.35798e+08	5.13615e+07	7.92026e+07	3.70529e+07	1.02705e+08	1.47086	0.0195941	0.071206	2.96892
POS01826	2.92572e+07	1.32729e+07	2.39535e+07	2.707e+07	2.86791e+07	2.6959e+07	2.90487e+07	3.49712e+07	2.37805e+07	3.36576e+07	3.6763e+07	4.35952e+07	2.48653e+07	3.3636e+07	0.435875	0.0385732	0.115253	1.02011
POS01833	1.52705e+06	1.07298e+06	1.88589e+06	4.27032e+06	4.91145e+07	4.85976e+07	5.37323e+07	5.93159e+07	1.94922e+06	5.90994e+07	5.82504e+07	6.71319e+07	1.77447e+07	4.99132e+07	1.49203	0.0427165	0.123401	1.91624
POS01979	5.93545e+06	3.32724e+06	1.975e+07	3.36455e+06	1.11304e+07	8.6995e+06	1.20385e+07	1.40736e+07	2.70228e+07	1.43714e+07	1.46258e+07	1.77786e+07	8.70119e+06	1.66518e+07	0.936392	0.0396145	0.11735	1.01928
POS02062	3.37256e+07	6.09871e+07	3.2775e+07	1.04149e+07	4.8126e+07	2.65328e+07	5.62727e+07	6.3551e+07	4.39223e+07	4.90511e+07	9.37839e+07	4.95733e+07	3.54269e+07	5.9359e+07	0.744622	0.0424914	0.12301	1.6387
POS02176	6.85727e+07	6.29536e+07	7.25475e+07	6.651e+07	6.56644e+07	6.10655e+07	7.05909e+07	7.39229e+07	6.93551e+07	8.09589e+07	7.20255e+07	8.69165e+07	6.62189e+07	7.56283e+07	0.191683	0.016314	0.0627964	1.11269
POS02202	1.11156e+07	4.84496e+06	1.41411e+07	2.50333e+07	3.17464e+06	5.56369e+06	3.2239e+07	2.91228e+07	4.21628e+07	2.65943e+07	3.00023e+07	2.34684e+07	1.06456e+07	3.05982e+07	1.5232	0.000841	0.00852299	1.86176
POS02247	1.17918e+07	6.48956e+06	5.01966e+06	1.56668e+06	1.05683e+07	1.00206e+07	1.55149e+07	1.68846e+07	1.34286e+07	1.00621e+07	2.51398e+07	1.91948e+07	7.57609e+06	1.67041e+07	1.14068	0.00624145	0.0314973	1.13456
POS02318	2.15792e+06	1.99107e+06	1.39428e+07	1.23242e+07	1.09851e+07	1.26944e+06	1.27269e+07	1.95313e+07	1.35305e+07	1.33379e+07	3.22646e+07	1.21084e+07	7.11177e+06	1.72499e+07	1.27831	0.029694	0.095541	1.179
POS02388	3.18621e+06	1.37168e+06	1.51124e+06	1.45578e+06	8.18056e+06	1.2876e+06	8.12599e+06	9.57347e+06	9.00895e+06	9.20302e+06	8.89799e+06	9.7859e+06	2.83218e+06	9.09922e+06	1.68383	0.000252582	0.00408535	1.03275
POS02393	9.62114e+06	6.31941e+06	6.62562e+06	1.30219e+07	3.87512e+06	5.17853e+06	1.40917e+07	1.78813e+07	2.06934e+07	2.09175e+07	2.0243e+07	9.55314e+06	7.44029e+06	1.723e+07	1.21149	0.00170223	0.0132335	1.28613
POS02402	1.60686e+07	1.55747e+07	9.79409e+06	1.38956e+07	5.92466e+06	7.07089e+06	475120	648375	615520	650245	631394	98627.6	1.13881e+07	519880	-4.4532	0.0001245	0.00261742	1.40241
POS02404	8.609e+06	8.00352e+06	4.64066e+06	7.40572e+06	3.08246e+06	3.89541e+06	143938	229089	250364	223261	273779	42480.2	5.93946e+06	193818	-4.93755	0.000133864	0.00277297	1.02029
POS02423	3.21036e+06	3.51191e+06	5.59251e+06	508925	4.34576e+06	6.44143e+06	3.82184e+06	4.25378e+08	4.2298e+08	8.88292e+06	7.0335e+06	4.3795e+08	3.93515e+06	2.17675e+08	5.78961	0.047097	0.132281	4.81146
POS02517	1.35837e+07	1.09219e+07	6.7824e+06	7.16907e+06	5.97048e+06	7.86696e+06	790176	1.27143e+06	1.28184e+06	1.54858e+06	1.69217e+06	341292	8.71575e+06	1.15425e+06	-2.91667	9.77893e-05	0.0022629	1.1755
POS02520	9.6567e+06	5.30498e+06	1.36629e+07	1.85463e+07	1.06543e+07	1.97147e+07	2.05773e+07	2.52403e+07	2.12956e+07	2.14897e+07	2.38543e+07	2.13472e+07	1.29233e+07	2.23007e+07	0.787116	0.00271311	0.0179102	1.24715
POS02524	3.99008e+07	5.1218e+07	2.4693e+07	4.24338e+07	3.79135e+07	2.78093e+07	2.81738e+07	3.37822e+07	8.04931e+06	2.91121e+07	2.33073e+07	6.72793e+06	3.7328e+07	2.15254e+07	-0.794219	0.0277651	0.0911148	1.43571
POS02552	1.29877e+07	1.0617e+07	1.36244e+07	1.05406e+07	1.41561e+07	1.10158e+07	1.01738e+06	2.72634e+06	1.51656e+07	1.49938e+06	1.3359e+06	1.60971e+06	1.21569e+07	3.89239e+06	-1.64305	0.00573027	0.0295361	1.08737
POS02561	7.96151e+06	6.61718e+06	4.35527e+06	5.78458e+06	4.18158e+06	5.05985e+06	250427	535187	310912	340499	401952	61294	5.65999e+06	316712	-4.15956	4.18722e-06	0.000262946	1.01293
POS02646	2.08243e+06	1.46865e+07	252413	2.51737e+06	6.52081e+06	1.66615e+06	1.5502e+07	1.8711e+07	3.60803e+06	2.01775e+07	1.97852e+07	2.03376e+07	4.62095e+06	1.63535e+07	1.82334	0.00662992	0.0328867	1.25641
POS02917	1.82299e+06	4.16809e+06	1.45633e+07	187404	1.64481e+07	1.1253e+07	1.44474e+07	1.62673e+07	1.89453e+07	1.86603e+07	1.65351e+07	1.88797e+07	8.07381e+06	1.72892e+07	1.09855	0.0102205	0.0443713	1.16404
POS02928	3.80191e+07	3.30381e+07	3.52341e+07	3.16853e+07	4.18947e+07	3.49869e+07	4.68846e+07	4.87548e+07	4.74585e+07	4.01585e+07	5.15566e+07	4.43233e+07	3.58097e+07	4.65227e+07	0.377585	0.000637095	0.00723579	1.34183
POS02974	4.30943e+08	3.8346e+08	4.15067e+08	3.74007e+08	4.40503e+08	4.21888e+08	5.15396e+08	5.3407e+08	4.8256e+08	4.6924e+08	6.17625e+08	5.04872e+08	4.10978e+08	5.20627e+08	0.34119	0.0010716	0.00975898	4.26087
POS02975	3.80229e+07	3.3573e+07	3.58641e+07	3.29941e+07	3.8298e+07	3.70712e+07	4.46126e+07	4.67189e+07	4.19415e+07	4.06716e+07	5.36211e+07	4.36271e+07	3.59706e+07	4.51988e+07	0.329467	0.00135818	0.0113634	1.22855
POS03028	1.89402e+07	1.97889e+07	9.51532e+06	1.1518e+07	5.97959e+06	8.07224e+06	2.07414e+06	2.83242e+06	1.74635e+06	2.58912e+06	2.21959e+06	915402	1.23024e+07	2.06284e+06	-2.57624	0.00151705	0.0121763	1.31518
POS03033	1.69866e+07	1.86374e+07	1.13088e+07	1.44358e+07	6.81462e+06	8.69642e+06	2.81136e+06	2.7985e+06	2.35842e+06	3.97763e+06	5.73019e+06	1.22807e+06	1.28133e+07	3.15069e+06	-2.0239	0.000712885	0.00775773	1.28399
POS03046	2.9745e+07	2.32317e+07	1.20066e+07	1.98038e+07	7.99543e+06	1.02276e+07	5.39288e+06	6.54644e+06	5.62436e+06	7.96299e+06	6.77176e+06	1.81374e+06	1.71684e+07	5.68536e+06	-1.59443	0.00927447	0.0416172	1.30094
POS03048	6.14032e+07	5.99745e+07	3.06631e+07	4.01677e+07	2.71802e+07	2.53381e+07	1.35594e+07	1.63678e+07	1.40983e+07	2.0124e+07	1.66313e+07	7.94593e+06	4.07878e+07	1.47878e+07	-1.46373	0.00347507	0.0209301	2.04442
POS03052	1.26754e+07	4.49458e+07	2.74221e+07	2.51632e+07	7.60588e+07	1.28347e+07	7.8829e+06	3.475e+06	1.9668e+07	1.98292e+07	3.30605e+06	3.94139e+06	3.31833e+07	9.68376e+06	-1.77682	0.0469008	0.131889	1.66991
POS03133	3.85483e+07	3.69986e+07	4.08228e+07	3.43612e+07	4.42849e+07	4.51304e+07	4.97115e+07	5.41766e+07	4.31713e+07	4.34363e+07	5.3247e+07	4.70007e+07	4.00244e+07	4.84572e+07	0.275833	0.00857705	0.0393819	1.10664
POS03169	1.06845e+07	3.98896e+06	1.19712e+07	1.03668e+07	9.37597e+06	2.99964e+06	1.11595e+07	1.59878e+07	1.16985e+07	2.0685e+07	1.25476e+07	3.45375e+07	8.23118e+06	1.77693e+07	1.11022	0.0370044	0.11216	1.04038
POS03383	1.63898e+08	1.33347e+08	9.86169e+07	1.27027e+08	6.45213e+07	7.7735e+07	7.34414e+07	7.1993e+07	6.90856e+07	8.42124e+07	7.09275e+07	3.78918e+07	1.10858e+08	6.79253e+07	-0.706687	0.0266313	0.0884569	2.34032
POS03384	7.09975e+07	5.21259e+07	3.88597e+07	5.03346e+07	2.49915e+07	3.05378e+07	2.88189e+07	2.8235e+07	2.71901e+07	3.33144e+07	2.78661e+07	1.52529e+07	4.46412e+07	2.67796e+07	-0.737242	0.0338176	0.104651	1.48736
POS03427	5.68186e+06	6.54804e+06	4.8799e+06	7.45524e+06	9.68468e+06	6.54662e+06	1.02983e+06	592098	1.17404e+06	1.37239e+06	598527	824277	6.79939e+06	931861	-2.86722	6.9414e-06	0.000378939	1.05172
POS03455	9.85317e+07	8.15322e+07	9.03735e+07	8.3723e+07	1.07442e+08	9.24357e+07	1.1642e+08	1.27176e+08	1.11234e+08	1.02808e+08	1.32261e+08	1.18732e+08	9.23397e+07	1.18105e+08	0.355049	0.00133398	0.0112275	2.04001
POS03860	3.0149e+06	4.17726e+06	1.02803e+07	2.23762e+07	5.73826e+06	6.95624e+06	827668	137445	158890	439157	495265	121962	8.75718e+06	363398	-4.59084	0.016332	0.0628169	1.02482
POS03926	2.33483e+08	2.12562e+07	3.97877e+07	2.36118e+08	4.07029e+07	4.63295e+07	3.18251e+06	1.32197e+06	2.96791e+06	5.61646e+06	3.2063e+06	3.09044e+06	1.02946e+08	3.23093e+06	-4.9938	0.038411	0.114977	3.44422
POS03927	5.57499e+08	6.1926e+07	1.14645e+08	6.67669e+08	1.19762e+08	1.33754e+08	9.71466e+06	4.2261e+06	7.60536e+06	1.50497e+07	8.4886e+06	9.52366e+06	2.75876e+08	9.10135e+06	-4.92179	0.0329566	0.103052	5.68283
POS03976	2.02056e+07	8.2941e+06	2.40246e+07	2.52907e+07	1.80013e+07	1.50065e+07	8.96863e+06	4.13408e+06	9.77992e+06	1.02932e+07	6.12234e+06	5.34661e+06	1.84704e+07	7.4408e+06	-1.31169	0.00255596	0.0172701	1.25529
POS04151	3.00442e+07	5.25053e+06	9.6574e+06	1.57181e+07	4.49417e+06	1.31494e+07	3.09584e+06	1.09156e+06	1.71072e+06	1.68431e+06	1.13322e+06	1.18024e+06	1.30523e+07	1.64932e+06	-2.98437	0.0142191	0.0565845	1.24239
POS04203	404334	1.36311e+06	307649	881734	8.56722e+06	177043	3.61851e+06	2.45537e+07	2.19627e+07	1.16484e+07	1.18289e+07	7.44969e+06	1.95018e+06	1.35103e+07	2.79238	0.00924723	0.0415138	1.2948
POS04230	3.01509e+07	8.6189e+06	2.0128e+07	2.67922e+07	1.33467e+07	1.76867e+07	2.9789e+06	1.10488e+06	1.88694e+06	2.13449e+06	1.49396e+06	1.89385e+06	1.94539e+07	1.9155e+06	-3.34427	0.00034776	0.00498003	1.70611
POS04255	1.92195e+07	1.0469e+07	1.33367e+07	1.29716e+07	1.67085e+07	1.63809e+07	1.55455e+06	2.63669e+06	3.94909e+06	2.83462e+06	3.13695e+06	5.81991e+06	1.48477e+07	3.32197e+06	-2.16013	1.03004e-05	0.000508893	1.46661
POS04583	2.16192e+06	1.23534e+06	1.04728e+06	2.09773e+06	762137	1.74514e+06	1.99673e+07	1.12266e+07	1.05615e+07	1.00937e+07	9.04209e+06	1.20015e+07	1.50826e+06	1.21488e+07	3.00986	6.78161e-05	0.00179323	1.37366
POS04881	2.61819e+07	2.67262e+07	3.08865e+07	2.57323e+07	2.83785e+07	3.18627e+07	3.8093e+07	5.44239e+07	3.57276e+07	3.85502e+07	3.4288e+07	3.15081e+07	2.82947e+07	3.87651e+07	0.454227	0.0128926	0.0527064	1.22701
POS04977	1.52024e+07	1.54512e+06	275322	424081	1.47396e+07	1.54603e+06	1.66044e+07	1.788e+07	1.68426e+07	1.62109e+07	1.75266e+07	2.07883e+06	5.62209e+06	1.45239e+07	1.36925	0.044655	0.127598	1.03954
POS05319	1.65337e+07	3.15011e+07	1.6438e+07	1.07937e+07	1.67689e+07	2.39991e+07	4.31322e+07	2.53454e+07	2.84403e+07	3.04484e+07	2.38908e+07	3.84199e+07	1.93391e+07	3.16128e+07	0.708991	0.0171373	0.0649286	1.2143
POS05347	3.76943e+07	4.82699e+07	3.50045e+07	4.00035e+07	5.27649e+07	4.65553e+07	7.44933e+07	7.59931e+07	5.43681e+07	4.36251e+07	4.53742e+07	5.54507e+07	4.33821e+07	5.82174e+07	0.424353	0.0421174	0.122257	1.28067
POS05853	1.62694e+07	9.97803e+06	1.93839e+06	9.75961e+06	1.56592e+06	5.91979e+06	55655.9	22315.5	22398.6	48933.9	89314.7	41849.2	7.57185e+06	46744.6	-7.3397	0.00812329	0.0377901	1.07109
POS06133	1.99688e+07	2.58219e+07	4.33352e+06	1.15824e+07	3.0947e+06	6.85095e+06	59776	41664.3	36851.9	93154.5	118225	54793.7	1.1942e+07	67411	-7.46885	0.00988163	0.0433187	1.35576
POS06282	1.64339e+07	2.30894e+07	3.32288e+06	9.99202e+06	2.39937e+06	5.75712e+06	80489.5	11252.1	15073.8	60116.5	114591	56603.8	1.01658e+07	56354.4	-7.49498	0.0125762	0.0516912	1.24002
POS06476	2.25516e+08	9.13761e+07	1.56368e+08	2.52257e+07	1.17781e+08	1.10117e+08	1.85369e+08	2.0601e+08	2.97356e+08	2.16209e+08	2.31569e+08	3.08431e+08	1.21064e+08	2.40824e+08	0.992209	0.00571433	0.0295299	4.15646
POS06489	2.26736e+07	4.34641e+07	5.2581e+06	2.96604e+07	3.09019e+07	3.81027e+07	4.89578e+07	3.37783e+07	3.45474e+07	5.25456e+07	6.50422e+07	6.58894e+07	2.83435e+07	5.01268e+07	0.822564	0.0205557	0.0736443	1.59383
POS06565	0	0	0	0	0	0	1.26783e+07	9.4212e+06	8.59843e+06	8.68486e+06	5.06616e+06	1.67724e+06	1	7.68771e+06	22.8741	0.000589517	0.00688537	1.15521
POS06566	0	0	0	0	0	0	1.14848e+07	8.45564e+06	7.44285e+06	7.66591e+06	4.24064e+06	1.38963e+06	1	6.77991e+06	22.6928	0.000805743	0.00831928	1.07782
POS06569	9.54323e+06	7.63949e+06	5.02274e+06	6.68673e+06	3.74776e+06	4.53783e+06	165036	122634	116941	70000.2	116706	124484	6.1963e+06	119300	-5.69874	4.49163e-05	0.00134058	1.06203
POS06571	8.52997e+07	7.04989e+07	4.56516e+07	6.0908e+07	3.51657e+07	4.21073e+07	2.05344e+06	1.68475e+06	1.3273e+06	1.40764e+06	1.54902e+06	623878	5.66052e+07	1.44101e+06	-5.29579	3.41159e-05	0.00110524	3.20822
POS06622	1.93067e+06	1.07248e+07	2.3684e+06	4.84466e+06	1.87078e+06	1.07188e+07	1.28512e+07	1.80844e+07	1.40851e+07	1.74556e+07	1.66376e+07	6.64433e+06	5.40969e+06	1.4293e+07	1.4017	0.00472663	0.0260188	1.16301
POS06812	4.57187e+07	4.56524e+07	4.81074e+07	4.5713e+07	5.1051e+07	4.53944e+07	9.11475e+07	6.06686e+07	5.65042e+07	6.62048e+07	8.39258e+07	6.55341e+07	4.69395e+07	7.06642e+07	0.590177	0.00189382	0.0141672	1.9509
POS06896	2.31554e+07	299601	165652	2.21056e+07	102028	59298.3	2.69243e+07	2.97739e+07	2.79116e+07	2.46854e+07	2.78885e+07	2.81839e+07	7.64792e+06	2.75612e+07	1.8495	0.00195611	0.0144998	1.77027
POS06993	4.76938e+07	4.63569e+07	4.71222e+07	4.82611e+07	1.14924e+07	4.78323e+07	7.39039e+07	8.66245e+07	8.29524e+07	5.30382e+07	5.14335e+07	4.59729e+07	4.14598e+07	6.56542e+07	0.663176	0.0273558	0.0901309	1.78061
POS07054	1.27866e+07	340502	310222	518993	1.37374e+07	1.31649e+07	1.4055e+07	1.61077e+07	1.51159e+07	1.38477e+07	1.60719e+07	1.5686e+07	6.80977e+06	1.51474e+07	1.15339	0.0165936	0.0634772	1.04325
POS07106	3.8157e+07	3.67595e+07	4.1353e+07	3.63186e+07	3.07683e+07	3.65212e+07	4.65282e+07	2.95467e+07	4.97166e+07	5.13926e+07	4.92936e+07	7.02942e+07	3.66463e+07	4.9462e+07	0.432654	0.0415492	0.121464	1.1951
POS07133	3.15111e+07	9.91158e+06	8.97742e+06	2.3519e+07	1.00184e+07	1.19653e+07	1.53335e+06	660517	1.01039e+06	1.55384e+06	565099	390090	1.59838e+07	952215	-4.06918	0.00277835	0.018124	1.5344
POS07242	6.16155e+06	2.54927e+07	2.6124e+06	4.42358e+06	4.13643e+06	2.97023e+06	3.961e+07	2.06043e+07	2.5472e+07	2.96925e+07	1.66046e+07	1.56061e+07	7.63281e+06	2.45983e+07	1.68827	0.00831118	0.038447	1.52522
POS07252	1.68355e+07	2.35605e+07	1.53606e+07	2.49127e+07	1.78484e+07	2.08122e+07	3.58631e+07	4.90317e+07	3.67029e+07	4.5272e+07	1.89466e+07	1.76326e+07	1.98883e+07	3.39081e+07	0.76971	0.0306172	0.0976215	1.34238
POS07370	2.24999e+07	2.36157e+07	8.6082e+06	7.61587e+07	9.5023e+06	1.05691e+07	1.37606e+06	1.21186e+06	1.32878e+06	1.5463e+06	1.37446e+06	1.28569e+06	2.5159e+07	1.35386e+06	-4.21592	0.0477494	0.133393	1.65969
POS07457	3.79837e+07	4.69677e+07	3.29152e+07	4.01234e+07	2.45013e+07	3.13385e+07	58066.5	28429.1	27071.5	36875.1	33476.8	10398	3.56383e+07	32386.2	-10.1038	5.63511e-07	6.96007e-05	2.63351
POS07524	554589	8.93105e+06	595270	5.09609e+06	4.9586e+06	9.17239e+06	1.51868e+06	2.45031e+07	1.45863e+07	1.96681e+07	1.22433e+07	1.19445e+07	4.88467e+06	1.40773e+07	1.52704	0.0269308	0.0891766	1.06959
POS07570	2.81264e+07	1.79065e+07	1.12104e+07	1.72687e+07	1.81588e+07	1.72724e+07	1.08204e+06	1.0638e+06	1.07165e+06	1.34523e+06	1.32333e+06	1.21277e+06	1.83239e+07	1.18314e+06	-3.95303	1.66877e-05	0.000692819	1.80109
POS07618	711614	778055	599631	705893	601222	580475	7.56674e+06	7.60285e+06	7.77976e+06	7.01812e+06	8.17293e+06	8.35361e+06	662815	7.749e+06	3.54733	6.62943e-12	2.18351e-08	1.18152
POS07685	207510	565017	404987	214120	283878	304209	8.93105e+06	7.49666e+06	7.17107e+06	9.83088e+06	7.05271e+06	3.45375e+06	329954	7.32269e+06	4.47204	1.45643e-05	0.0006323	1.15274
POS07697	1.34634e+08	2.51054e+08	7.55943e+07	1.50511e+08	9.60087e+07	5.88418e+07	4.2147e+07	6.60019e+07	3.67613e+07	6.52221e+07	6.86079e+07	7.72551e+06	1.27774e+08	4.77443e+07	-1.42019	0.0237333	0.0819102	3.32525
POS07699	1.77739e+07	2.92088e+07	8.32645e+06	1.8136e+07	1.08992e+07	7.08503e+06	4.49508e+06	7.34295e+06	4.52783e+06	9.76779e+06	8.9755e+06	1.87091e+06	1.52382e+07	6.16334e+06	-1.30591	0.0304219	0.0972182	1.1042
POS07706	5.82016e+06	1.47026e+07	7.00045e+06	8.49135e+06	9.01035e+06	4.9034e+06	2.04573e+07	1.65858e+07	2.43769e+07	2.62228e+07	1.52386e+07	7.96492e+06	8.32138e+06	1.84744e+07	1.15063	0.00803129	0.0375244	1.22477
POS07712	930618	2.97808e+06	2.25877e+06	680756	1.60504e+06	1.46097e+06	1.9437e+07	1.21571e+07	1.7632e+07	1.90683e+07	1.69329e+07	7.71936e+06	1.65237e+06	1.54911e+07	3.22883	2.85328e-05	0.000969124	1.61289
POS07716	6.76791e+06	5.5886e+06	3.05968e+06	4.28555e+06	2.7811e+06	3.15e+06	1.81199e+07	1.40535e+07	7.67306e+06	2.54965e+07	6.6999e+06	2.5788e+06	4.27214e+06	1.24369e+07	1.5416	0.0426819	0.123388	1.00356
POS07739	1.08928e+07	1.76987e+06	1.80058e+07	1.33659e+07	3.57437e+06	3.20907e+06	1.12637e+07	2.47401e+07	3.39191e+07	4.1746e+07	3.0065e+07	1.8143e+07	8.46963e+06	2.66461e+07	1.65356	0.00600614	0.0306701	1.7065
POS07741	1.6517e+07	1.17916e+07	1.87839e+07	2.28986e+06	1.0752e+07	1.8252e+07	1.26731e+07	1.63331e+07	2.24708e+07	2.96094e+07	5.61802e+07	3.785e+07	1.30644e+07	2.91861e+07	1.15964	0.0446972	0.127682	1.37637
POS07763	2.2234e+08	4.12099e+07	6.16856e+07	1.46779e+08	4.92417e+07	6.35988e+07	3.02115e+06	2.59693e+06	2.75091e+06	3.60155e+06	2.64888e+06	2.381e+06	9.74758e+07	2.8334e+06	-5.10444	0.0092013	0.0413678	3.66817
POS07774	3.69363e+07	3.58613e+07	2.85519e+07	3.78765e+07	1.46747e+07	3.72991e+07	6.72843e+07	1.49522e+08	6.06e+07	4.5983e+06	1.3763e+08	1.41887e+08	3.18666e+07	9.3587e+07	1.55426	0.0286457	0.0931998	2.69615
POS07775	2.56521e+07	2.47289e+07	2.58617e+07	2.64914e+07	2.82337e+07	2.53256e+07	1.60836e+07	6.56181e+06	2.90111e+07	1.56032e+07	1.63882e+07	1.0111e+07	2.60489e+07	1.56265e+07	-0.73723	0.00806628	0.0376312	1.19588
POS07787	4.97069e+07	6.27671e+07	1.93142e+07	3.81655e+07	1.97752e+07	1.95284e+07	1.05268e+06	893010	993624	1.24391e+06	1.20221e+06	1.21162e+06	3.48762e+07	1.09951e+06	-4.98731	0.00120132	0.0104492	2.42103
POS07800	276332	798145	590590	218950	409904	486086	2.46425e+07	6.14176e+07	1.84311e+07	3.10112e+07	1.65911e+07	1.03014e+07	463335	2.70658e+07	5.86827	0.00510673	0.0274205	2.01421
POS07807	2.19408e+07	2.13447e+07	2.12418e+07	1.98502e+07	2.1196e+07	2.16931e+07	408298	258117	618557	550097	266142	2.58589e+07	2.12111e+07	4.66001e+06	-2.18641	0.00299061	0.0190278	1.6576
POS07837	1.42303e+06	666018	311065	860188	389406	463267	1.19527e+07	1.27722e+07	1.2701e+07	1.22735e+07	1.25803e+07	1.31053e+07	685496	1.25642e+07	4.19602	2.28012e-13	2.25299e-09	1.5324
POS07840	1.17119e+06	599872	255270	3.19336e+06	205997	135559	1.18001e+07	6.58455e+06	6.75946e+06	2.49452e+07	6.71662e+06	6.75795e+06	926875	1.0594e+07	3.51473	0.00959096	0.0424209	1.18828
POS07857	2.09117e+06	1.89656e+06	3.14108e+06	3.1501e+06	1.14102e+06	4.18829e+06	1.38627e+07	1.50451e+07	1.43894e+07	1.38029e+07	1.46329e+07	1.53859e+07	2.60137e+06	1.45198e+07	2.48068	5.27537e-10	7.44657e-07	1.53544
POS07870	2.01094e+07	4.72329e+07	3.3845e+07	1.48147e+07	2.01782e+07	5.15658e+07	7.53485e+07	6.18315e+07	5.61989e+07	5.39405e+07	6.52902e+07	1.7146e+07	3.1291e+07	5.49593e+07	0.812614	0.0447174	0.127703	1.71388
POS07900	1.96741e+08	2.06871e+08	1.26661e+08	2.09205e+08	1.28279e+08	1.32443e+08	3.37121e+06	2.91181e+06	3.16172e+06	3.92918e+06	3.58565e+06	2.36863e+06	1.667e+08	3.22137e+06	-5.69344	2.1637e-06	0.000173663	5.62313
POS07921	219491	374724	182038	217142	152478	84909.7	1.24838e+07	1.00376e+07	7.54223e+06	1.10173e+07	1.1224e+07	6.14715e+06	205130	9.74203e+06	5.56961	2.17935e-06	0.000173663	1.35533
POS07926	3.52169e+07	3.84859e+07	3.41033e+07	4.08978e+07	3.41257e+07	3.97846e+07	4.07737e+07	4.69922e+07	4.04406e+07	4.28664e+07	4.79956e+07	4.35927e+07	3.71024e+07	4.37769e+07	0.238657	0.00366649	0.0216161	1.00256
POS07973	1.92012e+07	1.38102e+07	9.13618e+06	3.65806e+07	1.18561e+07	1.18557e+07	2.97848e+06	2.18576e+06	4.97456e+06	6.96177e+06	3.01554e+06	815790	1.70733e+07	3.48865e+06	-2.291	0.00930637	0.0417035	1.37875
POS07975	1.83952e+08	2.11837e+08	8.70281e+07	3.4562e+08	1.17886e+08	1.12201e+08	2.94593e+07	2.21594e+07	2.95635e+07	6.6794e+07	3.14333e+07	8.2844e+06	1.76421e+08	3.12823e+07	-2.4956	0.00444111	0.0249333	4.71146
POS08010	117743	167399	4.687e+07	4.35694e+07	4.50308e+07	64292.4	5.07571e+07	5.57834e+07	5.16623e+07	5.46257e+07	5.32398e+07	6.0579e+07	2.26366e+07	5.44412e+07	1.26604	0.0108116	0.0462866	2.18279
POS08061	1.41945e+07	2.12809e+07	6.81192e+06	2.49743e+07	3.66101e+06	8.51542e+06	1.19233e+06	271486	418736	4.19204e+06	279543	768260	1.32397e+07	1.18707e+06	-3.4794	0.00642332	0.032185	1.35494
POS08076	1.59376e+07	5.7596e+07	3.72623e+07	1.1147e+07	3.27833e+07	2.78667e+07	1.17636e+09	9.37748e+08	1.06869e+09	1.21966e+09	1.05e+09	5.96747e+08	3.04321e+07	1.0082e+09	5.05004	9.09027e-07	9.25989e-05	13.8165
POS08083	1.28763e+08	5.29803e+07	7.36994e+07	1.42688e+08	5.15144e+07	9.0944e+07	4.19191e+07	2.18045e+07	3.84642e+07	3.57788e+07	2.97225e+07	2.59227e+07	9.00981e+07	3.22686e+07	-1.48136	0.00476495	0.0261715	2.89921
POS08105	6.35318e+06	8.30332e+06	5.10615e+06	8.89385e+06	5.85856e+06	4.21843e+06	3.62759e+07	2.95409e+07	3.09204e+07	3.57223e+07	2.95099e+07	1.74401e+07	6.45558e+06	2.99016e+07	2.2116	9.89621e-06	0.000493861	2.11043
POS08116	1.00829e+07	8.93059e+06	9.27491e+06	8.89444e+06	8.7719e+06	1.04114e+07	8.6573e+06	3.37427e+07	2.89236e+07	2.65497e+07	1.07662e+07	9.85653e+06	9.39436e+06	1.97493e+07	1.07194	0.047426	0.132778	1.12545
POS08118	7.28807e+07	6.78811e+07	4.08527e+07	7.01683e+07	6.64756e+07	6.85856e+07	7.80692e+07	9.20344e+07	8.64433e+07	8.03066e+07	9.05013e+07	8.0264e+07	6.4474e+07	8.46032e+07	0.391994	0.00381862	0.0222738	1.70203
POS08140	6.00999e+06	1.68543e+07	1.89359e+07	7.96963e+06	2.20627e+07	1.75601e+07	2.11796e+07	4.76008e+07	4.30342e+07	3.97458e+07	4.85105e+07	8.78871e+06	1.48988e+07	3.48099e+07	1.2243	0.0186374	0.0687919	1.6925
POS08142	9.18006e+06	1.25496e+07	1.04714e+07	1.75109e+07	8.78052e+06	1.01859e+07	19092	10937.1	21186	6135.21	0	0	1.14464e+07	9558.38	-10.2258	6.07184e-06	0.000338959	1.46051
POS08149	797947	2.38207e+07	1.16106e+06	1.31934e+06	1.51612e+06	1.25379e+06	2.77446e+07	3.20233e+07	3.14276e+07	2.80847e+07	3.25646e+07	2.78541e+07	4.97816e+06	2.99498e+07	2.58886	7.53152e-05	0.00189361	2.07156
POS08151	593089	1.3515e+06	978355	476814	786111	548622	1.77958e+07	1.74211e+07	1.68508e+07	1.64465e+07	1.8753e+07	1.05838e+07	789081	1.63085e+07	4.36931	1.41798e-07	3.04589e-05	1.7485
POS08152	3.57161e+06	1.4288e+07	1.15381e+07	1.91168e+06	9.4655e+06	6.81036e+06	6.25728e+07	5.60851e+07	5.85065e+07	7.00722e+07	6.18113e+07	4.00343e+07	7.93087e+06	5.81803e+07	2.87498	6.29887e-07	7.32225e-05	3.12968
POS08153	1.1695e+07	2.07395e+07	1.47982e+07	1.15808e+07	1.08719e+07	1.02375e+07	2.58131e+08	2.45574e+08	2.42465e+08	2.39413e+08	2.69391e+08	1.55809e+08	1.33205e+07	2.35131e+08	4.14174	1.0489e-07	2.5948e-05	6.61455
POS08183	1.31918e+07	1.22742e+07	1.37823e+07	1.33902e+07	1.20742e+07	1.24221e+07	2.27871e+07	1.30143e+07	2.24671e+07	2.15513e+07	2.73559e+07	2.51046e+07	1.28558e+07	2.20467e+07	0.778147	0.00106064	0.00972154	1.22496
POS08188	6.6201e+07	7.61607e+07	5.33871e+07	1.21985e+08	4.40811e+07	6.37462e+07	1.78338e+07	1.47953e+07	1.83544e+07	2.48178e+07	1.99153e+07	5.59571e+06	7.09268e+07	1.68854e+07	-2.07056	0.000824509	0.00842499	2.97577
POS08215	1.93386e+07	7.07057e+07	4.92664e+07	1.42952e+07	4.51358e+07	3.81525e+07	541219	352758	508889	527494	209882	278341	3.94824e+07	403097	-6.61394	0.000947658	0.00915329	2.56817
POS08216	2.73313e+07	970888	429308	753198	528597	420369	6.95047e+07	6.57119e+07	6.78683e+07	7.71616e+07	7.03612e+07	4.09912e+07	5.07227e+06	6.52665e+07	3.68564	4.63715e-06	0.000277695	3.38796
POS08231	0	196231	0	0	8808.62	0	4.24297e+07	2.8152e+07	3.54674e+07	4.54911e+07	3.50593e+07	9.9044e+06	34173.2	3.27507e+07	9.90444	9.03463e-05	0.00213058	2.46091
POS08255	3.86121e+06	9.92182e+06	7.14354e+06	6.7202e+06	7.8744e+06	9.11399e+06	1.47439e+06	1.45099e+06	1.55712e+06	2.32944e+06	2.08982e+06	977827	7.43919e+06	1.6466e+06	-2.17566	6.80591e-05	0.00179323	1.02112
POS08268	0	378331	20556.5	9165.75	30819.9	0	1.40235e+07	8.93017e+06	1.11841e+07	1.58287e+07	1.18438e+07	3.57121e+06	73145.5	1.08969e+07	7.21893	0.00010738	0.00239916	1.41121
POS08282	601031	2.72896e+06	2.1923e+06	593399	1.38929e+06	1.21419e+06	1.84188e+07	1.50024e+07	1.6021e+07	1.75855e+07	1.54399e+07	8.3192e+06	1.45319e+06	1.51311e+07	3.38022	3.76188e-06	0.000247807	1.62393
POS08295	2.08187e+07	3.58753e+07	2.49875e+07	1.99792e+07	984066	96203.5	6.09706e+08	5.72366e+08	5.59488e+08	5.78431e+08	6.31163e+08	2.91063e+06	1.71235e+07	4.92344e+08	4.84562	0.000704648	0.00771858	9.14245
POS08301	578536	268910	105746	509004	124019	140391	1.4006e+07	1.6036e+07	1.55357e+07	1.41167e+07	1.53237e+07	1.60362e+07	287768	1.51757e+07	5.72072	2.82049e-12	1.39346e-08	1.71489
POS08321	1.41931e+07	2.08578e+06	746587	1.29283e+07	1.40562e+06	1.25252e+06	1.58321e+07	1.75843e+07	1.72134e+07	1.57653e+07	1.72584e+07	1.79251e+07	5.43531e+06	1.69298e+07	1.63913	0.00131755	0.0111711	1.35369
POS08340	7.12147e+07	6.97217e+07	7.24376e+07	7.36639e+07	7.89168e+07	6.97111e+07	7.75819e+07	9.0558e+07	8.81062e+07	7.74891e+07	9.084e+07	9.41592e+07	7.2611e+07	8.64557e+07	0.251774	0.00166318	0.0129722	1.47048
POS08372	2.20997e+06	2.84833e+06	3.26705e+06	4.97236e+06	2.63623e+06	2.39064e+06	5.01495e+07	6.01125e+07	5.34728e+07	3.29837e+06	1.52605e+06	6.33224e+07	3.0541e+06	3.86469e+07	3.66154	0.0120095	0.0499437	2.15628
POS08377	7.22857e+07	5.40761e+07	3.23866e+07	6.68776e+07	3.70017e+07	2.55669e+07	6.04808e+06	5.33422e+06	5.51509e+06	6.7757e+06	6.39e+06	3.42363e+06	4.80324e+07	5.58112e+06	-3.10538	0.000303945	0.00462042	2.73472
POS08396	8.52994e+06	5.68848e+06	8.45195e+06	5.78893e+06	1.01888e+07	7.017e+06	1.09946e+07	1.55432e+07	1.24149e+07	1.31104e+07	1.49584e+07	1.37457e+07	7.61085e+06	1.34612e+07	0.822676	0.000151623	0.00299638	1.01895
POS08409	0	3.03802e+06	2.62299e+06	0	2.05684e+06	1.1698e+06	1.9757e+07	1.78214e+07	1.8334e+07	2.12778e+07	1.95661e+07	1.22651e+07	1.48127e+06	1.81702e+07	3.61667	2.84192e-07	4.60345e-05	1.80982
POS08410	2.1138e+08	6.313e+08	3.79475e+08	5.97784e+07	3.3006e+08	2.62796e+08	1.5673e+07	1.51843e+07	1.42093e+07	1.66577e+07	1.51064e+07	1.03203e+07	3.12465e+08	1.45252e+07	-4.42707	0.00340368	0.0205825	6.91315
POS08411	2.09286e+06	62129.4	30785.3	62570.3	89967.4	2.4209e+06	1.3085e+07	1.05685e+07	1.08108e+07	1.25732e+07	1.18289e+07	5.59939e+06	793203	1.07443e+07	3.75974	8.40016e-06	0.000441951	1.37905
POS08421	1.62793e+07	3.43741e+06	2.26403e+06	8.69065e+06	1.89317e+06	1.2989e+06	1.50953e+07	1.45351e+07	1.41432e+07	1.68074e+07	1.47458e+07	1.02265e+07	5.64391e+06	1.42589e+07	1.33709	0.00705607	0.0343453	1.1221
POS08425	2.39343e+07	8.26626e+07	5.71434e+07	1.49914e+07	5.57028e+07	4.81392e+07	1.28249e+06	391006	268323	938193	707158	449488	4.70956e+07	672777	-6.12932	0.00092859	0.00903091	2.80136
POS08428	1.94865e+07	8.30898e+07	5.7791e+07	1.07997e+07	4.97144e+07	3.64767e+07	3.42554e+08	3.08548e+08	3.10194e+08	3.68723e+08	3.36805e+08	2.23717e+08	4.2893e+07	3.1509e+08	2.87695	3.47984e-07	5.04843e-05	7.28684
POS08431	1.11135e+06	2.19468e+07	1.86427e+07	297081	1.59106e+07	1.02702e+07	1.43357e+08	1.20595e+08	1.2166e+08	1.50025e+08	1.34586e+08	8.38697e+07	1.13631e+07	1.25682e+08	3.46735	6.12189e-07	7.30006e-05	4.72343
POS08434	0	133998	51046.1	0	32725.2	0	7.07715e+06	6.08799e+06	6.26515e+06	7.66388e+06	7.02266e+06	3.45229e+06	36295	6.26152e+06	7.4306	1.31026e-06	0.000124488	1.10195
POS08435	32583.3	3.00817e+06	2.19944e+06	0	2.1686e+06	837709	2.23934e+07	1.81693e+07	2.00779e+07	2.44169e+07	2.18436e+07	1.1052e+07	1.37442e+06	1.96589e+07	3.83829	3.50232e-06	0.000240323	1.87863
POS08436	0	204593	59029.7	0	78419.5	162514	2.1797e+07	1.83453e+07	1.92147e+07	2.33239e+07	2.13976e+07	1.17536e+07	84092.7	1.93053e+07	7.8428	4.58302e-07	6.17277e-05	1.94213
POS08438	1.23984e+07	1.15509e+07	552380	1.03427e+07	1.33648e+07	1.10694e+07	2.44265e+07	2.18125e+07	2.21514e+07	2.22685e+07	2.57245e+07	1.25851e+07	9.87975e+06	2.14947e+07	1.12144	0.00151412	0.0121635	1.3614
POS08439	524354	2.64843e+06	2.51492e+06	454224	2.17823e+06	1.95607e+06	1.61915e+08	1.40246e+08	1.50075e+08	1.76211e+08	1.56873e+08	9.07369e+07	1.7127e+06	1.46009e+08	6.41364	3.0993e-07	4.73809e-05	5.32821
POS08441	34366.2	982449	175150	0	55623.2	0	2.85505e+07	2.22969e+07	2.4032e+07	3.08982e+07	2.61737e+07	1.2383e+07	207931	2.40557e+07	6.85413	4.22332e-06	0.000262946	2.1445
POS08444	6.46801e+06	2.26687e+07	1.32882e+07	4.79088e+06	1.321e+07	8.18154e+06	218065	162460	189362	246263	127676	97432.4	1.14346e+07	173543	-6.04196	0.00173229	0.0133725	1.36871
POS08449	2.52435e+06	6.77723e+06	3.78926e+06	2.43348e+06	3.46628e+06	2.99642e+06	7.14828e+07	6.26253e+07	6.46526e+07	6.47504e+07	7.12366e+07	3.78848e+07	3.6645e+06	6.21054e+07	4.08303	4.62287e-07	6.17277e-05	3.3822
POS08450	0	53468.8	0	0	0	0	1.04489e+07	1.0012e+07	9.38562e+06	9.56948e+06	9.83131e+06	5.21678e+06	8911.47	9.07735e+06	9.99239	4.25952e-07	5.92794e-05	1.33393
POS08452	0	0	0	0	0	0	7.79268e+06	5.76455e+06	6.81477e+06	6.99835e+06	7.37335e+06	2.4741e+06	1	6.20296e+06	22.5645	1.4782e-05	0.0006323	1.08777
POS08460	6.32755e+06	6.80494e+06	3.81828e+06	5.7891e+06	4.0362e+06	3.38164e+06	1.85426e+08	1.53104e+08	1.72553e+08	2.00165e+08	1.77891e+08	1.02372e+08	5.02628e+06	1.65252e+08	5.03903	4.81843e-07	6.18323e-05	5.60511
POS08463	5.66269e+06	2.08315e+07	7.94194e+06	2.23202e+06	7.58612e+06	6.56116e+06	2.01128e+08	1.80421e+08	1.92482e+08	2.15489e+08	2.05191e+08	1.21841e+08	8.46924e+06	1.86092e+08	4.45764	1.70046e-07	3.38899e-05	5.90907
POS08473	2.60641e+06	2.80434e+06	1.48389e+06	1.31635e+06	1.63505e+06	837901	6.16903e+07	4.96365e+07	5.70352e+07	6.33429e+07	5.95846e+07	3.28153e+07	1.78066e+06	5.40175e+07	4.92295	5.77667e-07	7.04682e-05	3.19791
POS08475	3.92969e+06	3.4431e+06	2.12314e+06	1.69886e+06	2.42321e+06	2.36257e+06	2.74817e+08	2.46065e+08	2.66079e+08	3.05495e+08	2.78043e+08	1.65626e+08	2.66343e+06	2.56021e+08	6.58683	1.53034e-07	3.21729e-05	7.07121
POS08479	330639	501656	294242	347187	266064	213815	6.9346e+06	5.87487e+06	6.69012e+06	7.38358e+06	6.37491e+06	4.23325e+06	325601	6.24856e+06	4.26235	1.36319e-07	3.0122e-05	1.08008
POS08481	362096	591880	261549	536050	341133	242947	1.67183e+07	1.49052e+07	1.53902e+07	1.85402e+07	1.7417e+07	1.01426e+07	389276	1.55189e+07	5.31709	1.90864e-07	3.58958e-05	1.72632
POS08482	6.78177e+06	2.03702e+06	1.45576e+06	9.57777e+06	957966	1.63132e+06	1.60874e+07	1.30431e+07	1.46844e+07	1.6588e+07	1.33691e+07	7.21319e+06	3.74027e+06	1.34975e+07	1.85148	0.000663347	0.00741318	1.29921
POS08490	1.64138e+07	3.09818e+07	1.97168e+07	9.1068e+06	1.74656e+07	1.3017e+07	2.96328e+08	2.67304e+08	2.848e+08	3.24118e+08	3.03075e+08	1.83449e+08	1.77836e+07	2.76512e+08	3.95872	1.7149e-07	3.38899e-05	7.136
POS08493	0	41794.1	40026.5	0	0	0	4.52743e+07	3.55634e+07	4.30749e+07	5.19453e+07	4.41648e+07	1.70197e+07	13636.8	3.95071e+07	11.5004	1.26821e-05	0.000590558	2.74864
POS08494	298212	1.92688e+06	692904	84407.9	438856	569834	2.57523e+07	2.14581e+07	2.41952e+07	2.69641e+07	2.5424e+07	1.47214e+07	668516	2.30858e+07	5.1099	2.77877e-07	4.57616e-05	2.09772
POS08495	1.13553e+07	9.90969e+06	1.18304e+07	9.23949e+06	1.12668e+07	1.14187e+07	1.1082e+06	1.27829e+06	2.36235e+06	1.76864e+06	998710	1.20518e+06	1.08367e+07	1.45356e+06	-2.89826	2.03844e-09	2.51773e-06	1.35179
POS08497	326464	3.44531e+06	1.16563e+06	375911	1.19561e+06	706498	2.15665e+07	1.79628e+07	2.06799e+07	2.5043e+07	2.26012e+07	9.06761e+06	1.20257e+06	1.94868e+07	4.01831	1.43349e-05	0.000626741	1.8632
POS08498	129557	929043	116279	383771	117534	73513.1	3.32753e+07	2.98222e+07	3.21235e+07	3.55669e+07	3.65943e+07	1.7054e+07	291616	3.07394e+07	6.71987	1.05898e-06	0.000104637	2.43928
POS08505	0	482332	0	0	0	0	1.08833e+07	9.10975e+06	1.10836e+07	1.38596e+07	1.2476e+07	4.06079e+06	80388.6	1.02455e+07	6.99378	2.73968e-05	0.00095382	1.38641
POS08506	1.47197e+08	2.09606e+08	1.08768e+08	2.0896e+08	1.31944e+08	7.91009e+07	6.66943e+06	5.94593e+06	7.31757e+06	8.22381e+06	7.90354e+06	3.40027e+06	1.47596e+08	6.57676e+06	-4.48813	6.79557e-05	0.00179323	5.09872
POS08508	6.07982e+06	4.54379e+06	4.01294e+06	5.78743e+06	118371	994082	4.72756e+08	4.28187e+08	4.4868e+08	5.35421e+08	4.25506e+08	2.83907e+08	3.58941e+06	4.3241e+08	6.91251	1.82032e-07	3.52678e-05	9.19035
POS08518	3.05794e+06	1.98671e+06	1.98998e+06	471133	3.58199e+06	3.33899e+06	3.29253e+07	2.89779e+07	3.19075e+07	3.34272e+07	3.52502e+07	1.735e+07	2.40446e+06	2.9973e+07	3.63988	1.33052e-06	0.000125209	2.31865
POS08519	486548	7.60738e+06	2.4686e+06	181816	2.09816e+06	1.62815e+06	1.81078e+07	1.40987e+07	1.62225e+07	2.27611e+07	1.89367e+07	4.94415e+06	2.41178e+06	1.58452e+07	2.71587	0.000578314	0.00678661	1.52467
POS08522	3.76111e+08	5.87056e+08	2.77128e+08	4.7687e+08	2.95137e+08	2.69942e+08	3.02617e+06	2.60774e+06	2.78479e+06	3.31553e+06	2.64173e+06	1.59431e+06	3.80374e+08	2.66171e+06	-7.15892	2.8673e-05	0.000969124	8.44758
POS08523	0	0	0	0	0	0	7.10172e+06	4.91864e+06	6.65332e+06	1.0378e+07	9.35817e+06	1.74175e+06	1	6.69193e+06	22.674	0.000366827	0.00512676	1.09468
POS08524	1.0559e+06	922468	1.19542e+06	1.26443e+07	748866	2.85738e+06	1.30093e+07	1.16587e+07	1.01257e+07	1.12751e+07	9.7272e+06	5.42573e+06	3.23739e+06	1.02036e+07	1.65618	0.00969937	0.0427282	1.02129
POS08526	2.46635e+08	3.03993e+08	1.43166e+08	3.14255e+08	1.71058e+08	1.23011e+08	3.18659e+06	3.05857e+06	3.20359e+06	4.62322e+06	3.63243e+06	1.88429e+06	2.1702e+08	3.26478e+06	-6.0547	8.66741e-05	0.00207864	6.27089
POS08527	1.0299e+07	1.06146e+07	6.78603e+06	1.27308e+07	8.68345e+06	7.66193e+06	66505.2	44449.7	78898.6	118381	42241.2	66740.4	9.46263e+06	69536	-7.08834	9.60524e-07	9.68464e-05	1.34959
POS08534	6.95627e+06	7.6181e+06	3.52019e+06	7.78081e+06	4.23484e+06	4.16629e+06	4.67229e+08	4.2392e+08	4.43297e+08	698826	4.2082e+08	2.80726e+08	5.71275e+06	3.39448e+08	5.89286	0.00100606	0.00949466	7.38784
POS08536	2.75709e+07	3.51292e+07	1.58322e+07	3.51299e+07	1.83328e+07	1.59829e+07	363278	160434	271867	507040	304984	74974.6	2.4663e+07	280430	-6.45856	6.82374e-05	0.00179323	2.12501
POS08539	1.39691e+10	1.57659e+10	9.76692e+09	1.53233e+10	1.04416e+10	9.39365e+09	4.69459e+08	4.24651e+08	4.4481e+08	5.29638e+08	4.22801e+08	2.79162e+08	1.24434e+10	4.2842e+08	-4.86021	1.40633e-06	0.000127641	48.3148
POS08540	5.87696e+07	1.71691e+07	4.11184e+07	1.78815e+07	1.22754e+07	1.12459e+07	294625	299981	1.47055e+06	351061	255314	214846	2.641e+07	481064	-5.77871	0.00801881	0.0374983	1.90877
POS08541	2.74446e+08	3.41812e+08	1.52323e+08	3.47733e+08	1.8195e+08	1.57465e+08	3.05446e+06	2.09994e+06	3.42343e+06	5.41474e+06	3.35456e+06	694558	2.42621e+08	3.00695e+06	-6.33426	7.05746e-05	0.00182092	6.65895
POS08544	5.38184e+08	7.60472e+08	3.64314e+08	6.76128e+08	4.03695e+08	3.80384e+08	8.11304e+06	5.55166e+06	7.36834e+06	1.06504e+07	6.70442e+06	1.91146e+06	5.2053e+08	6.71655e+06	-6.27612	2.00225e-05	0.00077282	9.87109
POS08545	5.56807e+07	7.77442e+07	3.75602e+07	6.98337e+07	4.21781e+07	3.92614e+07	920960	593984	706624	1.0815e+06	821761	173441	5.37097e+07	716379	-6.22832	1.76461e-05	0.000714153	3.17265
POS08547	0	0	0	0	0	0	9.12721e+06	7.9323e+06	8.77908e+06	1.1768e+07	1.20608e+07	3.20341e+06	1	8.81181e+06	23.071	5.24985e-05	0.00148635	1.28516
POS08550	0	46830	0	6609.67	0	0	1.05259e+07	8.77969e+06	9.38738e+06	1.09824e+07	331001	6.02685e+06	8906.61	7.6722e+06	9.75055	0.00084596	0.00856004	1.12791
POS08552	1.44685e+07	3.69003e+07	6.9421e+06	2.13456e+07	8.71719e+06	7.21666e+06	84439	64533.6	91527.6	330662	154901	38244.9	1.59317e+07	127385	-6.96657	0.00775318	0.0367254	1.57351
POS08555	1.25912e+06	2.99261e+06	2.13869e+06	1.5599e+06	1.86021e+06	1.50569e+06	1.29187e+08	1.12543e+08	1.25189e+08	1.73674e+08	1.57989e+08	7.31419e+07	1.88604e+06	1.28621e+08	6.09162	5.13719e-06	0.00030049	4.94186
POS08565	8.09289e+08	9.06475e+08	5.57412e+08	8.9033e+08	6.01692e+08	5.38682e+08	2.52155e+07	2.25266e+07	2.41725e+07	2.82685e+07	2.18213e+07	1.49051e+07	7.17313e+08	2.28182e+07	-4.97434	1.61113e-06	0.000139645	11.6094
POS08571	1.17438e+06	1.10696e+06	531112	415796	1.27024e+06	1.11715e+06	9.88135e+06	7.1709e+06	9.32678e+06	1.0509e+07	9.68687e+06	3.13348e+06	935941	8.28473e+06	3.14597	7.38375e-05	0.00188038	1.16699
POS08583	1.22287e+06	80196.9	549457	771222	475223	347456	1.04859e+08	9.70419e+07	1.02726e+08	1.41679e+08	1.28725e+08	5.56876e+07	574403	1.0512e+08	7.51575	6.06589e-06	0.000338959	4.48805
POS08585	456716	0	54312.1	215610	41896.9	138315	2.46253e+07	2.71014e+07	2.50278e+07	3.24685e+07	3.2683e+07	1.66427e+07	151142	2.64248e+07	7.44985	7.7405e-07	8.39604e-05	2.2671
POS08593	0	0	0	0	0	0	7.36941e+06	3.82397e+06	5.7364e+06	1.04078e+07	7.1379e+06	1.1715e+06	1	5.94117e+06	22.5023	0.00102587	0.0095809	1.01173
POS08595	2.47655e+08	1.83193e+08	1.17996e+08	1.60354e+08	1.08233e+08	1.62095e+08	4.64726e+06	3.80945e+06	4.47085e+06	6.80597e+06	5.63456e+06	2.41613e+06	1.63255e+08	4.6307e+06	-5.13975	1.58041e-05	0.000661695	5.47246
POS08597	2.38255e+07	1.70632e+07	1.20417e+07	2.73216e+07	8.60362e+06	1.2048e+07	2.03551e+06	973569	1.71188e+06	2.36216e+06	1.4403e+06	329717	1.68173e+07	1.47552e+06	-3.51064	0.000488482	0.00611748	1.61573
POS08601	1.79761e+07	1.97296e+07	1.08637e+07	1.87823e+07	1.11302e+07	7.41721e+06	3.93268e+08	3.2942e+08	3.81987e+08	4.09466e+08	3.74981e+08	2.20195e+08	1.43165e+07	3.51553e+08	4.61799	3.38395e-07	4.99057e-05	8.13906
POS08605	2.6251e+07	3.19366e+07	1.4412e+07	3.27503e+07	1.79311e+07	1.55421e+07	363538	160496	272162	577148	305194	74990.6	2.31372e+07	292255	-6.30684	4.85936e-05	0.00140932	2.06384
POS08610	393159	390971	246509	510556	235308	225215	1.67754e+07	1.45264e+07	1.60703e+07	1.78373e+07	1.6939e+07	8.71011e+06	333619	1.51431e+07	5.50431	7.45683e-07	8.27876e-05	1.70348
POS08615	0	0	0	0	0	0	1.76979e+07	1.20744e+07	1.0357e+07	7.65236e+06	5.51104e+06	2.11994e+06	1	9.23545e+06	23.1388	0.00195219	0.0144817	1.22725
POS08616	27774.5	21607.3	0	0	0	0	1.85883e+07	9.16929e+06	1.45124e+07	2.00045e+07	1.36722e+07	3.0929e+06	8230.31	1.31733e+07	10.6444	0.00042844	0.00562155	1.52855
POS08620	4.1455e+07	9.52581e+07	2.2631e+07	6.2289e+07	2.3082e+07	1.76428e+07	4.56388e+06	3.55906e+06	4.3324e+06	6.47279e+06	5.85171e+06	2.59968e+06	4.37263e+07	4.56325e+06	-3.26037	0.00991832	0.043441	2.44318
POS08641	494262	391047	246563	510395	222792	195478	1.73048e+07	1.26846e+07	1.51235e+07	2.39995e+07	1.97464e+07	6.4599e+06	343423	1.58864e+07	5.53167	8.89265e-05	0.00211222	1.69539
POS08649	2.69806e+06	1.0953e+06	582889	2.73317e+06	643922	974335	2.47004e+07	1.27592e+07	1.37573e+07	1.13798e+07	5.80824e+06	1.81153e+06	1.45461e+06	1.17027e+07	3.00814	0.00984912	0.0431954	1.22427
POS08651	349740	259390	162628	321509	191818	94701.5	9.84081e+06	9.20347e+06	9.99479e+06	1.05438e+07	1.01521e+07	6.03143e+06	229964	9.29441e+06	5.33688	1.05042e-07	2.5948e-05	1.33866
POS08652	162571	168557	125517	279615	142283	47871.8	5.7309e+06	6.46565e+06	6.30802e+06	5.62332e+06	6.1161e+06	4.16135e+06	154402	5.73422e+06	5.21483	1.58884e-08	6.92643e-06	1.05188
POS08660	201163	187202	182064	275672	191616	28465.7	5.98421e+06	6.60936e+06	6.31414e+06	5.8977e+06	5.92176e+06	4.18596e+06	177697	5.81885e+06	5.03324	1.61227e-08	6.92643e-06	1.0577
POS08669	1.70735e+06	1.285e+06	989388	1.37091e+06	895714	780917	3.0276e+07	2.89604e+07	2.97074e+07	3.07968e+07	2.90338e+07	1.72049e+07	1.17155e+06	2.76632e+07	4.56148	1.96172e-07	3.58958e-05	2.285
POS08676	1.39445e+07	1.07237e+07	5.95198e+06	8.66493e+06	5.11306e+06	6.67866e+06	2.42327e+06	622016	871355	1.05111e+06	544653	436207	8.5128e+06	991434	-3.10204	0.000309544	0.00467677	1.15711
POS08688	0	0	0	0	0	0	9.38665e+06	5.13027e+06	7.91363e+06	9.18099e+06	6.95074e+06	1.78432e+06	1	6.72443e+06	22.681	0.000194261	0.00346802	1.10522
POS08702	1.17129e+07	1.04127e+07	4.99639e+06	8.18926e+06	3.92463e+06	5.57571e+06	2.14056e+06	477847	804077	854072	462465	302437	7.46859e+06	840242	-3.15196	0.000500245	0.00620191	1.08004
POS08720	1.6742e+07	2.33534e+07	1.11418e+07	2.04256e+07	9.76123e+06	1.13107e+07	1.42031e+08	9.75776e+07	1.26148e+08	1.70375e+08	1.46487e+08	6.1619e+07	1.54558e+07	1.24039e+08	3.00458	4.95919e-05	0.00142447	4.49504
POS08741	0	5439.46	0	0	0	0	2.81164e+07	1.28487e+07	1.59834e+07	1.25515e+07	6.50354e+06	1.72473e+06	906.577	1.29547e+07	13.8027	0.00556525	0.0290789	1.40921
POS08751	487752	920193	388629	745399	312609	279004	7.55555e+06	5.02635e+06	6.70905e+06	9.15189e+06	7.39189e+06	3.29019e+06	522265	6.52082e+06	3.6422	3.54614e-05	0.00113396	1.05961
POS08825	2.39733e+06	830712	629524	603864	550950	547043	3.56616e+07	3.3255e+07	3.44772e+07	223096	4.38826e+07	2.76936e+07	926570	2.91988e+07	4.97787	0.00102007	0.00956288	2.14503
POS08892	2.78143e+07	2.58857e+07	2.37789e+07	3.0346e+07	2.52021e+07	2.6681e+07	1.72926e+07	1.872e+07	1.77006e+07	1.87107e+07	1.94345e+07	1.44087e+07	2.6618e+07	1.77112e+07	-0.587742	1.99902e-05	0.00077282	1.26857
POS08968	1.95476e+07	3.09363e+07	1.29864e+07	2.43944e+07	1.52997e+07	1.17584e+07	8.8379e+06	6.67934e+06	8.61965e+06	1.0715e+07	8.7378e+06	4.27187e+06	1.91538e+07	7.97693e+06	-1.26372	0.00533638	0.0282792	1.32193
POS08983	751485	878913	403333	1.26923e+06	599070	404823	486908	8.1616e+06	9.56136e+06	9.98502e+06	9.53476e+06	5.52643e+06	717808	7.20935e+06	3.3282	0.00154174	0.0123053	1.03388
POS09032	8.99703e+07	1.14079e+08	5.0032e+07	1.09329e+08	6.50461e+07	5.50013e+07	1.66592e+07	1.58348e+07	1.62728e+07	2.25267e+07	2.27805e+07	7.33502e+06	8.05762e+07	1.69015e+07	-2.2532	0.000262777	0.00416612	3.37386
POS09041	2.47274e+06	770426	689902	2.28112e+06	520702	925578	1.85808e+07	1.40753e+07	1.20524e+07	8.19542e+06	5.60843e+06	4.03051e+06	1.27674e+06	1.04238e+07	3.02934	0.00243657	0.0166845	1.20988
POS09049	564615	3.50021e+07	2.84941e+07	574404	3.10236e+07	1.83084e+07	4.26671e+06	3.19824e+06	2.80096e+06	2.0483e+06	1.34844e+06	926613	1.89945e+07	2.43154e+06	-2.96564	0.0246132	0.0842115	1.46636
POS09051	1.31719e+07	4.45905e+06	3.88556e+06	1.29408e+07	3.13303e+06	5.51087e+06	1.02705e+08	7.4433e+07	6.58985e+07	4.41139e+07	2.97081e+07	2.13176e+07	7.18353e+06	5.63627e+07	2.97198	0.00294105	0.0188216	2.79021
POS09082	2.08656e+07	1.71508e+07	2.40711e+07	2.16402e+07	2.38177e+07	2.63929e+07	2.75142e+07	3.48738e+07	3.01966e+07	2.83402e+07	3.21911e+07	3.48733e+07	2.23231e+07	3.13315e+07	0.489081	0.000632956	0.00719705	1.237
POS09094	1.24932e+07	1.08105e+07	1.89621e+07	1.39245e+07	1.85857e+07	1.90678e+07	2.16428e+07	3.02477e+07	2.5608e+07	2.32098e+07	2.83849e+07	3.29468e+07	1.56406e+07	2.70067e+07	0.788016	0.000609843	0.00704677	1.3843
POS09126	241392	189424	1.98649e+07	1.7115e+07	2.028e+07	1.71967e+07	797686	622972	1.15016e+06	1.53146e+06	1.03074e+06	467268	1.24812e+07	933382	-3.74115	0.0146137	0.057849	1.18635
POS09192	4.57094e+07	3.06454e+07	2.8276e+07	3.84331e+07	1.95124e+07	2.67951e+07	2.27773e+07	1.68267e+07	1.65756e+07	1.79424e+07	1.49223e+07	1.24583e+07	3.15619e+07	1.69171e+07	-0.899702	0.00455621	0.0253776	1.48313
POS09196	4.79189e+07	4.63056e+07	3.45224e+07	4.61135e+07	3.02632e+07	3.6538e+07	3.02011e+07	2.50618e+07	2.58597e+07	2.65059e+07	2.31449e+07	2.06239e+07	4.02769e+07	2.52329e+07	-0.674648	0.00106443	0.00973856	1.58615
POS09197	5.62708e+06	5.12432e+06	589895	855080	5.04912e+07	6.95557e+07	5.39748e+07	6.50025e+07	5.37257e+07	5.17968e+07	5.43315e+07	5.76844e+07	2.20405e+07	5.6086e+07	1.34748	0.0209761	0.0747878	2.096
POS09214	4.49769e+06	4.17265e+06	294207	617804	2.38264e+08	3.15341e+08	2.32557e+08	3.00585e+08	2.43954e+08	2.3175e+08	2.54607e+08	2.61696e+08	9.38645e+07	2.54191e+08	1.43726	0.0227494	0.0792489	4.54176
POS09226	4.48532e+06	4.76947e+06	366444	609215	2.45762e+07	3.26869e+07	2.27772e+07	3.02436e+07	2.50037e+07	2.35366e+07	2.54205e+07	2.75391e+07	1.12489e+07	2.57535e+07	1.19498	0.0304201	0.0972182	1.3263
POS09253	1.08683e+08	6.61725e+07	5.97978e+07	7.2562e+07	4.1282e+07	5.54039e+07	4.48864e+07	4.09086e+07	3.80456e+07	3.8266e+07	3.89607e+07	2.6708e+07	6.73169e+07	3.79626e+07	-0.826392	0.0125029	0.0514539	2.01923
POS09315	2.06727e+07	2.0323e+07	1.40524e+07	1.81893e+07	1.25828e+07	1.24277e+07	1.22686e+07	418658	9.34106e+06	1.1361e+07	9.73111e+06	8.22666e+06	1.63746e+07	8.55784e+06	-0.936146	0.00728146	0.0350112	1.08222
POS09322	1.52435e+08	1.24524e+08	1.04652e+08	1.26637e+08	8.32492e+07	1.14696e+08	8.63989e+07	6.47051e+07	6.60217e+07	7.88894e+07	5.95264e+07	5.78099e+07	1.17699e+08	6.88919e+07	-0.772695	0.00094429	0.00912968	2.85063
POS09327	9.36091e+07	7.80937e+07	6.3583e+07	8.11982e+07	5.29638e+07	5.45836e+07	5.2377e+07	4.02768e+07	4.12326e+07	4.54263e+07	3.7269e+07	3.52278e+07	7.06719e+07	4.19682e+07	-0.751839	0.00231844	0.0161939	2.14431
POS09463	6.68627e+07	7.85054e+07	7.57583e+07	5.59191e+07	7.46907e+07	5.97748e+07	7.66564e+07	9.04834e+07	9.06421e+07	9.27957e+07	9.88649e+07	9.26805e+07	6.85852e+07	9.03538e+07	0.397689	0.00112988	0.0101056	1.87028
POS09471	1.20785e+08	9.45564e+07	203211	9.83949e+07	6.04163e+07	252236	172156	327791	234686	244705	4.39926e+07	228874	6.24348e+07	7.53347e+06	-3.05096	0.0342763	0.105773	2.69644
POS09519	3.78108e+07	4.40484e+07	4.36898e+07	3.00922e+07	4.24665e+07	3.19283e+07	4.34211e+07	5.0777e+07	5.22853e+07	4.86967e+07	5.09775e+07	5.70782e+07	3.83393e+07	5.05393e+07	0.398581	0.00277886	0.018124	1.34841
POS09580	1.64863e+06	1.64732e+06	3.02712e+07	1.60027e+06	3.21695e+07	1.09864e+06	3.07389e+07	3.82115e+07	3.4458e+07	3.50746e+07	3.75489e+07	3.81437e+07	1.14059e+07	3.56959e+07	1.64598	0.00345337	0.0208504	1.97174
POS09636	1.11349e+07	2.04436e+07	2.09589e+07	1.42715e+07	1.6676e+07	2.44319e+07	2.30423e+07	3.1669e+07	2.61719e+07	2.81589e+07	2.76525e+07	1.66969e+07	1.79861e+07	2.55653e+07	0.5073	0.0259537	0.0869611	1.0211
POS09647	579151	510547	327390	457634	324762	522819	2.93251e+07	744461	568161	2.40163e+07	3.90624e+07	3.16849e+07	453717	2.09002e+07	5.52558	0.0122127	0.0505545	1.66137
POS09658	1.01146e+06	978442	953698	759868	1.03623e+06	974419	1.09918e+06	2.43208e+08	2.09375e+08	1.41838e+08	1.09364e+06	7.35289e+07	952353	1.1169e+08	6.87379	0.025676	0.0864706	3.78301
POS09675	5.13733e+07	5.05908e+07	5.04324e+07	4.67407e+07	5.08403e+07	5.29665e+07	5.63369e+07	6.18881e+07	5.96871e+07	5.62291e+07	6.36128e+07	6.21264e+07	5.04907e+07	5.998e+07	0.248466	9.9726e-05	0.00228629	1.28592
POS09690	1.48139e+08	1.46327e+08	1.33457e+08	1.37944e+08	1.54497e+08	1.31404e+08	1.56443e+08	1.62649e+08	1.59505e+08	1.68022e+08	1.59676e+08	1.46745e+08	1.41961e+08	1.5884e+08	0.162076	0.00499919	0.0270076	1.57947
POS09702	1.81889e+07	5.72384e+06	7.84096e+07	9.17729e+07	2.13621e+07	6.51567e+07	8.67834e+07	1.3982e+08	1.29265e+08	7.77181e+07	9.47102e+07	1.17104e+08	4.6769e+07	1.07567e+08	1.20161	0.00678968	0.0333609	3.07183
POS09713	0	0	0	0	1.12838e+07	0	1.1887e+07	1.89581e+07	1.08991e+07	1.68445e+07	1.52659e+07	1.27556e+07	1.88064e+06	1.4435e+07	2.94028	0.000252621	0.00408535	1.47431
POS09742	0	0	5.77583e+07	3.14718e+07	7.28432e+07	3.70019e+07	7.02545e+07	8.22733e+07	6.91346e+07	6.83538e+07	5.30705e+07	7.26292e+07	3.31792e+07	6.9286e+07	1.06228	0.017479	0.0658172	2.27164
POS09830	0	0	0	0	0	1.5469e+07	1.56434e+07	2.16543e+07	4.24583e+07	1.74654e+07	1.93189e+07	1.41384e+07	2.57817e+06	2.17798e+07	3.07857	0.00323264	0.0199618	1.74486
POS09850	2.96512e+07	6.20202e+06	6.12481e+06	3.26884e+07	7.43605e+06	1.28243e+07	7.20023e+06	3.5233e+06	3.61707e+06	7.36223e+06	3.20189e+06	1.54778e+06	1.58211e+07	4.40875e+06	-1.84341	0.0478667	0.133683	1.13868
POS09868	2.7865e+07	2.72925e+06	1.95976e+07	2.70386e+07	4.35967e+06	7.81359e+06	3.77877e+06	1.10158e+06	1.67879e+06	1.59232e+06	1.85195e+06	1.41492e+06	1.49006e+07	1.90306e+06	-2.96898	0.0191487	0.0700772	1.2677
POS09873	4.59784e+06	4.81174e+07	2.56131e+07	4.09629e+07	2.80087e+07	1.78894e+07	1581.69	0	0	0	1922.86	0	2.75316e+07	584.092	-15.5245	0.00154958	0.0123579	2.12528
POS00128	7.83813e+07	3.44097e+07	9.39366e+07	1.00364e+08	6.98073e+07	5.95984e+07	3.51445e+07	1.50286e+07	3.71235e+07	3.98147e+07	2.4208e+07	1.94869e+07	7.27495e+07	2.84677e+07	-1.35361	0.00199289	0.0146624	2.53661

## Sheet: Negative（PD-vs-GF）
Table S11 Differential metabolites
index	GF4	GF8	GF12	GF15	GF16	GF17	PD4	PD8	PD12	PD13	PD14	PD15	control_mean	case_mean	log2_FC(case_mean/control_mean)	Pvalue	fdr	vip
NEG00001	2.56009e+07	2.72035e+07	1.97745e+07	2.89588e+07	1.58726e+07	1.91986e+07	1.35051e+07	1.23453e+07	1.38477e+07	1.20425e+07	1.28416e+07	1.32232e+07	2.27681e+07	1.29676e+07	-0.812109	0.00101815	0.0108268	2.18827
NEG00002	1.6261e+08	9.07175e+07	1.52535e+08	1.97789e+08	8.15277e+07	1.13293e+08	2.15735e+08	1.65435e+08	2.33501e+08	1.8229e+08	1.4662e+08	1.80162e+08	1.33079e+08	1.8729e+08	0.492997	0.0379503	0.130698	4.58087
NEG00004	1.40176e+07	7.08975e+06	5.39833e+06	5.18322e+06	2.41309e+06	3.52881e+06	1.32392e+07	1.23595e+07	3.87362e+07	1.0768e+07	1.75488e+07	1.26898e+07	6.27179e+06	1.75569e+07	1.48509	0.0356778	0.126105	2.24393
NEG00006	9.96156e+07	3.41019e+07	1.66517e+08	9.25261e+07	1.01704e+08	9.06539e+07	1.75484e+08	1.2364e+08	2.32581e+08	1.38221e+08	1.31278e+08	1.92973e+08	9.75199e+07	1.65696e+08	0.764774	0.0190803	0.0821942	5.46026
NEG00011	6.44676e+07	2.74493e+07	5.96482e+07	5.44838e+07	3.90069e+07	4.65079e+07	6.29986e+07	6.00437e+07	6.99901e+07	6.26595e+07	5.57776e+07	6.4449e+07	4.85939e+07	6.26531e+07	0.36661	0.0398628	0.135191	2.22002
NEG00014	1.36735e+08	2.01378e+07	7.11807e+07	1.49e+08	3.10438e+07	4.92307e+07	1.1876e+08	1.53274e+08	2.06736e+08	1.08803e+08	1.13409e+08	1.24225e+08	7.62213e+07	1.37534e+08	0.851527	0.0465135	0.148738	4.77757
NEG00018	7.76747e+08	5.35946e+08	1.16697e+09	1.02235e+09	1.00751e+09	8.66305e+08	4.11089e+08	3.28889e+08	5.09598e+08	3.65684e+08	3.77582e+08	5.22677e+08	8.95971e+08	4.19253e+08	-1.09563	0.000578619	0.00728995	15.8219
NEG00023	1.2127e+06	1.32023e+06	1.52362e+06	3.33751e+06	1.55019e+06	1.15337e+06	6.70095e+06	5.69381e+06	9.37228e+06	8.08332e+06	5.55373e+06	9.41361e+06	1.68294e+06	7.46961e+06	2.15005	2.45888e-05	0.000941137	1.85289
NEG00031	2.60951e+08	8.19669e+07	2.294e+08	2.54752e+08	2.59715e+08	2.51186e+08	1.32559e+08	1.00424e+08	1.86367e+08	1.37593e+08	1.08842e+08	1.58153e+08	2.22995e+08	1.37323e+08	-0.699441	0.0212142	0.0876946	6.11544
NEG00033	1.31379e+08	3.87006e+07	1.58132e+08	3.17185e+08	8.70223e+07	1.03549e+08	4.49964e+08	5.86073e+08	7.6622e+08	2.69699e+08	5.37761e+08	4.23203e+08	1.39328e+08	5.05487e+08	1.85919	0.000927917	0.010126	13.9824
NEG00037	2.05135e+08	1.78247e+08	2.05434e+08	6.97138e+07	1.79077e+08	2.34852e+08	1.2789e+08	6.73578e+07	520884	523882	6.00669e+07	7.70985e+07	1.78743e+08	5.55763e+07	-1.68535	0.00249392	0.0195566	7.99928
NEG00038	3.63276e+07	3.29531e+07	1.68524e+07	2.65246e+07	1.40491e+07	2.33597e+07	3.88886e+06	5.73628e+06	1.2197e+07	1.81184e+06	1.14017e+07	6.28663e+06	2.50111e+07	6.88705e+06	-1.86061	0.000996409	0.0106682	2.9863
NEG00043	1.6352e+07	1.32907e+07	1.11884e+07	2.30011e+07	1.93393e+07	1.60455e+07	1.17335e+07	1.29189e+07	1.14271e+07	1.16373e+07	1.44162e+07	9.61527e+06	1.65362e+07	1.19581e+07	-0.467642	0.0323507	0.117403	1.40665
NEG00045	2.31355e+06	532763	2.15455e+06	6.18639e+06	488845	4.19727e+06	1.45476e+07	3.77952e+06	1.30799e+07	1.61112e+07	1.13712e+07	2.62902e+06	2.64556e+06	1.02531e+07	1.95441	0.0122186	0.0606267	1.80134
NEG00050	1.66022e+08	4.14005e+07	1.28374e+08	1.74465e+08	7.41172e+07	9.72976e+07	3.47948e+08	2.85604e+08	3.49136e+08	2.29717e+08	3.23829e+08	3.34378e+08	1.13613e+08	3.11769e+08	1.45635	4.01562e-05	0.00117678	10.4246
NEG00054	2.35947e+06	1.64858e+06	3.30275e+06	3.59949e+06	2.35627e+06	1.82376e+06	9.70068e+06	3.64749e+06	1.29643e+07	3.0725e+06	9.70263e+06	1.05939e+07	2.51505e+06	8.28025e+06	1.71908	0.0060592	0.0366843	1.66732
NEG00056	8.84902e+07	5.64395e+07	1.89296e+08	1.22163e+08	1.33857e+08	1.01625e+08	1.93928e+08	1.35134e+08	2.51585e+08	1.25884e+08	1.65552e+08	2.5988e+08	1.15312e+08	1.88661e+08	0.710254	0.0335852	0.120492	5.4682
NEG00057	2.09057e+07	2.66631e+07	2.02326e+07	2.76567e+07	1.32309e+07	1.80455e+07	3.17071e+07	4.09682e+07	4.40114e+07	2.4731e+07	3.75885e+07	4.61052e+07	2.11224e+07	3.75186e+07	0.828829	0.00201917	0.0169859	2.94156
NEG00058	1.70734e+07	1.07775e+07	3.40962e+07	1.95275e+07	2.35402e+07	2.01532e+07	3.69803e+07	2.58911e+07	4.80442e+07	2.68048e+07	3.14471e+07	5.06102e+07	2.08613e+07	3.66296e+07	0.812178	0.0148829	0.0696939	2.6571
NEG00061	1.00316e+07	3.01256e+06	4.51787e+06	5.08121e+06	2.08377e+06	4.11791e+06	3.15071e+06	1.92854e+06	2.48844e+06	1.35545e+06	1.28408e+06	2.24816e+06	4.80748e+06	2.0759e+06	-1.21155	0.041759	0.138403	1.04413
NEG00071	3.08371e+06	408455	1.58811e+06	1.23148e+06	943823	1.4104e+06	1.21587e+07	1.29031e+07	1.51317e+07	1.15169e+07	1.0958e+07	1.53086e+07	1.44433e+06	1.29962e+07	3.16962	7.79984e-08	3.74512e-05	2.65375
NEG00073	8.68574e+06	798840	3.18319e+06	6.97982e+06	1.66684e+06	4.79242e+06	1.89621e+07	1.88334e+07	2.95456e+07	1.64497e+07	2.26953e+07	2.40769e+07	4.35114e+06	2.17605e+07	2.32225	1.89685e-05	0.000805451	3.17782
NEG00076	1.1885e+06	119118	909671	411060	248815	249282	8.60064e+06	3.74236e+06	9.91656e+06	2.73287e+06	1.05594e+07	7.88436e+06	521074	7.23937e+06	3.7963	0.000528332	0.0067857	1.88104
NEG00077	245173	9833.78	71951.5	154427	9434.35	22543.9	4.03978e+06	7.39167e+06	7.50999e+06	4.33337e+06	3.10426e+06	4.59455e+06	85560.5	5.16227e+06	5.91492	5.1205e-05	0.00138364	1.73267
NEG00094	2.19792e+07	1.50218e+07	1.87136e+07	3.02273e+07	1.55787e+07	5.12758e+07	1.43263e+07	1.30072e+07	1.6681e+07	2.15132e+06	1.12694e+07	2.12382e+06	2.54661e+07	9.92652e+06	-1.35922	0.030979	0.113414	2.52129
NEG00706	512752	461582	479100	3.56008e+07	459743	411288	327709	3.14688e+07	3.08776e+07	3.47504e+07	3.65276e+07	3.19698e+07	6.32087e+06	2.76537e+07	2.12928	0.0244283	0.0957197	2.93996
NEG00753	1.06974e+08	1.07818e+08	1.10323e+08	1.12666e+08	1.11853e+08	1.11829e+08	1.04887e+08	1.01517e+08	9.88953e+07	1.07232e+08	1.13452e+08	9.63698e+07	1.10244e+08	1.03726e+08	-0.0879286	0.0362192	0.127297	1.67409
NEG00760	3.66768e+07	308373	3.17982e+07	3.955e+07	3.92873e+07	273558	183887	322808	336832	281327	354498	233356	2.46491e+07	285451	-6.43214	0.0107074	0.0550994	3.36043
NEG00802	3.8607e+09	3.74792e+09	3.74288e+09	4.37967e+09	4.5146e+09	4.14114e+09	3.6151e+09	3.57861e+09	3.57286e+09	4.0017e+09	3.96701e+09	3.20402e+09	4.06449e+09	3.65655e+09	-0.15259	0.0483606	0.152998	12.8294
NEG00851	203897	1.44704e+06	811894	591174	2.32811e+06	1.23411e+06	258971	237305	3.17115e+09	3.55739e+09	3.43898e+09	1.24027e+06	1.1027e+06	1.69488e+09	10.5859	0.0498161	0.155754	25.6506
NEG00896	6.69755e+06	7.67344e+06	1.62498e+07	1.08753e+07	1.46758e+07	1.65493e+07	3.00568e+06	4.18233e+06	1.09196e+07	1.21491e+07	513431	6.75523e+06	1.21202e+07	6.25423e+06	-0.954509	0.0457503	0.146975	1.37676
NEG00954	635535	947783	1.00775e+06	91756.6	2.14589e+06	137485	1.31352e+06	8.21563e+06	8.8303e+06	1.01718e+07	2.27146e+06	8.37624e+06	827699	6.52983e+06	2.97987	0.00442076	0.0293557	1.71028
NEG00968	5.01374e+07	5.4419e+07	3.73823e+07	4.62961e+07	1.12239e+07	1.1985e+07	5.1946e+06	2.49814e+07	8.66393e+06	7.86862e+06	1.14228e+07	9.11747e+06	3.52406e+07	1.12081e+07	-1.65269	0.0162521	0.0742646	3.04929
NEG01010	1.0328e+07	1.09933e+07	8.10573e+06	8.69898e+06	4.39851e+06	6.11381e+06	7.20921e+06	1.35973e+06	8.32812e+06	3.1019e+06	1.94797e+06	4.78798e+06	8.10639e+06	4.45582e+06	-0.863369	0.0398989	0.135191	1.06213
NEG01014	2.33206e+08	2.61848e+08	3.40726e+08	4.38462e+08	2.69869e+08	4.74456e+08	2.42736e+08	6.07499e+07	1.76805e+08	2.98285e+08	2.24214e+08	1.43528e+08	3.36428e+08	1.91053e+08	-0.816324	0.0210586	0.0872825	7.86207
NEG01091	5.06539e+06	871352	4.2521e+06	4.01686e+06	2.75338e+06	1.58886e+07	2.58487e+06	1.5147e+07	2.1635e+07	1.40052e+07	1.61826e+07	1.08356e+07	5.47461e+06	1.33984e+07	1.29123	0.0411853	0.137566	1.75059
NEG01157	4.42948e+08	7.49967e+08	6.67509e+08	4.50841e+08	4.86213e+08	5.37362e+08	3.45522e+08	1.38666e+08	1.41069e+08	1.4922e+08	4.34563e+08	5.53682e+08	5.55807e+08	2.93787e+08	-0.919812	0.0146539	0.0691902	10.4247
NEG01270	2.67955e+06	1.49601e+06	5.37253e+06	1.02354e+07	2.80947e+06	2.62056e+06	8.91203e+06	9.55993e+06	1.11315e+07	8.13413e+06	7.62675e+06	1.13466e+07	4.20226e+06	9.45183e+06	1.16943	0.00481226	0.03084	1.58057
NEG01295	3.64341e+06	4.81944e+06	4.03103e+06	5.33965e+06	2.62949e+06	3.28769e+06	5.83623e+06	7.46025e+06	8.02444e+06	4.45266e+06	6.90129e+06	8.58869e+06	3.95845e+06	6.87726e+06	0.796898	0.00280365	0.0213159	1.23058
NEG01335	4.67281e+06	1.49678e+06	1.76014e+06	2.41348e+06	631616	1.54136e+06	1.4401e+07	8.77575e+06	1.30372e+07	8.34689e+06	8.78514e+06	1.0049e+07	2.08603e+06	1.05658e+07	2.34057	3.05797e-05	0.00104878	2.19476
NEG01340	1.57738e+07	5.37898e+06	6.17178e+06	7.90613e+06	2.31136e+06	5.24383e+06	4.75454e+07	2.88568e+07	4.30342e+07	2.67854e+07	2.86037e+07	3.28466e+07	7.13099e+06	3.4612e+07	2.2791	4.26931e-05	0.00121685	3.94077
NEG01372	5.76036e+06	9.93842e+06	1.14864e+07	5.02125e+06	1.41759e+07	3.13628e+06	2.64457e+06	3.69786e+06	5.09772e+06	3.93611e+06	4.21191e+06	3.49645e+06	8.2531e+06	3.84744e+06	-1.10104	0.0324222	0.117458	1.21667
NEG01414	3.32424e+06	2.14973e+06	7.26387e+06	4.20765e+06	5.04376e+06	3.18003e+06	8.56381e+06	5.49623e+06	1.05088e+07	5.3235e+06	5.80503e+06	1.10629e+07	4.19488e+06	7.79338e+06	0.893619	0.0192954	0.082835	1.25972
NEG01440	3.05111e+06	3.10636e+06	2.75018e+06	2.78537e+06	3.49833e+06	3.05499e+06	2.67761e+06	2.47912e+06	264391	296877	190953	297815	3.04106e+06	1.03446e+06	-1.55569	0.00251003	0.0196336	1.01421
NEG01471	689609	7447.15	457835	787045	74341.9	230566	3.56063e+06	3.38426e+06	4.13953e+06	1.59199e+06	3.60669e+06	2.1005e+06	374474	3.06394e+06	3.03245	8.58287e-05	0.00190656	1.22411
NEG01476	6.43719e+06	1.42435e+07	1.5545e+07	6.52558e+06	5.15743e+06	1.34109e+07	6.16679e+06	6.32777e+06	3.4151e+06	8.00201e+06	862642	3.55464e+06	1.02199e+07	4.72149e+06	-1.11407	0.0298742	0.111129	1.37944
NEG01514	2.89897e+07	2.13018e+07	4.55033e+07	3.6879e+07	3.78962e+07	3.06836e+07	1.60537e+07	1.20986e+07	1.84207e+07	1.40869e+07	1.47599e+07	1.81852e+07	3.35423e+07	1.56008e+07	-1.10436	0.000515633	0.00671938	3.06725
NEG01516	5.99363e+07	4.67043e+07	9.14356e+07	7.56584e+07	7.67747e+07	6.57828e+07	3.35303e+07	2.4377e+07	3.80827e+07	2.85526e+07	3.1419e+07	3.82864e+07	6.9382e+07	3.23747e+07	-1.0997	0.000252236	0.00402675	4.45853
NEG01517	8.06381e+06	5.49912e+06	1.15103e+07	9.22323e+06	9.91475e+06	8.06568e+06	3.65653e+06	3.14154e+06	4.46872e+06	3.7704e+06	3.75711e+06	4.66738e+06	8.71281e+06	3.91028e+06	-1.15587	0.000236555	0.00387105	1.61489
NEG01521	1.4696e+07	1.05066e+07	2.03588e+07	1.95827e+07	1.93113e+07	1.47856e+07	7.65206e+06	6.14764e+06	8.66495e+06	6.95679e+06	7.7637e+06	8.4822e+06	1.65401e+07	7.61122e+06	-1.11977	0.000259221	0.00410675	2.2063
NEG01522	5.85546e+06	4.67007e+06	8.6459e+06	8.1104e+06	8.26163e+06	6.63382e+06	2.98561e+06	2.47102e+06	3.68301e+06	2.96354e+06	3.06419e+06	3.69927e+06	7.02955e+06	3.14444e+06	-1.16063	0.000175817	0.00314455	1.45624
NEG01523	3.53062e+06	2.88264e+06	5.32946e+06	4.39355e+06	4.61682e+06	3.93919e+06	2.04097e+06	2.04848e+06	2.0258e+06	1.80167e+06	2.26131e+06	1.96992e+06	4.11538e+06	2.02469e+06	-1.02333	0.000157196	0.00290301	1.07722
NEG01525	1.83572e+08	1.23811e+08	2.78273e+08	2.5257e+08	2.40142e+08	2.02773e+08	9.53681e+07	7.61705e+07	1.19335e+08	8.34902e+07	8.72786e+07	1.22565e+08	2.13524e+08	9.73679e+07	-1.13288	0.000691997	0.0083133	7.78578
NEG01527	4.62136e+06	3.11095e+06	7.593e+06	6.22677e+06	6.31562e+06	5.52969e+06	2.36441e+06	1.72976e+06	2.88577e+06	2.20232e+06	2.09429e+06	3.11774e+06	5.56623e+06	2.39905e+06	-1.21424	0.000785428	0.0089792	1.28251
NEG01531	2.26123e+07	1.41373e+07	3.20727e+07	2.82487e+07	2.8007e+07	2.3992e+07	1.15472e+07	8.49516e+06	1.39214e+07	9.62682e+06	1.0396e+07	1.41568e+07	2.4845e+07	1.13572e+07	-1.12934	0.000559825	0.00708809	2.67382
NEG01537	2.8957e+06	2.40737e+06	4.18287e+06	4.31042e+06	4.08865e+06	3.29015e+06	1.2692e+06	1.14547e+06	1.86605e+06	1.1219e+06	1.1044e+06	1.86219e+06	3.52919e+06	1.39487e+06	-1.33921	0.000125102	0.00251899	1.07668
NEG01543	3.46933e+07	3.52373e+07	4.33102e+07	4.20592e+07	4.41162e+07	5.27679e+07	6.20444e+07	5.49439e+07	5.6008e+07	6.88141e+07	5.40048e+07	4.80076e+07	4.20307e+07	5.73038e+07	0.447188	0.00340011	0.0243996	2.63854
NEG01562	1.2561e+07	1.22149e+07	1.19251e+07	1.32418e+07	1.19188e+07	1.2554e+07	2.16432e+07	1.68669e+07	1.64414e+07	2.96867e+07	1.53938e+07	1.77192e+07	1.24026e+07	1.96252e+07	0.662068	0.00834786	0.0462355	1.76601
NEG01590	3.49297e+06	3.78249e+06	5.56358e+06	5.08676e+06	3.98608e+06	7.51695e+06	7.32709e+06	5.31644e+06	2.49863e+07	1.26702e+07	2.64772e+07	8.86059e+06	4.90481e+06	1.4273e+07	1.54102	0.0337356	0.120744	1.96321
NEG01609	2.62358e+06	3.15352e+06	2.05971e+06	2.37213e+06	1.69046e+06	2.11073e+06	213192	211415	280347	294174	343772	297580	2.33502e+06	273413	-3.09428	1.7966e-06	0.000174906	1.08465
NEG01612	1.44856e+07	1.71467e+07	1.14573e+07	1.44247e+07	1.01383e+07	1.25454e+07	3.0575e+06	3.2356e+06	2.98024e+06	3.15912e+06	3.26077e+06	3.45804e+06	1.33663e+07	3.19188e+06	-2.06612	1.70728e-06	0.000171285	2.41741
NEG01637	2.148e+07	9.76936e+06	1.89248e+07	1.86796e+07	1.38431e+07	1.57171e+07	2.02924e+07	1.98133e+07	2.35295e+07	2.01442e+07	1.86383e+07	2.14162e+07	1.64023e+07	2.0639e+07	0.33147	0.0447356	0.145078	1.20917
NEG01645	6.73155e+06	3.73248e+06	7.49763e+06	3.50149e+06	2.9683e+06	5.87544e+06	1.61049e+07	2.52063e+07	2.85999e+07	9.87342e+06	2.18846e+07	2.89853e+07	5.05115e+06	2.17758e+07	2.10804	0.000362702	0.00527067	3.03296
NEG01681	3.24546e+06	3.89807e+06	2.44089e+06	4.91909e+06	1.6501e+06	3.21387e+06	822241	828427	1.10028e+06	489213	1.02099e+06	1.12191e+06	3.22791e+06	897176	-1.84714	0.000595043	0.00738422	1.08731
NEG01691	3.5413e+06	2.23526e+06	2.10965e+06	1.30614e+06	1.00475e+06	2.08577e+06	4.61841e+06	6.4139e+06	5.21255e+06	2.0203e+06	5.20208e+06	4.57391e+06	2.04715e+06	4.67353e+06	1.1909	0.00366202	0.0259459	1.11189
NEG01698	6.24178e+06	734939	3.52812e+06	5.22609e+06	5.99612e+06	5.44864e+06	339941	1.08423e+06	1.22658e+06	910922	2.28536e+06	277254	4.52928e+06	1.02071e+06	-2.1497	0.00304211	0.0225253	1.37327
NEG01703	1.13933e+06	179309	1.90996e+06	2.88603e+06	903210	1.44538e+06	4.08579e+06	4.84233e+06	5.49494e+06	3.14237e+06	3.92189e+06	5.04953e+06	1.41054e+06	4.42281e+06	1.64872	0.000165063	0.00297781	1.28822
NEG01705	6.48488e+06	3.56314e+06	1.02207e+07	1.73453e+07	1.60554e+07	8.07802e+06	2.03854e+07	2.16946e+07	3.06938e+07	1.24549e+07	2.65739e+07	2.05415e+07	1.02912e+07	2.20573e+07	1.09984	0.00577713	0.0354296	2.34248
NEG01724	1.74043e+06	451576	1.63499e+06	5.38393e+06	1.53029e+06	1.93263e+06	5.32997e+06	5.8229e+06	8.69792e+06	2.92685e+06	7.39679e+06	5.83802e+06	2.11231e+06	6.00207e+06	1.50664	0.00419331	0.0284198	1.36335
NEG01755	6.59942e+06	1.12169e+07	7.214e+06	6.37998e+06	6.58339e+06	6.50418e+06	4.95132e+06	3.99325e+06	3.39104e+06	3.96319e+06	2.11272e+06	4.51206e+06	7.41632e+06	3.8206e+06	-0.956905	0.00202075	0.0169859	1.26634
NEG01807	3.21284e+06	2.14982e+06	6.7052e+06	4.47858e+06	4.88601e+06	3.63924e+06	6.44738e+06	4.91007e+06	9.28006e+06	5.26445e+06	5.57094e+06	8.66457e+06	4.17861e+06	6.68958e+06	0.678891	0.029613	0.110503	1.03466
NEG01830	1.91048e+07	1.21096e+07	4.05532e+07	2.59969e+07	2.91322e+07	2.19425e+07	4.26685e+07	2.99321e+07	5.50626e+07	2.72499e+07	3.6026e+07	5.70858e+07	2.48065e+07	4.13375e+07	0.736732	0.029072	0.109318	2.61896
NEG01837	8.47365e+06	6.08843e+06	3.9241e+06	4.95129e+06	4.01078e+06	3.19081e+06	9.17856e+06	8.18983e+06	7.75922e+06	8.11677e+06	8.47818e+06	1.32506e+07	5.10651e+06	9.16219e+06	0.843354	0.00552155	0.0344311	1.34289
NEG01839	630141	459619	501408	1.92344e+06	615364	630516	4.72248e+06	4.93926e+06	4.73139e+06	5.4174e+06	4.85839e+06	4.68106e+06	793414	4.89166e+06	2.62418	1.73788e-08	1.65187e-05	1.56766
NEG01840	2.02765e+06	2.48599e+06	1.31738e+06	2.48191e+06	1.04133e+06	1.6585e+06	7052.21	9809.58	0	8323.48	0	0	1.83546e+06	4197.54	-8.77238	2.16364e-05	0.00088271	1.00911
NEG01848	4.89792e+06	1.9287e+06	7.04371e+06	6.145e+06	4.31013e+06	191996	2.29184e+07	1.93612e+07	2.25582e+07	1.75823e+07	1.0115e+06	1.50472e+06	4.08624e+06	1.4156e+07	1.79257	0.0408942	0.136869	2.01293
NEG01890	415337	91757.9	668676	523861	329664	232808	1.00821e+07	2.21833e+06	7.16917e+06	629754	7.71613e+06	2.42763e+06	377017	5.04052e+06	3.74087	0.0129093	0.0626595	1.39981
NEG01893	1.38102e+07	9.19198e+06	7.46128e+06	6.41884e+06	3.20783e+06	7.13499e+06	1.45728e+07	1.9823e+07	1.89466e+07	7.17341e+06	1.61983e+07	1.47019e+07	7.87085e+06	1.5236e+07	0.952893	0.0101717	0.0531798	1.82039
NEG01894	6.08403e+06	4.04871e+06	3.29212e+06	2.8115e+06	1.36628e+06	3.21375e+06	6.46041e+06	8.87863e+06	8.19355e+06	3.06849e+06	7.08621e+06	6.59506e+06	3.4694e+06	6.71372e+06	0.952429	0.0109341	0.0557147	1.20103
NEG01908	65113.5	27638.9	205305	176135	149731	15200.7	1.07863e+07	8.61595e+06	4.64739e+06	3.05696e+06	1.09223e+07	1.13089e+06	106521	6.52664e+06	5.93713	0.00360296	0.0256147	1.67533
NEG01932	1.28336e+07	1.09707e+07	1.05224e+07	1.97741e+07	1.90404e+07	1.79048e+07	8.29887e+06	1.16604e+07	1.33838e+07	6.32213e+06	1.08321e+07	1.00346e+07	1.51743e+07	1.00887e+07	-0.588898	0.0290211	0.109192	1.43154
NEG01945	2.27987e+06	1.79406e+06	1.32177e+06	1.10162e+06	1.11574e+06	1.43951e+06	8.88978e+06	8.40416e+06	8.90283e+06	5.71465e+06	9.54478e+06	5.99562e+06	1.50876e+06	7.90864e+06	2.39006	3.2547e-06	0.000241098	1.93069
NEG01948	4.32765e+06	5.11913e+06	2.09714e+06	3.6155e+06	1.89252e+06	2.62354e+06	684066	135345	182797	120128	418942	194523	3.27925e+06	289300	-3.50273	0.000231951	0.00385909	1.25126
NEG01992	6.20064e+06	1.60817e+07	3.11588e+07	4.42017e+07	3.96483e+07	3.73946e+07	8.32837e+06	2.8256e+06	7.64908e+06	1.22445e+07	1.34557e+07	8.08626e+06	2.91143e+07	8.76492e+06	-1.73191	0.00874856	0.0480709	3.05351
NEG02036	3.14173e+06	1.4109e+06	3.33128e+06	8.55457e+06	2.10413e+06	2.23273e+06	8.35155e+06	1.06171e+07	1.37469e+07	3.19861e+06	1.01231e+07	7.91227e+06	3.46256e+06	8.99158e+06	1.37674	0.0112048	0.0567695	1.58217
NEG02060	5.10507e+07	1.54786e+07	4.44834e+07	4.87593e+07	5.07947e+07	4.85192e+07	2.5565e+07	1.97686e+07	3.62935e+07	2.70791e+07	2.15054e+07	3.07861e+07	4.3181e+07	2.68329e+07	-0.686391	0.0239264	0.0947297	2.65635
NEG02064	5.00349e+06	1.33441e+07	1.49647e+07	9.30228e+06	1.40557e+07	7.47986e+06	3.5055e+06	922676	1.15421e+07	5.63554e+06	5.09164e+06	946926	1.06917e+07	4.6074e+06	-1.21446	0.0245378	0.0960284	1.38764
NEG02076	1.0484e+06	509700	879612	1.014e+06	256838	561538	2.67112e+06	4.66377e+06	4.61599e+06	2.05224e+06	2.781e+06	5.65892e+06	711682	3.74051e+06	2.39393	0.000486542	0.0064893	1.28363
NEG02102	41893.1	46562.9	420216	436959	409315	67686.8	3.31445e+06	2.19937e+06	4.18431e+06	2.30751e+06	3.13075e+06	3.28045e+06	237105	3.06947e+06	3.69439	3.68153e-06	0.000256418	1.30628
NEG02113	9.04148e+06	2.89056e+06	9.13664e+06	5.29366e+06	2.97967e+06	3.48238e+06	3.68444e+06	982054	3.54199e+06	2.13289e+06	2.21038e+06	2.45863e+06	5.47073e+06	2.50173e+06	-1.12881	0.0409198	0.136882	1.05059
NEG02114	1.51854e+07	2.0642e+06	1.37322e+06	3.8107e+07	4.70156e+07	1.68e+07	1.71333e+06	6.13675e+06	2.22821e+06	506430	1.91417e+06	947246	2.00909e+07	2.24102e+06	-3.16431	0.0429672	0.141233	2.70352
NEG02128	4.04844e+07	4.14759e+07	3.01711e+07	2.48583e+07	4.2893e+07	3.015e+07	2.81336e+07	2.69271e+07	2.16661e+07	3.35679e+07	2.48901e+06	2.01319e+07	3.50054e+07	2.21526e+07	-0.660103	0.0376247	0.130002	2.12882
NEG02191	1.65769e+06	2.34769e+06	6.57643e+06	1.31206e+07	3.56236e+06	4.11064e+06	417599	563459	1.01695e+06	210817	617065	620950	5.22924e+06	574473	-3.18629	0.0225287	0.091137	1.36426
NEG02209	8.62704e+06	8.57381e+06	7.62627e+06	1.12592e+07	1.34852e+07	1.18713e+07	6.61919e+06	7.91037e+06	8.52483e+06	8.91498e+06	6.24405e+06	6.91494e+06	1.02405e+07	7.52139e+06	-0.445212	0.0256733	0.0994577	1.04721
NEG02299	3.99967e+07	9.71391e+06	3.09658e+07	4.21396e+07	1.76894e+07	2.33021e+07	8.39526e+07	6.90725e+07	8.44575e+07	5.59723e+07	7.86828e+07	8.20595e+07	2.73013e+07	7.56995e+07	1.47132	3.77725e-05	0.00115947	5.15483
NEG02301	4.6434e+06	1.1685e+06	3.63743e+06	4.99189e+06	2.07469e+06	2.74246e+06	9.99717e+06	8.10818e+06	9.99234e+06	6.7081e+06	9.25573e+06	9.69007e+06	3.20973e+06	8.9586e+06	1.48082	3.27968e-05	0.00110658	1.78001
NEG02302	1.52407e+06	365365	1.16381e+06	1.53723e+06	704769	911571	3.51333e+06	2.74148e+06	3.43915e+06	2.18878e+06	3.24097e+06	3.41396e+06	1.03447e+06	3.08961e+06	1.57853	2.92111e-05	0.00102107	1.06492
NEG02329	3.61699e+07	3.37873e+07	3.66014e+07	3.82608e+07	3.8888e+07	3.7295e+07	3.48413e+07	3.48751e+07	3.30904e+07	3.62925e+07	3.39261e+07	3.16251e+07	3.68337e+07	3.41084e+07	-0.1109	0.0203348	0.0857547	1.1211
NEG02351	1.54078e+07	2.66019e+06	6.05463e+06	9.40398e+06	2.94958e+06	8.36759e+06	558538	1.2934e+06	1.15977e+06	358322	1.26073e+06	1.2082e+06	7.47396e+06	973163	-2.94112	0.0075469	0.0428223	1.78875
NEG02358	1.09749e+06	317191	1.24364e+06	1.55267e+06	1.11988e+06	952312	5.08807e+06	4.29216e+06	4.08877e+06	3.70001e+06	4.93173e+06	3.76962e+06	1.0472e+06	4.31173e+06	2.04173	5.57768e-07	8.92715e-05	1.36569
NEG02359	730011	315015	1.2011e+06	896421	614867	723932	3.67263e+06	3.08016e+06	3.80283e+06	3.42686e+06	3.20536e+06	3.86624e+06	746891	3.50901e+06	2.2321	2.60653e-08	2.03375e-05	1.29598
NEG02362	762598	306203	1.22415e+06	749181	623129	604172	3.52873e+06	2.45243e+06	3.58928e+06	3.48189e+06	3.04763e+06	3.43007e+06	711572	3.25501e+06	2.19358	3.56815e-07	7.15652e-05	1.23619
NEG02369	517286	116336	673845	543032	356595	352063	2.29949e+06	1.72558e+06	2.3209e+06	2.11855e+06	2.12631e+06	2.19477e+06	426526	2.13093e+06	2.32078	5.31573e-08	3.01644e-05	1.01258
NEG02374	3.03133e+07	1.14932e+07	3.88781e+07	3.62843e+07	2.71161e+07	2.51239e+07	1.3667e+08	1.04499e+08	1.27146e+08	1.09123e+08	1.3533e+08	1.11008e+08	2.82015e+07	1.20629e+08	2.09674	1.20089e-07	4.76323e-05	7.39134
NEG02377	3.16917e+06	1.4834e+06	4.60153e+06	3.27905e+06	2.55684e+06	2.40338e+06	1.25899e+07	1.09416e+07	1.21895e+07	1.24609e+07	1.16127e+07	1.31315e+07	2.91556e+06	1.21544e+07	2.05963	8.46647e-09	1.24984e-05	2.36303
NEG02378	1.86836e+06	852327	2.53388e+06	2.17724e+06	1.69464e+06	1.4619e+06	8.73179e+06	6.26364e+06	7.92758e+06	6.29286e+06	7.98968e+06	7.21277e+06	1.76472e+06	7.40305e+06	2.06868	2.98479e-07	6.42658e-05	1.82465
NEG02379	8.9335e+06	3.38776e+06	1.10814e+07	1.09244e+07	7.72458e+06	6.81739e+06	4.20886e+07	3.03124e+07	3.73651e+07	3.16699e+07	3.91153e+07	3.25096e+07	8.14485e+06	3.55102e+07	2.12427	2.58604e-07	6.42658e-05	4.01025
NEG02380	1.58882e+06	606710	2.03448e+06	2.06745e+06	1.53343e+06	1.30367e+06	7.8895e+06	5.71533e+06	7.37502e+06	6.16709e+06	7.38753e+06	6.30513e+06	1.52243e+06	6.8066e+06	2.16056	1.62129e-07	5.06005e-05	1.76991
NEG02381	309968	305891	143254	163895	7.23712e+06	142536	3.87165e+07	4.38805e+07	6.0749e+07	156769	185070	3.74635e+07	1.38378e+06	3.01919e+07	4.44748	0.0175966	0.0775692	3.64054
NEG02398	1.95879e+07	6.62868e+06	3.27486e+07	1.64126e+07	2.00091e+07	1.77055e+07	3.48658e+07	2.4367e+07	4.59607e+07	2.74842e+07	2.58165e+07	3.81028e+07	1.88487e+07	3.27662e+07	0.797738	0.0166649	0.0752148	2.48503
NEG02402	2.63666e+06	3.29388e+06	5.8927e+06	5.50764e+06	3.71095e+06	3.82506e+06	507198	293141	638534	1.2578e+06	340929	434838	4.14448e+06	578739	-2.8402	6.29246e-05	0.00160316	1.39338
NEG02406	4.94594e+07	1.34262e+07	3.94472e+07	5.0413e+07	2.70397e+07	3.34757e+07	1.86503e+07	2.23806e+07	2.82711e+07	8.65104e+06	2.68535e+07	2.13975e+07	3.55435e+07	2.1034e+07	-0.756866	0.0478404	0.152047	2.39143
NEG02442	2.31784e+07	1.28897e+07	2.16882e+07	2.81051e+07	1.18192e+07	1.61161e+07	3.09234e+07	2.38504e+07	3.32165e+07	2.62138e+07	2.10532e+07	2.56716e+07	1.89661e+07	2.68215e+07	0.499966	0.0337709	0.120801	1.75573
NEG02487	2.97417e+06	878178	3.59705e+06	7.43257e+06	2.00178e+06	2.38705e+06	1.07482e+07	1.39179e+07	1.83221e+07	6.30379e+06	1.25798e+07	1.02293e+07	3.2118e+06	1.20168e+07	1.90361	0.000883534	0.00977937	2.17224
NEG02489	2.84459e+07	8.31629e+06	3.47988e+07	6.96076e+07	1.92164e+07	2.24618e+07	9.93478e+07	1.28922e+08	1.68716e+08	5.94588e+07	1.18221e+08	9.31709e+07	3.04745e+07	1.11306e+08	1.86886	0.00090272	0.00993788	6.57382
NEG02524	941444	476420	1.10509e+06	1.0645e+06	667015	672332	3.61014e+06	3.19369e+06	3.67283e+06	2.34123e+06	4.23367e+06	3.51654e+06	821134	3.42802e+06	2.06169	2.78202e-06	0.000217067	1.22689
NEG02526	3.21235e+06	1.54419e+06	3.80189e+06	3.93824e+06	2.5046e+06	2.33788e+06	1.23621e+07	1.1717e+07	1.28132e+07	8.14524e+06	1.4549e+07	1.22612e+07	2.88986e+06	1.19746e+07	2.05091	2.20272e-06	0.000190963	2.29304
NEG02559	100805	111432	107235	170978	34572.7	46158.9	1.4799e+07	8.34118e+06	1.83985e+07	1.1316e+07	1.36042e+07	1.69562e+07	95196.9	1.39025e+07	7.19022	3.50725e-06	0.000248775	2.88106
NEG02560	30743.8	19685.2	26937.8	22245.4	16160.2	10080.2	6.29404e+06	3.36386e+06	7.74747e+06	5.46224e+06	5.35784e+06	7.86907e+06	20975.4	6.01575e+06	8.1639	5.67607e-06	0.000355728	1.89327
NEG02562	660644	765616	410240	558932	231942	145324	5.2446e+07	2.98849e+07	6.23276e+07	3.89765e+07	4.94316e+07	5.8284e+07	462116	4.85585e+07	6.71532	2.14308e-06	0.000190963	5.37755
NEG02704	4.58236e+06	1.57854e+06	2.734e+06	8.41373e+06	1.79779e+06	2.96452e+06	9.21127e+06	8.17852e+06	9.83822e+06	4.9287e+06	8.43108e+06	6.39632e+06	3.67849e+06	7.83068e+06	1.09002	0.00897559	0.0487604	1.33763
NEG02742	1.50633e+06	368400	1.53195e+06	184115	338652	1.14748e+06	2.76747e+06	3.0697e+06	6.10304e+06	2.02647e+06	1.97175e+06	2.84999e+06	846155	3.1314e+06	1.88782	0.00674246	0.0395549	1.08096
NEG02757	2.67808e+07	3.92454e+06	1.38918e+07	2.92607e+07	6.00028e+06	9.56763e+06	2.33544e+07	3.05675e+07	4.06347e+07	2.15693e+07	2.2385e+07	2.43318e+07	1.49043e+07	2.71405e+07	0.864717	0.0439607	0.14357	2.14353
NEG02826	61064.5	11252.4	112250	411719	98879.1	29518	1.96379e+06	1.55114e+06	2.71778e+06	1.29917e+06	2.05776e+06	1.68919e+06	120780	1.87981e+06	3.96013	8.08076e-06	0.000459772	1.02544
NEG02876	809058	93115.5	576365	499759	266343	412258	2.68125e+06	2.57864e+06	3.7247e+06	2.07763e+06	3.02892e+06	3.30349e+06	442816	2.8991e+06	2.71083	2.48706e-06	0.000201613	1.21009
NEG02891	1.58675e+07	2.97705e+07	2.70123e+07	1.67432e+07	3.77688e+07	1.19152e+07	7.09379e+07	5.74432e+07	2.873e+07	5.13918e+07	2.30619e+07	3.05793e+07	2.31796e+07	4.36907e+07	0.914471	0.041336	0.137757	2.70033
NEG03032	1.28e+07	1.08886e+06	5.63404e+06	4.68338e+06	1.20138e+06	3.84489e+06	1.38546e+07	1.8918e+07	2.56361e+07	9.27441e+06	1.32838e+07	1.28959e+07	4.87543e+06	1.56438e+07	1.68199	0.00439298	0.0293052	2.30075
NEG03033	3.22652e+06	268694	1.32419e+06	1.38604e+06	384712	1.06772e+06	3.19083e+06	4.50497e+06	6.3349e+06	2.90779e+06	3.4121e+06	3.35596e+06	1.27631e+06	3.95109e+06	1.63027	0.00286912	0.0216032	1.16129
NEG03034	3.08084e+06	210593	1.36667e+06	1.00201e+06	299562	840664	2.70462e+06	4.28631e+06	6.47791e+06	2.67896e+06	3.17896e+06	3.13765e+06	1.13339e+06	3.74407e+06	1.72396	0.00521293	0.0327355	1.13707
NEG03035	1.99432e+07	1.60405e+06	9.03719e+06	8.39964e+06	2.60166e+06	6.88715e+06	1.71194e+07	2.76861e+07	3.87709e+07	1.78135e+07	2.11579e+07	2.00448e+07	8.07881e+06	2.37654e+07	1.55665	0.00450604	0.029773	2.78008
NEG03036	6.2164e+06	586139	2.89756e+06	2.67374e+06	818833	1.84932e+06	5.49757e+06	9.10576e+06	1.25566e+07	4.55596e+06	6.75206e+06	6.36099e+06	2.507e+06	7.47148e+06	1.57543	0.00665906	0.0393244	1.54652
NEG03037	3.83234e+06	315711	1.68994e+06	1.41015e+06	387762	1.17563e+06	3.44897e+06	5.5777e+06	7.76048e+06	3.50299e+06	4.45801e+06	3.87948e+06	1.46859e+06	4.77127e+06	1.69994	0.00320416	0.0233649	1.28953
NEG03040	1.0668e+07	925222	4.81004e+06	4.02481e+06	1.22628e+06	3.75013e+06	9.51218e+06	1.53371e+07	2.15967e+07	9.72841e+06	1.15337e+07	1.09413e+07	4.23408e+06	1.31082e+07	1.63035	0.00396318	0.0273956	2.10401
NEG03045	3.25086e+06	5.10064e+06	2.5368e+06	2.13556e+06	3.16949e+06	4.16577e+06	8.97339e+06	6.18265e+06	6.55306e+06	9.99165e+06	5.67937e+06	8.2751e+06	3.39319e+06	7.6092e+06	1.1651	0.000485523	0.0064893	1.49182
NEG03067	53782.2	12251.1	183032	15716.4	35563.9	58299.8	722740	1.74895e+06	4.46217e+06	1.41512e+06	873609	2.64855e+06	59774.3	1.97852e+06	5.04875	0.00728898	0.0417411	1.0033
NEG03119	574491	1.47814e+06	113431	656348	187652	272117	8.28043e+06	1.51853e+06	4.14516e+06	3.63701e+06	1.42488e+06	1.92711e+06	547030	3.48885e+06	2.67306	0.0218087	0.0891486	1.09811
NEG03153	1.82962e+06	140181	686354	639702	343744	1.00882e+06	4.04875e+06	3.91811e+06	6.15939e+06	3.62924e+06	4.40159e+06	5.25255e+06	774736	4.56827e+06	2.55987	9.24286e-06	0.000501686	1.49407
NEG03186	618001	193099	86489.7	1.3526e+06	180246	113848	4.90385e+06	5.56711e+06	5.23485e+06	7.11864e+06	5.13907e+06	4.8974e+06	424047	5.47682e+06	3.69104	1.73594e-07	5.07581e-05	1.73577
NEG03252	811066	169793	611555	541813	461516	486141	3.11966e+06	2.33996e+06	3.52874e+06	2.26784e+06	2.98691e+06	3.30194e+06	513647	2.92418e+06	2.50918	9.06292e-07	0.000113746	1.19777
NEG03258	1.92291e+07	3.38014e+06	1.6132e+07	1.4011e+07	1.32911e+07	1.31938e+07	5.02996e+07	3.68411e+07	5.77535e+07	3.38663e+07	4.8166e+07	5.24546e+07	1.32062e+07	4.65635e+07	1.81799	1.7896e-05	0.000781169	4.36003
NEG03261	3.3271e+06	924859	3.35022e+06	3.08182e+06	2.82169e+06	2.89321e+06	1.09243e+07	7.98555e+06	1.27042e+07	7.39671e+06	1.06485e+07	1.14932e+07	2.73315e+06	1.01921e+07	1.89881	1.08362e-05	0.00056241	2.07685
NEG03285	91495.1	12281.8	96118.8	176974	19575.7	26144.7	810170	2.44064e+06	4.92592e+06	1.07152e+06	1.23471e+06	2.13862e+06	70431.7	2.1036e+06	4.90049	0.00842258	0.0466079	1.02561
NEG03289	273247	70672.6	337069	373797	54307	147045	1.18604e+06	3.78327e+06	6.41237e+06	1.77433e+06	3.11945e+06	3.07553e+06	209356	3.22517e+06	3.94534	0.00242761	0.0192299	1.27967
NEG03290	494350	56735.6	339061	321077	104938	156991	2.10962e+06	6.73271e+06	1.31964e+07	2.8321e+06	5.51693e+06	5.72848e+06	245525	6.01938e+06	4.61567	0.00499379	0.031775	1.74432
NEG03292	402977	45272.2	295115	496691	73993.8	137075	1.6852e+06	4.88214e+06	8.3774e+06	2.19864e+06	4.01222e+06	2.56502e+06	241854	3.95344e+06	4.0309	0.00435012	0.0291346	1.39751
NEG03294	559484	113261	591216	1.05998e+06	334992	312041	3.21068e+06	1.00961e+07	1.6709e+07	4.40583e+06	8.216e+06	7.98982e+06	495163	8.4379e+06	4.09091	0.00233298	0.0188148	2.07556
NEG03295	1.23358e+06	301020	835750	1.42524e+06	287944	470789	4.46499e+06	1.33722e+07	2.27551e+07	5.83146e+06	1.11531e+07	1.09512e+07	759053	1.14213e+07	3.91139	0.00252678	0.0197152	2.40062
NEG03328	102901	7.24194e+06	7.64866e+06	90826.2	1.00554e+07	8.66562e+06	329815	401730	373453	413457	282750	377621	5.63422e+06	363138	-3.95563	0.0148945	0.0696939	1.44805
NEG03334	5.63914e+06	1.24722e+06	3.35966e+06	3.96301e+06	1.46062e+06	1.88194e+06	9.99616e+06	1.05941e+07	1.06995e+07	1.10976e+07	8.65911e+06	9.88696e+06	2.92527e+06	1.01556e+07	1.79563	3.28314e-06	0.000241098	2.04528
NEG03335	1.04126e+06	245070	585578	915838	330912	484463	2.60122e+06	2.41802e+06	2.6299e+06	2.50532e+06	1.84884e+06	2.14765e+06	600520	2.35849e+06	1.97358	1.93881e-06	0.000177971	1.01487
NEG03366	234947	26797.5	217270	461205	40260.3	32180.1	3.31752e+06	1.80166e+06	4.09685e+06	909604	3.48001e+06	2.25206e+06	168777	2.64295e+06	3.96896	0.000520349	0.00672299	1.15377
NEG03416	268659	20854.2	255181	193685	76737.8	182733	2.38393e+06	5.92124e+06	5.57573e+06	4.13822e+06	3.25724e+06	4.01175e+06	166308	4.21469e+06	4.66349	2.48542e-05	0.000941137	1.55048
NEG03417	120008	3649.33	143440	99603.3	38826.9	101811	1.58028e+06	4.26206e+06	3.82589e+06	2.89626e+06	2.25405e+06	2.40465e+06	84556.4	2.87053e+06	5.08526	5.10369e-05	0.00138364	1.2776
NEG03419	75939.5	2283.22	82650.4	54035.7	7732.26	55163.3	974231	2.70303e+06	3.19667e+06	2.07959e+06	1.5811e+06	1.72928e+06	46300.7	2.04398e+06	5.4642	0.000117183	0.00243715	1.08499
NEG03435	229984	11475	112285	352096	20963	58136.3	2.22522e+06	3.28915e+06	4.17373e+06	2.39445e+06	2.59893e+06	2.35571e+06	130823	2.83953e+06	4.43996	5.8904e-06	0.000364039	1.28412
NEG03437	913311	140548	961693	1.5294e+06	253959	351688	1.00593e+07	1.53257e+07	1.73961e+07	1.10386e+07	1.21488e+07	1.06536e+07	691767	1.27704e+07	4.20637	1.72877e-06	0.000171285	2.71701
NEG03460	1.23095e+06	169238	1.1971e+06	1.44083e+06	363115	287868	2.71963e+06	4.91399e+06	5.40492e+06	4.24253e+06	2.66577e+06	4.53846e+06	781518	4.08088e+06	2.38453	8.53089e-05	0.00190635	1.38517
NEG03537	1.28101e+06	251960	902160	764444	515539	514586	5.61018e+06	6.72432e+06	1.40863e+07	7.24328e+06	7.25124e+06	7.8628e+06	704950	8.12968e+06	3.52761	0.000133786	0.0026427	2.09823
NEG03548	657775	114163	439501	1.44728e+06	273506	299684	4.18195e+06	4.99675e+06	6.49691e+06	3.42718e+06	3.33772e+06	3.75863e+06	538651	4.36652e+06	3.01906	2.86469e-05	0.00101691	1.50834
NEG03551	3.05514e+06	851864	2.09545e+06	5.27704e+06	1.59479e+06	2.09007e+06	1.93073e+07	2.2854e+07	3.0158e+07	1.60244e+07	1.89539e+07	1.73635e+07	2.49406e+06	2.07768e+07	3.05841	8.10236e-06	0.000459772	3.31831
NEG03561	1.45217e+06	915809	1.62437e+06	1.17152e+06	1.58949e+06	1.06156e+06	3.89117e+06	3.64125e+06	5.67346e+06	4.25144e+06	2.51748e+06	3.73018e+06	1.30249e+06	3.95083e+06	1.60089	0.00011892	0.00243715	1.24806
NEG03569	2.3904e+06	1.83108e+06	1.87779e+06	6.433e+06	5.95731e+06	3.62314e+06	1.84672e+06	230515	251339	69933.5	146985	155411	3.68545e+06	450151	-3.03336	0.00439906	0.0293052	1.27529
NEG03653	536064	92456.1	343995	248856	195277	147554	2.61289e+06	2.84926e+06	3.4945e+06	2.46972e+06	2.62803e+06	3.54684e+06	260700	2.93354e+06	3.49218	1.22095e-07	4.76323e-05	1.27892
NEG03672	906178	76899.8	432761	951784	119875	211658	1.87288e+06	7.7453e+06	6.15845e+06	7.05521e+06	2.44057e+06	4.12282e+06	449859	4.89921e+06	3.445	0.00136954	0.013038	1.53374
NEG03710	723723	269113	826431	561539	318613	310921	3.3157e+06	3.64862e+06	3.09899e+06	4.33803e+06	2.02649e+06	2.40042e+06	501723	3.13804e+06	2.6449	2.28427e-05	0.000919896	1.22786
NEG03742	1.36863e+06	187386	734234	1.29284e+06	408754	461393	1.73186e+06	5.26146e+06	4.54975e+06	5.16091e+06	1.83107e+06	2.63127e+06	742207	3.52772e+06	2.24884	0.00267194	0.0205204	1.19019
NEG03799	808819	203089	723167	1.07327e+06	371100	445391	4.01457e+06	9.13229e+06	8.9283e+06	5.23635e+06	4.73335e+06	4.82454e+06	604140	6.1449e+06	3.34644	0.000147234	0.0028058	1.78656
NEG03922	604084	28048.4	121108	102540	43070.5	96596.6	4.29647e+06	5.93129e+06	5.89315e+06	4.70181e+06	3.55796e+06	5.71955e+06	165908	5.0167e+06	4.91829	3.45815e-07	7.15652e-05	1.7211
NEG04067	7.58252e+06	7.55085e+06	6.79638e+06	7.13018e+06	6.65172e+06	6.65444e+06	7.40179e+06	4.14423e+06	422500	7.32585e+06	1.9681e+06	444056	7.06102e+06	3.61776e+06	-0.964781	0.0261032	0.10064	1.21693
NEG04075	1.21613e+07	1.13921e+07	1.08816e+07	9.98746e+06	9.27037e+06	1.52311e+07	9.75991e+06	8.71355e+06	9.06339e+06	9.50988e+06	8.49686e+06	9.06155e+06	1.14873e+07	9.10086e+06	-0.33597	0.0216387	0.088686	1.00116
NEG04320	3.84007e+06	2.87051e+06	3.05892e+06	6.96122e+06	1.46126e+06	2.4748e+06	1.05575e+07	6.29235e+06	4.59298e+06	7.48358e+06	2.24748e+06	9.04785e+06	3.44446e+06	6.70362e+06	0.96066	0.0487164	0.153766	1.04475
NEG04336	8.87833e+06	473167	8.5827e+06	9.42189e+06	1.00393e+07	9.68322e+06	148146	1.21579e+06	1.19487e+06	1.15048e+06	846878	7.92617e+06	7.84644e+06	2.08039e+06	-1.91519	0.012623	0.0617014	1.65422
NEG04389	6.05325e+06	6.34216e+06	1.10031e+07	5.58943e+06	4.14726e+06	1.06617e+07	501309	252766	220953	270144	448842	302828	7.29949e+06	332807	-4.45504	0.000131743	0.0026106	1.94458
NEG04410	3.51409e+07	178389	1.53282e+07	180836	4.0946e+07	4.36178e+07	250576	254618	276191	294536	224799	230011	2.25653e+07	255122	-6.46678	0.0209523	0.0871896	3.20075
NEG04456	5.70399e+06	1.05036e+07	3.47313e+06	7.21933e+06	3.78489e+06	2.93568e+06	2.7583e+06	1.73739e+06	1.82844e+06	1.12511e+06	2.00702e+06	1.56378e+06	5.60344e+06	1.83667e+06	-1.60922	0.0104405	0.0541276	1.22123
NEG04470	7.54597e+06	9.31883e+06	6.10929e+06	8.08542e+06	4.46026e+06	5.94501e+06	14586.4	19594.2	36709.2	20627.6	19153.1	20399	6.91079e+06	21844.9	-8.30541	2.11952e-06	0.000190963	1.98198
NEG04510	5.26464e+06	5.36923e+06	4.70385e+06	5.15379e+06	2.46265e+06	4.57293e+06	1.7591e+06	1.88999e+06	2.10182e+06	1.09221e+06	1.99508e+06	2.0753e+06	4.58785e+06	1.81892e+06	-1.33474	0.000153341	0.00287303	1.20787
NEG04541	165811	195627	161262	225339	89705.3	185550	2.30032e+06	2.19821e+06	2.29029e+06	2.57049e+06	2.26323e+06	2.14346e+06	170549	2.29433e+06	3.74982	1.28503e-11	4.01057e-08	1.14281
NEG04551	5.46043e+06	5.99687e+06	2.84014e+06	4.68838e+06	2.72146e+06	2.97617e+06	180201	293202	333782	345962	193429	259896	4.11391e+06	267745	-3.94158	7.07293e-05	0.00171787	1.4385
NEG04580	1.20685e+07	2.57679e+07	9.13258e+06	1.70931e+07	1.48455e+07	1.34909e+07	5.78482e+06	1.14376e+07	5.87403e+06	1.22188e+07	7.38802e+06	1.00534e+07	1.53997e+07	8.79279e+06	-0.808514	0.0298597	0.111129	1.52176
NEG04585	5.62776e+07	2.58866e+07	2.81036e+07	6.68785e+07	1.77134e+07	3.4215e+07	4.32338e+06	8.88799e+06	6.62359e+06	7.52493e+06	5.69576e+06	6.23143e+06	3.81791e+07	6.54785e+06	-2.54369	0.00240973	0.0191125	4.01218
NEG04610	3.39582e+07	3.66588e+07	4.07697e+07	4.56992e+07	2.93262e+07	3.87668e+07	3.74967e+07	7.57383e+06	8.12786e+06	2.10504e+07	4.1254e+07	5.79151e+06	3.75298e+07	2.02157e+07	-0.892559	0.0303563	0.112109	2.7374
NEG04625	4.50257e+07	7.23137e+06	9.06679e+06	3.88827e+07	7.65428e+06	4.72228e+07	6.02555e+06	6.56897e+06	6.02199e+06	6.92506e+06	7.18251e+06	5.57089e+06	2.58473e+07	6.3825e+06	-2.01782	0.0366322	0.128172	2.90592
NEG04626	3.00838e+07	2.51754e+06	3.36038e+06	3.26087e+07	5.37488e+06	2.63952e+07	2.07416e+06	2.40662e+06	2.01784e+06	1.41495e+06	1.6049e+06	2.35321e+06	1.67234e+07	1.97861e+06	-3.07931	0.0308534	0.113271	2.54871
NEG04629	9.083e+08	1.09929e+08	1.6615e+08	7.69066e+08	1.46213e+08	9.50932e+08	4.59165e+07	4.61515e+07	4.53672e+07	3.37942e+07	8.98664e+07	2.60917e+07	5.08432e+08	4.78646e+07	-3.40902	0.0200075	0.0850726	14.6192
NEG04641	5.11366e+06	2.21256e+06	1.04754e+06	4.5194e+06	2.68237e+06	7.90389e+06	1.39203e+06	1.28691e+06	1.19298e+06	863254	2.13855e+06	1.68959e+06	3.91324e+06	1.42722e+06	-1.45516	0.0352692	0.124944	1.04359
NEG04650	7.01193e+06	4.59795e+06	4.4101e+06	5.16408e+06	4.54378e+06	3.11412e+06	294857	582094	788299	190925	1.97664e+06	231761	4.80699e+06	677430	-2.82699	3.67937e-05	0.00115947	1.53828
NEG04684	1.24856e+06	587746	433099	891123	755687	678510	2.48431e+06	2.86519e+06	3.55815e+06	3.4444e+06	2.42721e+06	2.79152e+06	765787	2.92846e+06	1.93513	2.37998e-06	0.000200755	1.13929
NEG04722	2.29033e+07	2.26001e+07	2.2081e+07	2.60939e+07	2.90877e+07	2.42868e+07	1.33438e+07	2.36307e+07	5.96776e+06	1.23672e+07	2.44176e+07	4.73102e+06	2.45088e+07	1.40763e+07	-0.800029	0.0160542	0.0736841	2.2225
NEG04815	6.96684e+07	6.56343e+07	6.92594e+07	6.55163e+07	7.24858e+07	7.11953e+07	6.43642e+07	4.45369e+07	6.11321e+07	5.57761e+07	6.4205e+07	5.00414e+07	6.89599e+07	5.6676e+07	-0.283021	0.00569205	0.035178	2.40402
NEG04817	269690	102868	41029.5	242850	45071.5	56180.5	1.7313e+06	670562	4.7509e+06	922451	3.18481e+06	1.74769e+06	126282	2.16795e+06	4.10162	0.0088844	0.0484759	1.00027
NEG04960	3.59654e+07	3.74083e+07	2.62993e+07	3.85244e+07	2.66898e+07	2.86635e+07	2.15621e+07	1.76141e+07	2.46476e+07	1.56725e+07	2.56259e+07	2.00807e+07	3.22585e+07	2.08671e+07	-0.628444	0.00223667	0.0182877	2.31636
NEG04967	6.66068e+06	7.28235e+06	4.05572e+06	7.84018e+06	4.21647e+06	4.47579e+06	3.38356e+06	2.64497e+06	4.19453e+06	1.95438e+06	4.21933e+06	3.02679e+06	5.7552e+06	3.23726e+06	-0.830092	0.00916273	0.0494395	1.02682
NEG04969	5.43034e+06	5.00483e+06	3.33896e+06	6.13902e+06	3.60363e+06	4.08601e+06	2.73542e+06	1.89915e+06	2.86696e+06	1.47402e+06	3.31247e+06	2.29369e+06	4.60046e+06	2.43029e+06	-0.920653	0.0020957	0.0174186	1.03441
NEG04975	5.34428e+07	4.65995e+07	3.96175e+07	5.49765e+07	3.9056e+07	4.71514e+07	3.06974e+07	2.33956e+07	3.09976e+07	2.13266e+07	3.72102e+07	2.93087e+07	4.68073e+07	2.88227e+07	-0.699528	0.000532476	0.00682488	3.109
NEG04987	4.16907e+07	3.00732e+07	3.0515e+07	4.28628e+07	2.9582e+07	3.86328e+07	2.26471e+07	1.64811e+07	2.06556e+07	1.53774e+07	2.75175e+07	2.16654e+07	3.55594e+07	2.0724e+07	-0.778929	0.000745782	0.00864007	2.86558
NEG04992	5.53235e+06	3.91709e+06	4.0761e+06	5.64084e+06	3.85669e+06	5.38436e+06	3.00954e+06	2.12698e+06	2.63277e+06	2.1022e+06	3.74418e+06	2.86874e+06	4.73457e+06	2.7474e+06	-0.785165	0.00100833	0.0107589	1.04737
NEG04993	5.21967e+06	3.33328e+06	3.83842e+06	5.27199e+06	3.47042e+06	5.28481e+06	2.74751e+06	1.88556e+06	2.30603e+06	1.74823e+06	3.39505e+06	2.66708e+06	4.4031e+06	2.45824e+06	-0.840892	0.00179087	0.015714	1.02859
NEG05001	3.42797e+07	2.15589e+07	2.52221e+07	3.37161e+07	2.40462e+07	3.43789e+07	1.77066e+07	1.23134e+07	1.44128e+07	1.14612e+07	2.25213e+07	1.74495e+07	2.8867e+07	1.59775e+07	-0.853382	0.00133377	0.012769	2.67571
NEG05007	2.2471e+07	1.24817e+07	1.70616e+07	2.26688e+07	1.60154e+07	2.45607e+07	1.17818e+07	7.53836e+06	8.45233e+06	7.22619e+06	1.48924e+07	1.15946e+07	1.92099e+07	1.02476e+07	-0.90656	0.00286284	0.0216018	2.20924
NEG05009	1.63637e+07	1.1661e+07	1.71969e+07	1.60102e+07	1.56368e+07	1.96987e+07	1.36642e+07	1.07054e+07	1.10019e+07	1.1506e+07	1.46906e+07	1.44088e+07	1.60946e+07	1.26628e+07	-0.345975	0.0242384	0.095247	1.27525
NEG05020	5.81164e+06	2.33913e+06	4.32853e+06	5.65086e+06	3.96359e+06	7.242e+06	2.78042e+06	1.52551e+06	1.6357e+06	1.49106e+06	3.42341e+06	2.70091e+06	4.88929e+06	2.2595e+06	-1.11362	0.00680599	0.0397781	1.17357
NEG05022	1.28393e+07	5.75515e+06	9.73157e+06	1.24331e+07	8.82586e+06	1.47564e+07	6.31565e+06	3.89524e+06	4.17536e+06	3.66432e+06	8.17387e+06	6.22225e+06	1.07236e+07	5.40778e+06	-0.987676	0.00565801	0.035037	1.67775
NEG05027	1.59839e+09	1.18976e+09	1.51206e+09	1.53434e+09	1.39983e+09	1.82812e+09	1.1615e+09	9.13049e+08	9.73161e+08	9.70556e+08	1.28094e+09	1.17654e+09	1.51041e+09	1.07929e+09	-0.484861	0.00214866	0.0177877	15.3934
NEG05028	6.4824e+07	4.78585e+07	6.03789e+07	6.1685e+07	5.65344e+07	7.36898e+07	4.71993e+07	3.73732e+07	3.90191e+07	3.97179e+07	5.22981e+07	4.77794e+07	6.08284e+07	4.38978e+07	-0.470596	0.00270178	0.0207181	3.04338
NEG05029	1.15895e+07	8.59397e+06	1.09012e+07	1.10692e+07	9.89739e+06	1.34393e+07	8.45343e+06	6.50947e+06	6.8962e+06	6.9286e+06	9.26019e+06	8.53653e+06	1.09151e+07	7.76407e+06	-0.491441	0.00297325	0.0221998	1.30619
NEG05031	9.52891e+06	5.93266e+06	1.03365e+07	9.031e+06	8.83357e+06	1.29947e+07	7.90534e+06	5.77622e+06	5.57821e+06	6.45114e+06	4.38515e+06	8.56053e+06	9.4429e+06	6.44276e+06	-0.55155	0.0241442	0.0952042	1.15812
NEG05033	1.2552e+07	8.37361e+06	1.17089e+07	1.21144e+07	1.05568e+07	1.52077e+07	8.28217e+06	5.91282e+06	6.534e+06	6.40212e+06	9.56831e+06	8.48469e+06	1.17522e+07	7.53069e+06	-0.64208	0.00321186	0.0233937	1.50865
NEG05035	2.0224e+07	1.22502e+07	1.6431e+07	2.32392e+07	2.31496e+07	2.67002e+07	1.36554e+07	1.31429e+07	1.06264e+07	1.3481e+07	1.7856e+07	1.25255e+07	2.03324e+07	1.35479e+07	-0.585711	0.0162223	0.0742374	1.84801
NEG05036	3.58742e+08	2.08906e+08	3.24376e+08	3.34709e+08	2.923e+08	4.49623e+08	2.25651e+08	1.60529e+08	1.63664e+08	1.69997e+08	2.64505e+08	2.3274e+08	3.28109e+08	2.02848e+08	-0.69378	0.00684465	0.0399293	8.0921
NEG05038	8.53909e+06	5.89074e+06	7.03799e+06	1.04216e+07	1.02477e+07	1.08054e+07	6.22833e+06	6.01855e+06	5.10066e+06	6.06876e+06	7.93935e+06	5.41108e+06	8.82375e+06	6.12779e+06	-0.526025	0.0148294	0.0695978	1.16343
NEG05039	6.07388e+06	3.49728e+06	5.45371e+06	5.61304e+06	4.9341e+06	7.45724e+06	3.67238e+06	2.67519e+06	2.79864e+06	2.88153e+06	4.65977e+06	3.80149e+06	5.50488e+06	3.41483e+06	-0.688895	0.00702348	0.0406307	1.04441
NEG05042	2.04948e+08	1.33082e+08	1.84418e+08	1.93553e+08	1.68958e+08	2.39574e+08	1.33614e+08	9.86622e+07	1.05204e+08	1.03765e+08	1.52249e+08	1.34103e+08	1.87422e+08	1.21266e+08	-0.628114	0.00305693	0.0226082	5.99645
NEG05043	3.11431e+07	1.79442e+07	2.84447e+07	2.90619e+07	2.58804e+07	4.03001e+07	1.96041e+07	1.40989e+07	1.43891e+07	1.49252e+07	2.30422e+07	2.05965e+07	2.87957e+07	1.7776e+07	-0.695923	0.00814274	0.0453812	2.38492
NEG05045	6.36647e+06	3.07026e+06	6.04944e+06	5.74537e+06	4.98207e+06	8.63914e+06	3.86605e+06	2.60879e+06	2.51362e+06	2.91829e+06	4.70609e+06	4.02805e+06	5.80879e+06	3.44015e+06	-0.755767	0.0168381	0.0757231	1.07776
NEG05048	1.98604e+07	1.00373e+07	1.63523e+07	2.24627e+07	2.26397e+07	2.77723e+07	1.35065e+07	1.22334e+07	9.38155e+06	1.29829e+07	1.75051e+07	1.23332e+07	1.98541e+07	1.29904e+07	-0.611989	0.0298047	0.111003	1.81645
NEG05049	3.05803e+07	1.51613e+07	2.77425e+07	2.78524e+07	2.45436e+07	4.06815e+07	1.85532e+07	1.23859e+07	1.22617e+07	1.31748e+07	2.17325e+07	1.93574e+07	2.77603e+07	1.62442e+07	-0.773094	0.0123731	0.0610056	2.40753
NEG05052	1.14955e+07	4.90946e+06	9.42933e+06	1.2779e+07	1.27834e+07	1.68742e+07	7.39424e+06	6.55366e+06	4.92128e+06	7.19768e+06	9.97253e+06	6.83681e+06	1.13785e+07	7.14603e+06	-0.671093	0.0372735	0.129428	1.40859
NEG05057	2.81174e+08	1.37885e+08	2.54032e+08	2.54177e+08	2.24629e+08	3.74896e+08	1.70666e+08	1.14445e+08	1.11881e+08	1.22617e+08	2.01591e+08	1.77376e+08	2.54466e+08	1.49763e+08	-0.76479	0.0137781	0.0660036	7.23482
NEG05060	1.39909e+08	5.92679e+07	1.26378e+08	1.23855e+08	1.10664e+08	2.01275e+08	8.22597e+07	5.25126e+07	4.84495e+07	5.67974e+07	9.92897e+07	8.57309e+07	1.26892e+08	7.084e+07	-0.840961	0.0215777	0.0885521	5.1958
NEG05061	7.82471e+06	2.98972e+06	6.6657e+06	8.54311e+06	9.12369e+06	1.31983e+07	5.10533e+06	4.27954e+06	2.92306e+06	4.62005e+06	6.99219e+06	4.829e+06	8.05754e+06	4.79153e+06	-0.749854	0.0496227	0.155261	1.21347
NEG05066	1.28283e+07	4.32211e+06	1.13155e+07	1.11355e+07	9.90991e+06	1.95378e+07	7.1242e+06	4.21662e+06	3.70701e+06	4.56378e+06	8.67634e+06	7.40081e+06	1.15082e+07	5.94813e+06	-0.952153	0.0283501	0.10712	1.61534
NEG05075	4.26493e+07	1.31002e+07	3.89528e+07	3.67919e+07	3.30542e+07	6.95547e+07	2.30151e+07	1.31839e+07	1.11704e+07	1.52014e+07	2.94672e+07	2.53636e+07	3.90172e+07	1.95669e+07	-0.995692	0.0358232	0.126475	2.97738
NEG05077	1.86028e+07	7.77115e+06	1.65338e+07	1.68174e+07	1.46625e+07	2.66059e+07	1.07008e+07	6.87464e+06	6.63616e+06	7.49456e+06	1.31393e+07	1.14419e+07	1.68322e+07	9.38121e+06	-0.843381	0.0210984	0.0873319	1.89509
NEG05079	8.08093e+07	2.92292e+07	7.31673e+07	7.13602e+07	6.27896e+07	1.24778e+08	4.53619e+07	2.73139e+07	2.39161e+07	3.03106e+07	5.56126e+07	4.843e+07	7.36889e+07	3.84908e+07	-0.936933	0.0276524	0.10512	4.06407
NEG05084	7.48343e+06	2.3119e+06	6.8339e+06	6.57401e+06	5.86922e+06	1.22881e+07	4.24646e+06	2.42379e+06	1.99612e+06	2.55056e+06	5.27306e+06	4.56074e+06	6.89342e+06	3.50846e+06	-0.974383	0.0386875	0.132177	1.23799
NEG05085	2.14561e+07	5.72126e+06	1.98322e+07	1.82189e+07	1.69743e+07	3.834e+07	1.12208e+07	6.03522e+06	5.00351e+06	7.03604e+06	1.43297e+07	1.24443e+07	2.00905e+07	9.34493e+06	-1.10426	0.0407079	0.136772	2.18901
NEG05090	7.98162e+06	1.95287e+06	7.27179e+06	6.74464e+06	6.01476e+06	1.49393e+07	3.67359e+06	1.90471e+06	1.4812e+06	2.29795e+06	5.25642e+06	4.25741e+06	7.48417e+06	3.14522e+06	-1.25068	0.0389768	0.132947	1.39124
NEG05099	5.00105e+07	3.78033e+07	4.10044e+07	6.03913e+07	5.92429e+07	6.05598e+07	3.65914e+07	3.63515e+07	3.25869e+07	3.70294e+07	4.60776e+07	3.27731e+07	5.1502e+07	3.69016e+07	-0.480944	0.0101974	0.0532652	2.72862
NEG05112	19194	0	0	54183.8	2015.76	14500.6	4.45446e+06	1.99369e+06	4.71176e+06	3.54744e+06	1.95196e+06	3.78371e+06	14982.4	3.40717e+06	7.82916	3.78936e-05	0.00115947	1.4103
NEG05124	4.21122e+06	3.64223e+06	2.09037e+06	2.79354e+06	1.72486e+06	2.27925e+06	395792	436667	496342	377449	342836	321483	2.79024e+06	395095	-2.82012	0.000118367	0.00243715	1.13699
NEG05138	4.26106e+06	1.44303e+06	3.57666e+06	3.67061e+06	3.01495e+06	7.40089e+06	1.70566e+06	1.12298e+06	913819	1.09988e+06	2.46676e+06	2.01619e+06	3.89453e+06	1.55421e+06	-1.32527	0.0193946	0.0830382	1.05529
NEG05141	6.5999e+06	2.31756e+06	5.48977e+06	5.5439e+06	4.36241e+06	9.74417e+06	2.75274e+06	1.7149e+06	1.658e+06	1.76628e+06	3.82508e+06	3.02017e+06	5.67628e+06	2.45619e+06	-1.20852	0.0131853	0.0636032	1.26141
NEG05144	9.09355e+06	4.47668e+06	7.53993e+06	8.36293e+06	6.62968e+06	1.20021e+07	4.18447e+06	2.92903e+06	2.8987e+06	2.82365e+06	5.57655e+06	4.5085e+06	8.01748e+06	3.82015e+06	-1.06952	0.00396909	0.027406	1.49794
NEG05145	1.08265e+07	4.49786e+06	9.24207e+06	9.56289e+06	7.58004e+06	1.60696e+07	5.05911e+06	3.02114e+06	2.97812e+06	3.26463e+06	6.46535e+06	5.26747e+06	9.62983e+06	4.34264e+06	-1.14894	0.0102425	0.0534564	1.63156
NEG05159	4.01426e+06	1.96095e+06	2.77236e+06	3.7042e+06	1.92845e+06	3.41919e+06	1.01682e+07	1.08373e+07	1.2464e+07	5.45739e+06	6.5521e+06	6.54979e+06	2.96657e+06	8.67146e+06	1.54748	0.000869781	0.00967767	1.74192
NEG05178	2.49045e+07	1.47869e+07	2.0799e+07	2.34534e+07	1.78426e+07	3.11379e+07	1.26606e+07	8.98159e+06	9.29772e+06	8.86798e+06	1.55888e+07	1.2982e+07	2.21541e+07	1.13965e+07	-0.958986	0.00202561	0.0169945	2.42831
NEG05179	8.32112e+06	4.8725e+06	6.82233e+06	7.76959e+06	6.07162e+06	1.01229e+07	4.17473e+06	2.96102e+06	3.16458e+06	2.96685e+06	5.20915e+06	4.32783e+06	7.33002e+06	3.8007e+06	-0.947553	0.00179416	0.015714	1.39568
NEG05188	7.22198e+07	2.77263e+07	6.8404e+07	6.45738e+07	5.92746e+07	1.09918e+08	226682	2.57806e+07	2.21441e+07	178036	5.21986e+07	4.52699e+07	6.70194e+07	2.42997e+07	-1.46364	0.0121436	0.0603985	4.50747
NEG05286	3.24562e+06	2.44258e+06	1.60308e+06	1.53695e+06	2.52282e+06	2.5345e+06	68449.5	366846	57298.4	488272	73912.3	76994.7	2.31426e+06	188629	-3.61693	1.5772e-05	0.000713728	1.11499
NEG05293	1.25146e+07	2.04615e+07	1.13818e+07	2.39379e+07	1.03422e+07	9.70851e+06	4.90539e+06	5.3166e+06	8.29822e+06	5.09708e+06	4.39627e+06	4.67956e+06	1.47244e+07	5.44886e+06	-1.43418	0.00410444	0.0280305	1.98826
NEG05304	5.62261e+06	4.13232e+06	6.02131e+06	5.97488e+06	5.19711e+06	7.61657e+06	3.23758e+06	2.10736e+06	147981	654121	120382	105131	5.7608e+06	1.06209e+06	-2.43936	6.03057e-05	0.00154909	1.66485
NEG05332	2.65836e+07	3.63458e+07	1.93307e+07	3.11675e+07	2.15798e+07	1.71527e+07	1.6645e+07	1.48934e+07	2.09126e+07	1.48004e+07	1.7966e+07	1.62589e+07	2.536e+07	1.69127e+07	-0.584444	0.0234528	0.0936684	1.70524
NEG05372	1.66208e+07	1.4665e+07	5.73975e+06	1.01973e+07	4.90722e+06	7.98886e+06	1.42935e+06	2.48052e+06	5.71451e+06	886481	3.70606e+06	2.21712e+06	1.00198e+07	2.73901e+06	-1.87113	0.00562622	0.0349094	1.77717
NEG05395	2.54527e+06	1.31778e+06	1.96403e+06	2.50635e+06	1.60269e+06	3.22618e+06	122262	82755.2	103581	71033.8	91550.1	87666.1	2.19372e+06	93141.4	-4.55781	2.48779e-05	0.000941137	1.11778
NEG05406	7.35881e+06	4.32257e+06	2.81992e+06	2.63325e+06	4.11644e+06	3.8169e+06	1.3554e+06	913351	1.96528e+06	1.01988e+06	1.88385e+06	1.39419e+06	4.17798e+06	1.42199e+06	-1.55489	0.00325468	0.023678	1.1624
NEG05445	4.1388e+06	4.91342e+06	2.33366e+06	4.51785e+06	2.30043e+06	1.86487e+06	915035	1.03928e+06	1.35283e+06	831558	1.19333e+06	1.29731e+06	3.34484e+06	1.10489e+06	-1.59803	0.00217418	0.0179277	1.01495
NEG05447	3.4802e+07	2.61389e+07	1.48055e+07	2.82742e+07	1.37827e+07	1.34664e+07	333578	912229	1.84103e+06	564897	824716	648057	2.18783e+07	854085	-4.67898	0.000209245	0.00357681	3.35945
NEG05453	4.13998e+06	5.08674e+06	2.37763e+06	4.588e+06	2.33699e+06	1.86511e+06	900859	39185.6	159530	822166	48140.2	1.26614e+06	3.39907e+06	539336	-2.65588	0.000738724	0.00863505	1.19364
NEG05456	1.39587e+06	985960	598345	1.1407e+06	570902	546317	7.82592e+06	7.95904e+06	60670.7	4.9462e+06	1.06203e+07	6.8684e+06	873015	6.38009e+06	2.8695	0.00391559	0.0271568	1.48998
NEG05478	3.09408e+07	2.28916e+07	1.31248e+07	2.52755e+07	1.2165e+07	1.21841e+07	1.72697e+06	1.34251e+06	1.82591e+06	1.06182e+06	2.02904e+06	1.68561e+06	1.94303e+07	1.61198e+06	-3.59141	0.000293252	0.00448947	3.08702
NEG05513	4.23657e+06	1.83254e+06	1.44802e+06	5.30638e+06	1.39097e+06	2.38267e+06	8.17478e+06	4.01953e+06	8.95234e+06	6.56242e+06	6.84726e+06	1.13434e+07	2.76619e+06	7.64995e+06	1.46755	0.0023687	0.0189314	1.5401
NEG05602	158998	1.03008e+07	107467	1.00986e+07	6.86675e+06	5.00033e+06	267198	212180	420493	246546	323285	254961	5.42215e+06	287444	-4.23752	0.020165	0.0853354	1.39212
NEG05624	3.94978e+06	3.04005e+06	4.62719e+06	1.79062e+06	3.96493e+06	2.6278e+06	484584	523940	775700	291371	1.88145e+06	287878	3.33339e+06	707487	-2.23622	0.000324448	0.00484499	1.1828
NEG05648	3.7657e+06	5.7266e+06	3.43129e+06	2.62973e+06	1.97673e+06	2.73553e+06	326444	375957	497401	255365	420419	407372	3.3776e+06	380493	-3.15006	0.000232543	0.00385909	1.22246
NEG05670	1.19157e+07	7.45067e+06	8.21524e+06	1.84531e+07	8.30639e+06	1.34097e+07	865707	530077	1.13804e+06	326386	987726	758281	1.12918e+07	767703	-3.87858	0.000118014	0.00243715	2.449
NEG05712	78773.4	4.74021e+06	5.07681e+06	149111	179998	120815	4.6012e+06	3.76194e+06	3.34516e+06	4.74736e+06	4.27935e+06	4.02517e+06	1.72429e+06	4.1267e+06	1.25899	0.041983	0.138971	1.00941
NEG05718	140040	368083	236325	492577	48883.1	319969	2.76299e+06	1.21674e+06	4.96736e+06	2.39165e+06	2.28915e+06	5.07902e+06	267646	3.11782e+06	3.54214	0.00125009	0.0122883	1.24558
NEG05746	8.36865e+06	2.53261e+07	5.162e+06	2.37617e+07	1.55769e+06	5.42187e+06	338532	538348	1.51819e+06	187480	622652	1.93399e+06	1.15997e+07	856533	-3.75943	0.028534	0.107684	1.92198
NEG05749	139342	296258	240796	486397	59024.1	267193	2.54199e+06	1.03123e+06	4.37636e+06	2.14398e+06	2.04302e+06	4.66392e+06	248169	2.80008e+06	3.49608	0.0014152	0.0133238	1.1726
NEG05765	0	0	0	245531	0	0	1.10449e+07	9.85727e+06	1.74184e+07	6.44334e+06	1.50192e+07	1.03773e+07	40921.9	1.16934e+07	8.15861	2.68009e-05	0.000984066	2.61428
NEG05767	0	0	0	5439.5	0	0	1.99037e+06	1.80985e+06	3.24063e+06	1.09687e+06	2.70725e+06	1.87736e+06	906.583	2.12039e+06	11.1916	4.1247e-05	0.00119351	1.11242
NEG05769	9.55096e+07	7.46022e+07	7.23689e+07	1.41191e+08	1.34208e+08	1.19764e+08	6.76464e+07	8.21483e+07	6.10004e+07	7.0847e+07	9.51317e+07	5.86937e+07	1.06274e+08	7.25779e+07	-0.550184	0.0308845	0.113271	3.90067
NEG05783	1.0566e+07	8.36273e+06	7.92005e+06	1.59911e+07	1.49742e+07	1.33945e+07	7.46649e+06	9.13039e+06	6.76523e+06	8.04232e+06	1.04947e+07	6.49354e+06	1.18681e+07	8.06545e+06	-0.557263	0.0321226	0.116782	1.30499
NEG05801	6.41632e+06	5.15567e+06	4.71407e+06	9.44305e+06	8.49259e+06	7.76787e+06	305355	5.7518e+06	4.35004e+06	46799.3	151052	197596	6.99826e+06	1.80044e+06	-1.95865	0.00248798	0.0195345	1.57561
NEG05821	4.14929e+06	4.89114e+06	2.59454e+06	2.69891e+06	1.41219e+06	2.5012e+06	705479	1.16414e+06	1.12279e+06	429865	744415	724190	3.04121e+06	815146	-1.89952	0.00173952	0.0154673	1.01191
NEG05831	1.09642e+07	8.55275e+06	8.58348e+06	1.16319e+07	6.85782e+06	1.14013e+07	6.48793e+06	5.56752e+06	5.59409e+06	4.89732e+06	7.84341e+06	7.19607e+06	9.66523e+06	6.26439e+06	-0.625629	0.00397538	0.0274191	1.32088
NEG05836	1.30868e+07	1.03192e+07	1.03048e+07	1.39479e+07	7.95285e+06	1.36534e+07	7.79333e+06	6.77836e+06	6.64474e+06	5.94316e+06	9.41427e+06	8.37241e+06	1.15442e+07	7.49104e+06	-0.623924	0.00436638	0.0292122	1.43667
NEG05847	5.81747e+06	5.43595e+06	5.20156e+06	5.85e+06	4.18419e+06	6.11288e+06	3.91426e+06	3.27674e+06	2.80579e+06	2.97007e+06	4.38435e+06	3.64391e+06	5.43367e+06	3.49919e+06	-0.634908	0.000413084	0.0057684	1.04369
NEG05889	3.26595e+07	3.69937e+07	2.07247e+07	4.04213e+07	2.35477e+07	1.90481e+07	1.44949e+07	1.59768e+07	1.94515e+07	8.54459e+06	1.42624e+07	1.51258e+07	2.88992e+07	1.46427e+07	-0.98085	0.00475402	0.0305924	2.48863
NEG05893	1.24474e+07	2.95478e+07	1.49791e+07	8.59318e+06	1.56136e+07	1.21763e+07	3.35669e+07	3.7049e+07	2.92305e+07	9.88718e+06	3.74657e+07	2.99901e+07	1.55596e+07	2.95316e+07	0.924457	0.0213085	0.0879362	2.43012
NEG05927	8.47992e+07	7.56207e+07	8.95601e+07	6.79847e+07	6.47447e+07	8.48774e+07	7.12482e+07	5.374e+07	6.00481e+07	5.95459e+07	6.7401e+07	7.66337e+07	7.79311e+07	6.47695e+07	-0.266886	0.034582	0.122998	2.28568
NEG05933	1.71677e+07	1.49468e+07	1.32593e+07	1.18095e+07	7.26469e+06	1.49964e+07	1.16782e+07	4.63138e+06	8.96701e+06	1.27814e+06	7.83564e+06	1.34133e+07	1.32407e+07	7.96728e+06	-0.732825	0.0452379	0.145896	1.37931
NEG05975	6.0359e+07	4.70864e+07	7.7028e+07	2.71066e+07	8.12095e+07	7.88525e+07	5.22599e+07	3.36179e+07	3.03765e+07	3.52134e+07	4.94247e+07	3.44015e+07	6.19403e+07	3.92157e+07	-0.659449	0.0388851	0.132707	3.0699
NEG05979	5.40643e+07	4.2541e+07	6.88042e+07	2.45368e+07	7.31308e+07	7.06193e+07	4.66e+07	2.99012e+07	2.6697e+07	3.17201e+07	4.39876e+07	3.08339e+07	5.56161e+07	3.49566e+07	-0.669936	0.0359617	0.126749	2.9434
NEG05992	6.63766e+06	5.13807e+06	8.63535e+06	2.99132e+06	9.01892e+06	8.8039e+06	5.86239e+06	3.69757e+06	3.25766e+06	3.89807e+06	5.43805e+06	3.83138e+06	6.87087e+06	4.33085e+06	-0.665841	0.0408392	0.136797	1.02449
NEG05993	6.56218e+06	5.1919e+06	8.34876e+06	2.89722e+06	8.8578e+06	8.50028e+06	5.53283e+06	3.68476e+06	3.23935e+06	3.80144e+06	5.22717e+06	3.62812e+06	6.72636e+06	4.18561e+06	-0.684387	0.0333856	0.120042	1.03457
NEG05994	2.41574e+07	1.89196e+07	3.09634e+07	1.03179e+07	3.29974e+07	3.22169e+07	2.10866e+07	1.32548e+07	1.18758e+07	1.422e+07	1.98645e+07	1.34364e+07	2.49288e+07	1.5623e+07	-0.674141	0.0421413	0.139031	1.95392
NEG06065	3.36098e+06	46758.5	3.14286e+06	4.06022e+06	2.92385e+06	2.66984e+06	62005.2	125941	78470.2	76539.1	86463.3	89100	2.70075e+06	86419.8	-4.96586	0.000940107	0.0102233	1.20149

## Sheet: Negative（PD-vs-PL）
Table S11 Differential metabolites
index	PL4	PL8	PL12	PL13	PL14	PL15	PD4	PD8	PD12	PD13	PD14	PD15	control_mean	case_mean	log2_FC(case_mean/control_mean)	fdr
NEG00002	7.44924e+07	6.57676e+07	8.43899e+07	102898316	7.59879e+07	8.58454e+07	2.15735e+08	1.65435e+08	2.33501e+08	1.8229e+08	146620062	1.80162e+08	8.15636e+07	187290380	1.19928	0.000393773
NEG00003	159902	127441	112614	157518	94235.9	65473.3	3.5302e+06	2.99452e+06	4.31254e+06	2.86501e+06	3.98683e+06	3.42805e+06	119531	3.51952e+06	4.87993	6.74e-06
NEG00004	2.97693e+06	3.33403e+06	1.27623e+06	3.05804e+06	3.0629e+06	4.82557e+06	1.32392e+07	1.23595e+07	3.87362e+07	1.0768e+07	1.75488e+07	1.26898e+07	3.08895e+06	1.75569e+07	2.50685	0.0216488
NEG00005	1580071108	1091459697	1745171179	1914264790	1255380158	1729138171	2413593020	2247813609	2647989497	2178125321	2057493824	2353718871	1552580851	2316455690	0.577251	0.00337938
NEG00006	1.35572e+08	4.25644e+07	8.0752e+07	111308061	7.84025e+07	4.72912e+07	1.75484e+08	1.2364e+08	2.32581e+08	1.38221e+08	1.31278e+08	192972893	8.26483e+07	1.65696e+08	1.00348	0.0142173
NEG00007	5.35912e+07	2.32077e+07	5.40688e+07	7.14825e+07	3.97087e+07	4.77915e+07	2.68453e+08	3.64685e+08	3.87631e+08	3.43668e+08	3.06209e+08	3.16441e+08	4.83084e+07	3.31181e+08	2.77727	6.06e-06
NEG00010	7.57366e+06	4.18212e+06	5.60722e+06	6.18894e+06	6.3015e+06	1.63756e+06	2.11383e+07	1.13849e+07	2.67931e+07	5.79057e+07	3.91783e+07	1.20001e+07	5.2485e+06	2.80667e+07	2.41888	0.0284861
NEG00011	4.31133e+07	3.27451e+07	5.17402e+07	5.46857e+07	3.51583e+07	5.02998e+07	6.29986e+07	6.00437e+07	6.99901e+07	6.26595e+07	5.57776e+07	6.4449e+07	4.46237e+07	6.26531e+07	0.489574	0.00685656
NEG00014	3.77984e+07	1.54957e+07	2.44404e+07	3.09256e+07	2.5237e+07	2.82324e+07	1.1876e+08	1.53274e+08	2.06736e+08	1.08803e+08	1.13409e+08	124224958	2.70216e+07	1.37534e+08	2.34761	0.000530442
NEG00015	2.56702e+06	2.96639e+06	3.65016e+06	3.16235e+06	3.54404e+06	7.82095e+06	2.48605e+07	3.08883e+07	2.78863e+07	2.00869e+07	1.59971e+07	1.37194e+07	3.95182e+06	2.22398e+07	2.49255	0.000921356
NEG00016	5.3285e+07	1.9364e+07	5.00572e+07	5.64455e+07	2.9398e+07	4.10591e+07	2.09558e+07	2.10714e+07	3.25535e+07	2.44549e+07	1.97377e+07	3.02653e+07	4.16015e+07	2.48398e+07	-0.743983	0.0538025
NEG00019	1.69867e+07	1.86696e+07	1.6345e+07	1.68291e+07	1.85834e+07	1.6135e+07	1.29927e+07	1.36069e+07	1.34083e+07	1.49004e+07	1.40625e+07	1.23312e+07	1.72581e+07	1.35503e+07	-0.34895	0.00087925
NEG00021	4.41863e+06	2.57152e+06	3.72719e+06	6.68623e+06	2.71477e+06	3.56736e+06	2.07518e+07	2.66355e+07	2.50268e+07	2.049e+07	1.60284e+07	1.38309e+07	3.94762e+06	2.04606e+07	2.37379	0.00031035
NEG00023	1.65973e+07	6.12163e+06	1.63115e+07	1.50662e+07	7.85252e+06	1.28728e+07	6.70095e+06	5.69381e+06	9.37228e+06	8.08332e+06	5.55373e+06	9.41361e+06	1.24703e+07	7.46961e+06	-0.739393	0.0604316
NEG00028	1.71434e+06	1.37096e+06	1.1276e+06	1.11852e+06	1.17397e+06	1.37146e+06	3.55253e+06	3.16237e+06	7.32961e+06	2.61832e+06	8.07006e+06	4.56399e+06	1.31281e+06	4.88281e+06	1.89506	0.0118274
NEG00033	3.94997e+07	2.55139e+07	4.43217e+07	6.07839e+07	3.79373e+07	2.50127e+07	4.49964e+08	5.86073e+08	7.6622e+08	2.69699e+08	5.37761e+08	4.23203e+08	3.88449e+07	5.05487e+08	3.70188	0.000671763
NEG00034	7.08045e+07	8.11404e+07	7.95783e+07	7.54543e+07	6.8376e+07	8.37029e+07	6.05334e+07	5.79599e+07	6.33529e+07	7.3631e+07	5.76425e+07	6.24603e+07	7.65094e+07	6.25967e+07	-0.289551	0.0090075
NEG00037	9.29742e+07	451431	281845933	1.83871e+08	3.78277e+08	3.29632e+08	1.2789e+08	6.73578e+07	520884	523882	6.00669e+07	7.70985e+07	2.11175e+08	5.55763e+07	-1.9259	0.0662725
NEG00038	5.01202e+06	2.17467e+06	2.72694e+06	2.8019e+06	1.58156e+06	1.53021e+06	3.88886e+06	5.73628e+06	1.2197e+07	1.81184e+06	1.14017e+07	6.28663e+06	2.63788e+06	6.88705e+06	1.3845	0.0732607
NEG00041	4.73288e+06	4.05614e+06	4.58619e+06	5.56663e+06	4.86235e+06	3.32866e+06	8.46444e+06	7.60441e+06	1.02437e+07	6.96704e+06	1.07132e+07	7.9162e+06	4.52214e+06	8.6515e+06	0.935944	0.00128406
NEG00042	1.74803e+06	751878	1.97753e+06	2.27375e+06	1.89391e+06	1.89711e+06	5.98778e+06	7.63059e+06	6.12326e+06	7.65522e+06	4.74194e+06	5.27478e+06	1.75704e+06	6.23559e+06	1.82738	0.000214472
NEG00044	533964	370400	404652	73545.3	599265	629990	1.64211e+06	3.67069e+06	1.33261e+07	4.89091e+06	5.79361e+06	3.48468e+06	435303	5.46802e+06	3.65093	0.0326566
NEG00048	2.6727e+07	3.27156e+07	2.48442e+07	2.88957e+07	3.33994e+07	5.16222e+07	1.74441e+07	1.94932e+07	1.59924e+07	2.90865e+07	2.0076e+07	1.23579e+07	3.3034e+07	1.9075e+07	-0.792268	0.0307166
NEG00050	5.97663e+07	4.12154e+07	8.10842e+07	8.69705e+07	6.23025e+07	4.39558e+07	347947899	285604080	3.49136e+08	2.29717e+08	3.23829e+08	3.34378e+08	6.25491e+07	3.11769e+08	2.31741	2.45e-05
NEG00054	1.85176e+06	609209	1.4443e+06	1.89013e+06	885764	862334	9.70068e+06	3.64749e+06	1.29643e+07	3.0725e+06	9.70263e+06	1.05939e+07	1.25725e+06	8.28025e+06	2.7194	0.0070956
NEG00056	4.92536e+07	1.99248e+07	4.41687e+07	4.87661e+07	2.78293e+07	3.4373e+07	1.93928e+08	1.35134e+08	2.51585e+08	1.25884e+08	165552338	2.5988e+08	3.73859e+07	1.88661e+08	2.33523	0.000937323
NEG00057	2.09849e+07	1.22631e+07	2.46724e+07	1.99205e+07	1.30192e+07	2.77746e+07	3.17071e+07	4.09682e+07	4.40114e+07	2.4731e+07	3.75885e+07	4.61052e+07	1.97725e+07	3.75186e+07	0.924111	0.00700671
NEG00058	1.01281e+07	4.22081e+06	8.94787e+06	1.33279e+07	7.04464e+06	7.67256e+06	3.69803e+07	2.58911e+07	4.80442e+07	2.68048e+07	3.14471e+07	5.06102e+07	8.55698e+06	3.66296e+07	2.09784	0.00105258
NEG00065	1677923456	6.6513e+08	1845728103	2432164554	1297353426	1480202771	6.56948e+08	4.6524e+08	8.23515e+08	8.07027e+08	5.45945e+08	8.76317e+08	1566417033	6.95832e+08	-1.17066	0.0175176
NEG00071	3.88887e+06	803646	2.96772e+06	3.53601e+06	1.67601e+06	1.81494e+06	1.21587e+07	1.29031e+07	1.51317e+07	1.15169e+07	1.0958e+07	1.53086e+07	2.44787e+06	1.29962e+07	2.40849	2.9e-05
NEG00073	3.80487e+06	858586	2.6085e+06	3.40237e+06	1.37173e+06	1.79248e+06	1.89621e+07	1.88334e+07	2.95456e+07	1.64497e+07	2.26953e+07	2.40769e+07	2.30642e+06	2.17605e+07	3.23798	8.22e-05
NEG00076	769691	150253	742657	927914	425414	180478	8.60064e+06	3.74236e+06	9.91656e+06	2.73287e+06	1.05594e+07	7.88436e+06	532735	7.23937e+06	3.76438	0.00315446
NEG00077	98273.8	8542.95	63518.9	146443	26161.3	47587.4	4.03978e+06	7.39167e+06	7.50999e+06	4.33337e+06	3.10426e+06	4.59455e+06	65087.9	5.16227e+06	6.30947	0.000678225
NEG00164	7.43552e+07	8.62457e+07	2.93607e+07	2.5183e+07	4.23254e+07	3.57768e+07	3.00257e+07	3.07536e+07	2.55621e+07	1.45045e+07	2.37852e+07	2.02936e+07	4.88745e+07	2.41541e+07	-1.01681	0.0824255
NEG00185	2.10695e+07	2.40958e+07	1.85377e+07	1.29808e+07	2.40545e+07	1.79907e+07	1.14535e+07	1.60876e+07	1.47099e+07	1.35215e+07	1.78614e+07	1.34614e+07	1.97882e+07	1.45159e+07	-0.447006	0.049346
NEG00238	4.03693e+07	4.4596e+07	4.55785e+07	4.5182e+07	4.34545e+07	4.75162e+07	3.80501e+07	3.57742e+07	3.75383e+07	4.06551e+07	3.58904e+07	3.7173e+07	4.44494e+07	3.75135e+07	-0.244754	0.00174035
NEG00408	2.05547e+07	2.38224e+07	2.18365e+07	2.09936e+07	2.40504e+07	2.26673e+07	1.93147e+07	1.8254e+07	1.87651e+07	2.14478e+07	1.86553e+07	1.7832e+07	2.23208e+07	1.90448e+07	-0.228989	0.00792366
NEG00459	1.6992e+07	1.98085e+07	1.65771e+07	1.55224e+07	2.00958e+07	1.72542e+07	1.43814e+07	1.45444e+07	1.4114e+07	1.54514e+07	1.49379e+07	1.3014e+07	1.77083e+07	1.44072e+07	-0.29764	0.00933252
NEG00473	2.88799e+07	3.28274e+07	2.96412e+07	2.82392e+07	3.32531e+07	3.10604e+07	2.63726e+07	2.54883e+07	2.57526e+07	2.83545e+07	2.64024e+07	2.40694e+07	3.06502e+07	2.60733e+07	-0.233322	0.00565333
NEG00502	2.67462e+07	3.12306e+07	2.47901e+07	2.21099e+07	3.22243e+07	2.48371e+07	1.90843e+07	2.11137e+07	1.8737e+07	2.31178e+07	2.19147e+07	1.72351e+07	2.69897e+07	2.02004e+07	-0.418023	0.0140636
NEG00548	2.00083e+06	884850	1.46234e+06	1.6128e+06	1.20683e+06	664531	5.08128e+06	4.73735e+06	7.34915e+06	3.03677e+06	6.21447e+06	5.15007e+06	1.30536e+06	5.26151e+06	2.01103	0.000943402
NEG00592	2.04201e+07	2.43048e+07	2.08934e+07	1.97689e+07	2.31649e+07	2.19692e+07	1.64824e+07	1.76165e+07	1.80541e+07	2.15009e+07	1.79578e+07	1.67769e+07	2.17536e+07	1.80648e+07	-0.268072	0.0147924
NEG00635	2.53773e+07	2.72016e+07	2.69129e+07	2.32866e+07	2.69972e+07	2.59407e+07	2.06054e+07	2.18943e+07	2.13128e+07	2.41041e+07	2.17214e+07	1.89751e+07	2.59527e+07	2.14355e+07	-0.275883	0.00346535
NEG00726	7.73309e+07	8.85512e+07	8.22196e+07	7.84494e+07	9.15583e+07	8.03034e+07	7.18254e+07	6.48748e+07	6.05397e+07	7.3944e+07	7.57669e+07	6.54004e+07	8.30688e+07	6.87252e+07	-0.273468	0.00728216
NEG00748	3.86764e+07	4.09428e+07	4.09631e+07	3.73794e+07	4.12682e+07	3.92068e+07	3.30725e+07	3.16539e+07	3.03225e+07	3.37841e+07	3.51792e+07	3.05799e+07	3.97395e+07	3.2432e+07	-0.293154	0.000475694
NEG00753	1.24689e+08	1.29772e+08	1.31949e+08	1.18199e+08	1.3122e+08	1.25347e+08	1.04887e+08	1.01517e+08	9.88953e+07	1.07232e+08	1.13452e+08	9.63698e+07	126862646	1.03726e+08	-0.290494	0.000562464
NEG00760	4.40395e+07	418265	3.90779e+07	426054	4.3376e+07	3.81029e+07	183887	322808	336832	281327	354498	233356	2.75734e+07	285451	-6.59389	0.0265196
NEG00786	1.54668e+07	1.80858e+07	1.88153e+07	1.7552e+07	2.00442e+07	1.8466e+07	1.45933e+07	1.37739e+07	1.46978e+07	1.57516e+07	1.51076e+07	1.34797e+07	1.80717e+07	1.45673e+07	-0.310996	0.00348178
NEG00799	3.23745e+07	3.49942e+07	3.80885e+07	4.00458e+07	3.32923e+07	4.04005e+07	3.35694e+07	3.00168e+07	3.26276e+07	3.53747e+07	3.08178e+07	3.28265e+07	3.65326e+07	3.25388e+07	-0.167024	0.067265
NEG00801	7.14498e+07	8.16274e+07	7.18776e+07	6.98713e+07	8.19838e+07	7.49302e+07	5.94842e+07	5.72608e+07	3.66785e+07	6.91959e+07	6.23991e+07	5.61848e+07	7.529e+07	5.68672e+07	-0.404862	0.0131807
NEG00802	4453504294	5144376539	4311992971	3996772774	5076328907	4334915182	3615101393	3578607382	3572855301	4001695450	3967013687	3204020925	4552981778	3656549023	-0.316329	0.00916234
NEG00804	4.09006e+07	4.62359e+07	3.8751e+07	3.57494e+07	4.61917e+07	3.83971e+07	1.15691e+08	1.15448e+08	3.1849e+07	1.29548e+08	3.55922e+07	1.02757e+08	4.10376e+07	8.84809e+07	1.10842	0.0509495
NEG00805	4.87003e+07	5.69969e+07	4.64111e+07	4.1569e+07	5.38131e+07	4.75219e+07	3.57067e+07	3.70476e+07	3.63795e+07	4.40494e+07	4.20541e+07	3.39605e+07	4.91687e+07	3.81996e+07	-0.364181	0.00983577
NEG00806	5.61694e+08	649700172	5.43405e+08	5.03078e+08	6.40438e+08	5.46825e+08	4.54577e+08	4.51411e+08	4.53069e+08	5.05388e+08	5.02985e+08	4.04343e+08	5.7419e+08	4.61962e+08	-0.313754	0.0100084
NEG00807	4.92112e+08	5.78006e+08	4.65188e+08	4.17172e+08	547866634	4.75828e+08	3.59737e+08	3.68266e+08	3.70075e+08	4.36929e+08	420898346	3.36585e+08	4.96029e+08	3.82082e+08	-0.376543	0.00955774
NEG00809	106337167	1.24813e+08	1.01515e+08	9.08725e+07	1.18809e+08	103751852	7.77098e+07	8.04481e+07	8.04944e+07	9.42113e+07	9.03077e+07	7.26217e+07	1.07683e+08	8.26322e+07	-0.382017	0.00778633
NEG00810	2.49431e+08	2.90509e+08	2.42709e+08	224307901	2.83717e+08	244961968	2.04689e+08	2.03371e+08	1.99954e+08	2.24388e+08	2.25464e+08	1.79347e+08	2.55939e+08	2.06202e+08	-0.311742	0.0102203
NEG00812	2.61502e+07	3.07281e+07	2.41716e+07	2.18033e+07	2.90133e+07	2.52404e+07	1.91753e+07	1.94641e+07	1.97581e+07	2.29222e+07	2.2285e+07	1.75527e+07	2.61845e+07	2.01929e+07	-0.374865	0.0115396
NEG00814	2.87057e+07	3.43046e+07	2.4121e+07	2.04147e+07	3.36584e+07	2.42194e+07	1.47525e+07	1.91604e+07	1.76172e+07	2.39232e+07	2.1881e+07	1.55353e+07	2.75706e+07	1.88116e+07	-0.55151	0.0246673
NEG00817	1.68584e+08	1.90728e+08	1.68889e+08	1.58077e+08	1.76823e+08	1.75439e+08	1.42086e+08	1.26904e+08	1.37588e+08	1.61167e+08	1.44362e+08	8.95863e+07	1.7309e+08	1.33615e+08	-0.373434	0.0145086
NEG00823	3.9183e+07	4.30894e+07	4.59025e+07	4.57617e+07	3.88911e+07	4.74093e+07	3.86647e+07	3.26107e+07	4.05903e+07	4.09393e+07	3.59221e+07	3.77049e+07	4.33728e+07	3.77387e+07	-0.200748	0.0387948
NEG00826	3.15863e+07	3.73425e+07	2.79149e+07	2.42146e+07	3.52732e+07	2.81764e+07	2.04418e+07	2.22367e+07	2.22454e+07	2.64264e+07	2.66079e+07	1.9353e+07	3.07513e+07	2.28852e+07	-0.426233	0.021403
NEG00828	1.30747e+07	15347670	1.10121e+07	9.15375e+06	1.47889e+07	1.10929e+07	6.62477e+06	8.30579e+06	7.81128e+06	1.08019e+07	9.98148e+06	7.08601e+06	1.24117e+07	8.43521e+06	-0.557201	0.0210563
NEG00831	9.43982e+07	1.11807e+08	8.48838e+07	7.60208e+07	1.09155e+08	8.44289e+07	5.96598e+07	6.73154e+07	6.58742e+07	8.16535e+07	8.14619e+07	5.64946e+07	9.3449e+07	6.87432e+07	-0.442961	0.0203498
NEG00839	1.3975e+07	1.72597e+07	1.32778e+07	1.18131e+07	1.69326e+07	1.3431e+07	9.53578e+06	1.00294e+07	1.01209e+07	1.20195e+07	1.26374e+07	5.65918e+06	1.44482e+07	1.00004e+07	-0.530838	0.0215333
NEG00852	3.02847e+07	4.21482e+07	3.03006e+07	2.93789e+07	3.6094e+07	3.08873e+07	2.53758e+07	2.49069e+07	2.5013e+07	2.81036e+07	2.73139e+07	2.50084e+07	3.31823e+07	2.59536e+07	-0.354478	0.0193874
NEG00866	1.24205e+08	144105602	1.25744e+08	1.35642e+08	1.56131e+08	1.26312e+08	1.01815e+08	1.06402e+08	1.05137e+08	1.26958e+08	1.09869e+08	1.09242e+08	1.35357e+08	1.09904e+08	-0.300526	0.00919138
NEG00943	3.04131e+07	2.94297e+07	2.35455e+07	4.69956e+07	4.97716e+07	2.9484e+07	4.91715e+06	3.46059e+07	1.55153e+07	1.98977e+07	2.71399e+07	1.52849e+07	3.49399e+07	1.95602e+07	-0.836959	0.0620206
NEG00954	1.04424e+07	1.13041e+07	1.10382e+07	1.03819e+07	1.09059e+07	1.08434e+07	1.31352e+06	8.21563e+06	8.8303e+06	1.01718e+07	2.27146e+06	8.37624e+06	1.08193e+07	6.52983e+06	-0.728493	0.0434026
NEG01003	4.51561e+07	2.70016e+07	1.62728e+07	1.99779e+07	2.50592e+07	2.22245e+07	752039	1.68648e+07	1.42752e+07	1.66182e+07	1.56625e+07	9.02731e+06	2.59487e+07	1.22e+07	-1.08878	0.0418066
NEG01051	7.40247e+07	3.69985e+07	6.02138e+07	5.13551e+07	4.261e+07	2.95348e+07	4.03599e+07	3.48054e+07	2.19109e+07	2.67449e+07	3.57964e+07	1.3559e+07	4.91228e+07	2.88628e+07	-0.767184	0.0564144
NEG01055	5.1481e+07	3.05739e+07	2.29723e+07	4.50254e+07	3.83462e+07	2.40202e+07	1.49884e+07	3.46538e+07	1.45522e+07	1.68108e+07	2.05071e+07	2.28711e+06	3.54032e+07	1.72999e+07	-1.03312	0.0405691
NEG01088	8.36671e+07	1.16704e+08	1.1393e+08	110677425	1.12799e+08	9.29103e+07	7.83782e+07	8.48739e+07	6.95297e+07	8.57572e+07	8.48677e+07	8.5948e+07	1.05115e+08	8.15591e+07	-0.366045	0.0113656
NEG01102	1.88495e+07	8.50904e+06	1.32908e+07	1.22816e+07	1.3827e+07	6.39803e+06	1.04761e+07	7.6719e+06	4.29517e+06	8.0138e+06	7.50016e+06	5.61778e+06	1.21926e+07	7.26248e+06	-0.747476	0.0657686
NEG01130	55183.5	169865	124225	79954.2	158250	30578.7	3.48322e+06	4.2168e+06	3.65475e+06	2.14042e+06	3.73809e+06	1.91055e+06	103009	3.19064e+06	4.953	0.000272332
NEG01133	2.48573e+06	3.70104e+06	3.32365e+06	3.60472e+06	4.18008e+06	1.81223e+06	404751	282498	516506	328185	513267	480161	3.18458e+06	420895	-2.91957	0.000339989
NEG01134	4.96453e+06	7.29835e+06	6.49364e+06	7.3884e+06	8.92615e+06	3.7765e+06	985163	837621	1.14752e+06	685896	1.51387e+06	1.64898e+06	6.4746e+06	1.13651e+06	-2.51018	0.000601641
NEG01152	4.43057e+08	3.55769e+08	2.52607e+08	343209531	4.39425e+08	4.7031e+08	245963128	3.14343e+08	1.33008e+08	3.13763e+08	375658248	2.15006e+08	3.84063e+08	2.6629e+08	-0.528343	0.0723873
NEG01157	1009009142	5.78065e+08	5.27775e+08	6.96345e+08	6.27154e+08	5.73304e+08	3.45522e+08	1.38666e+08	141069189	149219735	4.34563e+08	5.53682e+08	6.68609e+08	2.93787e+08	-1.18639	0.0139727
NEG01176	199568	250542	199947	428559	435113	73909.6	3.3354e+06	3.46895e+06	3.41052e+06	2.46795e+06	4.35718e+06	2.28814e+06	264606	3.22136e+06	3.60575	0.000101169
NEG01270	1.74958e+06	546155	1.70476e+06	1.94215e+06	897890	1.35403e+06	8.91203e+06	9.55993e+06	1.11315e+07	8.13413e+06	7.62675e+06	1.13466e+07	1.36576e+06	9.45183e+06	2.79089	2.48e-05
NEG01289	8.48622e+07	1.02797e+08	7.59545e+07	6.13571e+07	1.14753e+08	7.7086e+07	6.34156e+07	7.20062e+07	5.81296e+07	7.54671e+07	7.5929e+07	5.31245e+07	8.61349e+07	6.63453e+07	-0.376603	0.0938997
NEG01295	3.57646e+06	2.24273e+06	3.47393e+06	3.77943e+06	2.37225e+06	5.01022e+06	5.83623e+06	7.46025e+06	8.02444e+06	4.45266e+06	6.90129e+06	8.58869e+06	3.40917e+06	6.87726e+06	1.01241	0.00463243
NEG01307	1.56376e+07	1.12102e+07	1.27253e+07	1.90571e+07	1.30923e+07	1.07029e+07	2.37115e+07	1.89914e+07	2.47451e+07	2.68876e+07	2.50537e+07	2.96227e+07	1.37376e+07	2.48353e+07	0.854269	0.0016189
NEG01308	1.89602e+07	1.75154e+07	1.75044e+07	1.77295e+07	1.58337e+07	1.90606e+07	1.23804e+07	1.21701e+07	1.27523e+07	1.39947e+07	1.19044e+07	1.28634e+07	1.77673e+07	1.26775e+07	-0.48695	0.000139713
NEG01335	1.35194e+06	382491	959459	691114	712202	1.1208e+06	1.4401e+07	8.77575e+06	1.30372e+07	8.34689e+06	8.78514e+06	1.0049e+07	869667	1.05658e+07	3.6028	0.000117562
NEG01340	4.83368e+06	1.80254e+06	3.04005e+06	3.07941e+06	2.32695e+06	4.09092e+06	4.75454e+07	2.88568e+07	4.30342e+07	2.67854e+07	2.86037e+07	3.28466e+07	3.19559e+06	3.4612e+07	3.43712	0.00015241
NEG01354	4.17383e+06	3.65448e+06	3.17475e+06	5.05514e+06	4.38629e+06	2.26111e+06	6.46467e+06	7.58212e+06	7.51621e+06	7.64071e+06	6.26841e+06	6.7683e+06	3.78427e+06	7.04007e+06	0.895576	0.000625761
NEG01357	4.78705e+06	1.86139e+07	1.64061e+07	8.73599e+06	4.45603e+06	1.06277e+07	1.53933e+06	3.96553e+06	6.98402e+06	4.23385e+06	4.4786e+06	5.02721e+06	1.06045e+07	4.37142e+06	-1.27849	0.0656852
NEG01372	1.47673e+07	1.42829e+07	3.25493e+06	4.72757e+06	1.69063e+07	6.37402e+06	2.64457e+06	3.69786e+06	5.09772e+06	3.93611e+06	4.21191e+06	3.49645e+06	1.00522e+07	3.84744e+06	-1.38554	0.0608434
NEG01401	3.84649e+06	1.25598e+06	7.95128e+06	4.94237e+06	2.55702e+06	6.02581e+06	1.09698e+06	284974	1.16646e+06	660427	695470	1.3337e+06	4.42982e+06	873002	-2.34319	0.0158703
NEG01414	1.57664e+06	445409	1.46561e+06	2.53829e+06	840678	1.29489e+06	8.56381e+06	5.49623e+06	1.05088e+07	5.3235e+06	5.80503e+06	1.10629e+07	1.36025e+06	7.79338e+06	2.51837	0.00150916
NEG01431	8.43068e+06	4.41466e+06	8.49551e+06	9.86109e+06	7.80155e+06	7.73506e+06	3.56684e+06	2.78989e+06	3.89864e+06	5.07132e+06	3.37128e+06	4.22546e+06	7.78976e+06	3.82057e+06	-1.02779	0.00356607
NEG01444	1.21216e+07	6.7217e+06	1.24861e+07	1.49678e+07	1.17706e+07	1.19218e+07	5814341	4.06602e+06	5.86112e+06	7.46299e+06	5.10294e+06	6.29774e+06	1.16649e+07	5.76752e+06	-1.01615	0.00344832
NEG01450	1.25983e+07	5.11816e+06	1.35337e+07	1.79436e+07	1.10734e+07	1.13433e+07	4.93415e+06	4.11264e+06	6.13352e+06	6.07514e+06	4.68642e+06	6.76074e+06	1.19351e+07	5.45044e+06	-1.13076	0.0133019
NEG01452	2.09258e+07	9.83833e+06	2.32827e+07	2.93387e+07	1.82109e+07	2.06801e+07	9.13007e+06	5.51256e+06	9.51313e+06	1.16869e+07	7.53509e+06	1.07878e+07	2.03794e+07	9027587	-1.1747	0.00844211
NEG01454	3.14618e+07	1.7624e+07	3.33382e+07	4.06615e+07	3.04537e+07	3.08977e+07	1.52721e+07	1.08454e+07	1.54796e+07	1.86061e+07	1.28753e+07	1.67454e+07	3.07395e+07	1.49706e+07	-1.03796	0.0037424
NEG01456	2.07302e+08	9.9257e+07	2.28731e+08	2.82506e+08	1.83249e+08	1.97488e+08	9.72121e+07	6.20441e+07	9.83962e+07	121929215	7.51999e+07	108091835	1.99756e+08	9.38122e+07	-1.09039	0.00892422
NEG01457	9.09193e+07	4.40038e+07	1.00356e+08	1.21428e+08	8.12629e+07	8.68196e+07	3.99209e+07	2.70988e+07	4.3813e+07	5.24275e+07	3.25449e+07	4.72244e+07	8.7465e+07	4.05049e+07	-1.11061	0.00733903
NEG01461	3.11995e+07	1.23336e+07	3.4755e+07	4.62001e+07	2.344e+07	2.76375e+07	1.19379e+07	8.30893e+06	1.50399e+07	1.5468e+07	1.00333e+07	1.61553e+07	2.92609e+07	1.28239e+07	-1.19014	0.0192751
NEG01464	3.32578e+08	1.29467e+08	367618968	4.83956e+08	2.55256e+08	2.93056e+08	1.28852e+08	9.10279e+07	1.6335e+08	1.59771e+08	1.07605e+08	172042729	310321950	1.37108e+08	-1.17845	0.0182465
NEG01468	2.95152e+07	1.18021e+07	3.22259e+07	4.28445e+07	2.39109e+07	2.61216e+07	1.17961e+07	7.86111e+06	1.38384e+07	1.50702e+07	9.98888e+06	1.51965e+07	2.77367e+07	1.22919e+07	-1.17409	0.0160185
NEG01476	1.54192e+07	1.72622e+07	9.42646e+06	1.69724e+07	1.75531e+07	8.42535e+06	6.16679e+06	6.32777e+06	3.4151e+06	8.00201e+06	862642	3.55464e+06	1.41765e+07	4.72149e+06	-1.58618	0.00425064
NEG01505	7.9063e+06	7.48452e+06	2.35616e+07	2.48731e+07	2.3274e+07	2.63709e+07	8.49731e+06	3.21489e+06	1.15278e+07	9.40365e+06	5.4776e+06	1.87191e+07	1.89117e+07	9.47339e+06	-0.99733	0.0921531
NEG01507	1532888351	3361464904	1652268930	1544022498	3092783134	2984650282	1188256900	9.54701e+08	1153616301	1611167441	1269062286	1212057211	2361346350	1231476837	-0.93922	0.0290675
NEG01514	1.48711e+07	8.44327e+06	1.33021e+07	1.32794e+07	1.116e+07	9.63513e+06	1.60537e+07	1.20986e+07	1.84207e+07	1.40869e+07	1.47599e+07	1.81852e+07	1.17818e+07	1.56008e+07	0.405061	0.0495948
NEG01516	3.12625e+07	1.81906e+07	2.7843e+07	2.75349e+07	2.43998e+07	1.92924e+07	3.35303e+07	2.4377e+07	3.80827e+07	2.85526e+07	3.1419e+07	3.82864e+07	2.47539e+07	3.23747e+07	0.38721	0.0654739
NEG01526	4.97395e+07	8.40006e+07	4.06627e+07	3.48371e+07	7.54531e+07	4.31066e+07	3.14369e+07	1.98969e+07	2.98683e+07	3.63639e+07	2.74323e+07	2.89151e+07	5.46333e+07	2.89856e+07	-0.914445	0.0326401
NEG01540	3.69662e+08	8.38981e+08	4.05647e+08	3.77293e+08	4.61873e+08	7.47396e+08	3.05899e+08	287268550	2.85994e+08	3.77567e+08	7.38629e+07	2.89974e+08	5.33475e+08	2.70094e+08	-0.981958	0.042581
NEG01543	1.4715e+08	1.0061e+08	1.52853e+08	8.22073e+07	2.69127e+08	9.72362e+07	6.20444e+07	5.49439e+07	5.6008e+07	6.88141e+07	5.40048e+07	4.80076e+07	141530582	5.73038e+07	-1.30441	0.0334587
NEG01573	2.9e+07	3.0333e+07	2.79204e+07	3.03524e+07	3.29693e+07	3.51331e+07	2.08035e+07	2.52007e+07	2.2686e+07	2.42535e+06	2.78005e+07	2.28569e+07	3.09514e+07	2.02955e+07	-0.608844	0.0453535
NEG01597	96798	122629	162635	273461	174841	106386	5.95225e+06	3.71493e+06	7.17718e+06	4.23454e+06	5.1645e+06	9.12827e+06	156125	5.89528e+06	5.23879	0.000569731
NEG01612	8.10671e+06	5.26029e+06	6.1715e+06	8.35709e+06	5.69777e+06	4.37904e+06	3.0575e+06	3.2356e+06	2.98024e+06	3.15912e+06	3.26077e+06	3.45804e+06	6.32873e+06	3.19188e+06	-0.987511	0.0039745
NEG01627	970022	996045	1.95165e+06	1.95371e+06	238579	1.14517e+06	1.32791e+07	7.84192e+06	8.22589e+06	3.15778e+06	2.33866e+06	5.42841e+06	1.2092e+06	6.71196e+06	2.47269	0.0215305
NEG01628	3.93661e+06	1.27057e+06	3.09849e+06	3.72835e+06	1.78877e+06	2.58268e+06	1.57142e+07	1.78667e+07	1.89909e+07	1.75145e+07	1.07378e+07	1.15763e+07	2.73425e+06	1.54001e+07	2.49372	0.000187955
NEG01633	6.27017e+07	5.15205e+07	7.98212e+07	7.81793e+07	5.28459e+07	7.60106e+07	7.73211e+07	7.52735e+07	9.29205e+07	8.24943e+07	7.56507e+07	8.28435e+07	6.68465e+07	8.10839e+07	0.278563	0.0737517
NEG01634	233202	589842	366939	641615	433811	828260	3.10703e+06	4.82547e+06	4.10377e+06	2.05888e+06	3.71519e+06	4.03899e+06	515611	3.64155e+06	2.8202	0.00031035
NEG01635	1.49615e+08	1.24383e+08	1.95045e+08	1.86917e+08	1.2755e+08	1.81056e+08	1.88702e+08	2.16297e+08	2.23109e+08	2.00506e+08	1.74328e+08	2.01224e+08	1.60761e+08	2.00694e+08	0.320082	0.046959
NEG01636	279071	0	277377	378829	165358	117047	3.01542e+06	3.81513e+06	3.93147e+06	3.56681e+06	2.13277e+06	2.09242e+06	202947	3.09234e+06	3.92952	0.000196681
NEG01637	1.60584e+07	1.25713e+07	1.71745e+07	1.84029e+07	1.39587e+07	1.6713e+07	2.02924e+07	1.98133e+07	2.35295e+07	2.01442e+07	1.86383e+07	2.14162e+07	1.58131e+07	2.0639e+07	0.384248	0.00663587
NEG01645	1.41604e+06	689843	1.20168e+06	1.24943e+06	731287	785231	1.61049e+07	2.52063e+07	2.85999e+07	9.87342e+06	2.18846e+07	2.89853e+07	1.01225e+06	2.17758e+07	4.42708	0.000687536
NEG01649	2.18736e+07	1.45977e+07	2.43553e+07	2.65584e+07	1.72879e+07	2.40571e+07	3.2382e+07	3.10432e+07	3.7568e+07	3.20379e+07	2.85741e+07	3.29514e+07	2.1455e+07	3.24261e+07	0.595841	0.00351277
NEG01651	2.73983e+08	1.9486e+08	3.04653e+08	3.34604e+08	2.20133e+08	3.02332e+08	407890767	3.93829e+08	4.67012e+08	3.84249e+08	3.61245e+08	4.13625e+08	2.71761e+08	4.04642e+08	0.574307	0.00314778
NEG01657	7.6782e+06	5.3907e+06	9.03691e+06	9.55715e+06	6.174e+06	8.89379e+06	1.14271e+07	1.0774e+07	1.29269e+07	1.12421e+07	9.7291e+06	1.17214e+07	7.78846e+06	1.13034e+07	0.537352	0.00666049
NEG01691	413404	437653	349380	421421	371136	343248	4.61841e+06	6.4139e+06	5212553	2.0203e+06	5.20208e+06	4.57391e+06	389374	4.67353e+06	3.58528	0.000501181
NEG01698	6.52482e+06	4.76537e+06	5.95693e+06	1.52448e+06	3.97407e+06	8.07727e+06	339941	1.08423e+06	1.22658e+06	910922	2.28536e+06	277254	5.13716e+06	1.02071e+06	-2.33139	0.00735105
NEG01705	6.87369e+06	911955	2.17369e+06	3.32508e+06	4.35122e+06	2.10142e+06	2.03854e+07	2.16946e+07	3.06938e+07	1.24549e+07	2.65739e+07	2.05415e+07	3.28951e+06	2.20573e+07	2.74531	0.00056348
NEG01724	943175	277159	864275	1.06184e+06	418772	273338	5.32997e+06	5.8229e+06	8.69792e+06	2.92685e+06	7.39679e+06	5.83802e+06	639760	6.00207e+06	3.22986	0.000766911
NEG01727	1.82283e+07	1.46159e+07	1.90709e+07	1.95965e+07	2.09931e+07	2.14763e+07	7.85857e+06	9.58645e+06	1.81458e+07	1.94653e+07	8.73784e+06	1.10343e+07	1.89968e+07	1.24714e+07	-0.607139	0.0400668
NEG01741	1.4821e+07	1.68669e+07	1.81355e+07	1.54555e+07	1.44105e+07	1.81186e+07	1.10562e+07	9.45181e+06	1.21634e+07	1.45489e+07	9.06487e+06	1.07615e+07	1.63013e+07	1.11745e+07	-0.544784	0.00375249
NEG01743	69829.2	0	30903.9	46310.3	13418.6	36651	943052	2.99283e+06	8.63324e+06	594575	2.04684e+06	5.51297e+06	32852.2	3.45392e+06	6.7161	0.0482357
NEG01807	1.80989e+06	557025	1.76426e+06	1.83628e+06	993712	1.15671e+06	6.44738e+06	4.91007e+06	9.28006e+06	5.26445e+06	5.57094e+06	8.66457e+06	1.35298e+06	6.68958e+06	2.30578	0.000670182
NEG01816	1.35484e+07	1.48937e+07	1.49929e+07	1.45326e+07	1.48754e+07	1.58703e+07	1.19851e+07	2.83059e+06	1.20002e+07	1.41615e+07	1.12205e+07	1.19351e+07	1.47856e+07	1.06888e+07	-0.468085	0.0663917
NEG01825	40073.2	49234.4	81770.9	59099.6	25217	41285.3	3.27261e+06	2.20402e+06	4.11863e+06	2.57915e+06	3.55296e+06	5.58151e+06	49446.7	3.55148e+06	6.1664	0.000530442
NEG01829	950216	319656	933582	994910	454005	565512	4.5092e+06	3.17043e+06	5.92179e+06	2.88973e+06	3.86647e+06	6.13618e+06	702980	4.41563e+06	2.65106	0.000828994
NEG01830	1.00513e+07	4.21506e+06	9.82237e+06	1.07457e+07	6.26832e+06	7.06473e+06	4.26685e+07	2.99321e+07	5.50626e+07	2.72499e+07	3.6026e+07	5.70858e+07	8.02791e+06	4.13375e+07	2.36435	0.000931723
NEG01848	2.13026e+06	840787	2.32667e+06	2.4283e+06	1.32416e+06	1.15854e+06	2.29184e+07	1.93612e+07	2.25582e+07	1.75823e+07	1.0115e+06	1.50472e+06	1.70145e+06	1.4156e+07	3.05658	0.0334266
NEG01890	82689.1	5194.04	128354	145917	26378.8	55549	1.00821e+07	2.21833e+06	7.16917e+06	629754	7.71613e+06	2.42763e+06	74013.8	5.04052e+06	6.08964	0.0245912
NEG01892	1.76527e+06	1.50223e+06	1.37954e+06	2.37899e+06	1.86948e+06	545449	4.82326e+06	5.00192e+06	7.04345e+06	2.31049e+06	4.59181e+06	2.68982e+06	1.57349e+06	4.41012e+06	1.48685	0.0119818
NEG01893	1.45254e+06	1.48057e+06	1.19615e+06	1.54881e+06	1.28963e+06	1.26217e+06	1.45728e+07	1.9823e+07	1.89466e+07	7.17341e+06	1.61983e+07	1.47019e+07	1.37165e+06	1.5236e+07	3.47351	0.000387713
NEG01894	637315	627604	505727	678514	548439	533485	6.46041e+06	8.87863e+06	8.19355e+06	3.06849e+06	7.08621e+06	6.59506e+06	588514	6.71372e+06	3.51196	0.00040953
NEG01897	4.37729e+06	3.59988e+06	3.41613e+06	5.2439e+06	4.021e+06	1.4117e+06	10684395	1.16843e+07	16317713	5.62147e+06	1.0986e+07	6.32962e+06	3.67832e+06	1.02706e+07	1.4814	0.0104137
NEG01908	3514.26	9313.22	40770.2	28083.4	7134.72	17299.4	1.07863e+07	8.61595e+06	4.64739e+06	3.05696e+06	1.09223e+07	1.13089e+06	17685.9	6.52664e+06	8.5276	0.0115328
NEG01945	321148	121750	107788	393499	270996	129458	8.88978e+06	8.40416e+06	8.90283e+06	5.71465e+06	9.54478e+06	5.99562e+06	224107	7.90864e+06	5.14117	3.26e-05
NEG01953	1.4812e+06	629149	1.22849e+06	1.33693e+06	680296	696625	4.43822e+06	2.79243e+06	5.30694e+06	1.48468e+06	4.64722e+06	4.78513e+06	1.00878e+06	3.9091e+06	1.95422	0.00439926
NEG01989	1.31991e+07	7.81765e+06	1.36694e+07	1.87401e+07	1.26348e+07	1.23979e+07	5.99205e+07	8.02076e+07	8.33438e+07	7.40027e+07	6.38717e+07	6.74915e+07	1.30765e+07	7.1473e+07	2.45042	7.92e-06
NEG02018	1.39835e+06	1.48215e+06	1.4034e+06	2.03814e+06	1.54284e+06	809449	5.31411e+06	5.98389e+06	7.67382e+06	1.67838e+06	6.32085e+06	4.54968e+06	1.44572e+06	5.25345e+06	1.86147	0.00549942
NEG02020	3.25779e+06	3.53078e+06	3.28868e+06	4.56723e+06	3.57304e+06	1.85889e+06	1.17026e+07	1.3588e+07	1.76215e+07	3.97716e+06	1.48488e+07	1.01141e+07	3.34607e+06	1.19753e+07	1.83953	0.00590753
NEG02036	1.10966e+06	1.18724e+06	1.57195e+06	2.23663e+06	1.24544e+06	1.09472e+06	8.35155e+06	1.06171e+07	1.37469e+07	3.19861e+06	1.01231e+07	7.91227e+06	1.40761e+06	8.99158e+06	2.67533	0.00255077
NEG02064	1.41845e+07	1.75083e+07	1.80193e+07	9.64479e+06	1.3314e+07	5.50212e+06	3.5055e+06	922676	1.15421e+07	5.63554e+06	5.09164e+06	946926	1.30288e+07	4.6074e+06	-1.49968	0.0213932
NEG02076	352337	36149.6	262126	193248	70915.9	233278	2.67112e+06	4.66377e+06	4.61599e+06	2.05224e+06	2.781e+06	5.65892e+06	191343	3.74051e+06	4.28901	0.00120987
NEG02097	6.85257e+06	6.0238e+06	5.58079e+06	6.01522e+06	4.68679e+06	3.23765e+06	17892.3	46013.6	43695.3	54258	23427.1	20969.1	5.39947e+06	34375.9	-7.29528	6.47e-05
NEG02102	0	0	71305.1	13387.7	11164.9	79383.7	3.31445e+06	2.19937e+06	4.18431e+06	2.30751e+06	3.13075e+06	3.28045e+06	29206.9	3.06947e+06	6.71554	6.92e-05
NEG02118	245584471	2.67971e+08	2.6218e+08	2.40929e+08	2.52202e+08	2.6355e+08	2.07887e+08	2.46171e+08	1.95219e+08	2.46877e+08	1.98472e+08	8.83654e+07	2.55403e+08	1.97165e+08	-0.373368	0.0725885
NEG02146	1.04134e+06	596046	1.01619e+06	1.09215e+06	692736	356248	5.05551e+06	3.1216e+06	5.8148e+06	1.84512e+06	5.24854e+06	5.31482e+06	799119	4.40006e+06	2.46104	0.0019182
NEG02147	605231	329919	492248	636958	472759	196448	4.32967e+06	2.81533e+06	4.7389e+06	1.31728e+06	4.72557e+06	4.15313e+06	455594	3.67998e+06	3.01388	0.00157891
NEG02163	5.15173e+06	2.89947e+06	4.94732e+06	5.59855e+06	3.37804e+06	2.46983e+06	2.65939e+07	1.61959e+07	3.19613e+07	9.24944e+06	2.84503e+07	2.84811e+07	4.07416e+06	2.34886e+07	2.52739	0.00231786
NEG02164	999164	531910	1.09672e+06	1.21015e+06	581615	560302	4.73705e+06	2.95118e+06	5.74493e+06	1.86108e+06	4.65896e+06	5.08104e+06	829977	4.17237e+06	2.32973	0.00205595
NEG02166	2.22281e+08	1.26116e+08	2.11515e+08	240294196	1.42913e+08	1.07831e+08	1117077113	6.9829e+08	1319668322	3.93728e+08	1186872132	1174599838	1.75158e+08	9.81706e+08	2.48663	0.00207316
NEG02167	4.9015e+07	2.73227e+07	4.6284e+07	5.23831e+07	3.11417e+07	2.32485e+07	2.48274e+08	1.53633e+08	2.90661e+08	8.65952e+07	2.6281e+08	2.61084e+08	3.82325e+07	2.17176e+08	2.506	0.00207728
NEG02209	1.12184e+07	1.33169e+07	1.01781e+07	8.98695e+06	1.32411e+07	9.96995e+06	6.61919e+06	7.91037e+06	8.52483e+06	8.91498e+06	6.24405e+06	6.91494e+06	1.11519e+07	7.52139e+06	-0.568218	0.00726176
NEG02225	2.00621e+07	2.13329e+07	2.60664e+07	2.53602e+07	2.13259e+07	2.71398e+07	1.87661e+07	1.52744e+07	1.26994e+07	2.31839e+07	1.32001e+07	1.33212e+07	2.35479e+07	1.60742e+07	-0.550852	0.0153891
NEG02260	3.17278e+07	3.70049e+07	3.68491e+07	4.06883e+07	3.35278e+07	4.0402e+07	2.83546e+07	2.41679e+07	2.71962e+07	3.30748e+07	2.54237e+07	2.81099e+07	3.67e+07	2.77212e+07	-0.40479	0.00462579
NEG02263	9.09606e+06	4.08163e+06	9.17908e+06	1.21648e+07	6.79484e+06	8.10249e+06	46858689	6.26825e+07	6.71516e+07	5.93289e+07	5.28283e+07	5.483e+07	8.23649e+06	5.728e+07	2.79793	5.25e-06
NEG02264	671323	2.45716e+06	711543	976539	382202	583930	3.65171e+06	4.93292e+06	5.10886e+06	4.54412e+06	4.03471e+06	4.38282e+06	963783	4.44252e+06	2.2046	0.000125729
NEG02274	2.41726e+07	2.87179e+07	2.46228e+07	2.3623e+07	2.83973e+07	2.63114e+07	2.32137e+07	2.19739e+07	2.02288e+07	2.22512e+07	6.86611e+06	1.99933e+07	2.59742e+07	1.90878e+07	-0.444425	0.0565312
NEG02299	1.43523e+07	9.86421e+06	1.93068e+07	2.08214e+07	1.48481e+07	1.06213e+07	8.39526e+07	6.90725e+07	8.44575e+07	5.59723e+07	7.86828e+07	8.20595e+07	1.4969e+07	7.56995e+07	2.3383	2.28e-05
NEG02301	1.63082e+06	1.13518e+06	2.26131e+06	2.50933e+06	1.70833e+06	1.24623e+06	9.99717e+06	8.10818e+06	9.99234e+06	6.7081e+06	9.25573e+06	9.69007e+06	1.74853e+06	8.9586e+06	2.35713	2.15e-05
NEG02302	515572	315643	691149	819976	536521	332082	3.51333e+06	2.74148e+06	3.43915e+06	2.18878e+06	3.24097e+06	3.41396e+06	535157	3.08961e+06	2.52939	3.71e-05
NEG02311	2.41469e+06	2.28881e+06	3.43058e+06	6.58284e+06	3.82382e+06	1.46114e+06	1.10165e+07	7.41567e+06	1.34221e+07	6.29951e+06	7.87184e+06	9.98252e+06	3.33365e+06	9.33469e+06	1.4855	0.0049166
NEG02320	1.52426e+08	2.04133e+08	1.20027e+08	9.23555e+07	209045371	1.08829e+08	8.43999e+07	1.12102e+08	8.80708e+07	1.1449e+08	1.2035e+08	7.382e+07	1.47803e+08	9.8872e+07	-0.580037	0.0912861
NEG02321	2.2891e+07	3.07162e+07	1.79934e+07	1.36724e+07	3.14932e+07	1.62519e+07	1.26675e+07	1.66525e+07	1.28423e+07	1.7043e+07	1.80107e+07	1.07882e+07	2.21697e+07	1.46674e+07	-0.595976	0.0895194
NEG02329	3.9645e+07	4.45656e+07	3.9336e+07	3.87777e+07	4.30869e+07	4.21958e+07	3.48413e+07	3.48751e+07	3.30904e+07	3.62925e+07	3.39261e+07	3.16251e+07	4.12678e+07	3.41084e+07	-0.274889	0.00112551
NEG02358	543761	170246	468293	411667	315920	76795.3	5.08807e+06	4.29216e+06	4.08877e+06	3.70001e+06	4.93173e+06	3.76962e+06	331114	4.31173e+06	3.70287	4.62e-06
NEG02359	374600	106895	451472	502011	176046	169853	3.67263e+06	3.08016e+06	3.80283e+06	3.42686e+06	3.20536e+06	3.86624e+06	296813	3.50901e+06	3.56344	8.71e-07
NEG02362	180007	70037.4	386197	501169	137934	108266	3.52873e+06	2.45243e+06	3.58928e+06	3.48189e+06	3.04763e+06	3.43007e+06	230602	3.25501e+06	3.81918	4.85e-06
NEG02374	1.50698e+07	7.07533e+06	1.35319e+07	1.51605e+07	1.07098e+07	7.1284e+06	1.3667e+08	1.04499e+08	127145556	1.09123e+08	1.3533e+08	1.11008e+08	1.1446e+07	1.20629e+08	3.39767	1.9e-06
NEG02377	1.75537e+06	598893	1.65615e+06	1.93161e+06	910469	969178	1.25899e+07	1.09416e+07	1.21895e+07	1.24609e+07	1.16127e+07	1.31315e+07	1.30361e+06	1.21544e+07	3.22089	1.6e-07
NEG02378	964686	325752	903190	1.03229e+06	548861	504615	8.73179e+06	6.26364e+06	7.92758e+06	6.29286e+06	7.98968e+06	7.21277e+06	713233	7.40305e+06	3.37568	4.85e-06
NEG02379	4.30839e+06	1.91184e+06	4.15301e+06	4.3004e+06	2.92201e+06	2.09782e+06	4.20886e+07	3.03124e+07	3.73651e+07	3.16699e+07	3.91153e+07	3.25096e+07	3.28225e+06	3.55102e+07	3.43548	3.99e-06
NEG02380	854824	278841	704435	879530	457491	329285	7.8895e+06	5.71533e+06	7.37502e+06	6.16709e+06	7.38753e+06	6.30513e+06	584068	6.8066e+06	3.54273	3.16e-06
NEG02381	127275	2.06238e+06	90411.8	171480	86714.1	1.82323e+06	3.87165e+07	4.38805e+07	6.0749e+07	156769	185070	3.74635e+07	726915	3.01919e+07	5.37623	0.036645
NEG02398	2.64065e+07	8.42762e+06	1.57338e+07	2.16494e+07	1.5261e+07	1.81268e+07	3.48658e+07	2.4367e+07	4.59607e+07	2.74842e+07	2.58165e+07	3.81028e+07	1.76009e+07	3.27662e+07	0.896561	0.0157034
NEG02406	5.75266e+06	1.99975e+06	3.41904e+06	3.48022e+06	3.02039e+06	3.47773e+06	1.86503e+07	2.23806e+07	2.82711e+07	8.65104e+06	2.68535e+07	2.13975e+07	3.52497e+06	2.1034e+07	2.57704	0.00127828
NEG02407	1.16856e+06	388288	854821	775728	581218	783718	4.2525e+06	5.09518e+06	7.12393e+06	1.8598e+06	6.29953e+06	4.50776e+06	758722	4.85645e+06	2.67826	0.00213601
NEG02442	1.07792e+07	9.53714e+06	1.21509e+07	1.45966e+07	1.11371e+07	1.24277e+07	3.09234e+07	2.38504e+07	3.32165e+07	2.62138e+07	2.10532e+07	2.56716e+07	1.17714e+07	2.68215e+07	1.1881	0.000356778
NEG02487	913249	554528	1.04015e+06	1.41247e+06	849475	559095	1.07482e+07	1.39179e+07	1.83221e+07	6.30379e+06	1.25798e+07	1.02293e+07	888161	1.20168e+07	3.75809	0.000685061
NEG02489	8.59702e+06	5.41194e+06	9.54314e+06	1.34805e+07	8.25073e+06	5.41754e+06	9.93478e+07	1.28922e+08	1.68716e+08	5.94588e+07	1.18221e+08	9.31709e+07	8.45015e+06	1.11306e+08	3.71941	0.0006682
NEG02508	6.86169e+06	6.32514e+06	5.66316e+06	7.24823e+06	9.19405e+06	3.00499e+06	1.30868e+07	1.40733e+07	1.37102e+07	7.92418e+06	1.1577e+07	8.76056e+06	6.38288e+06	1.1522e+07	0.852111	0.0120933
NEG02524	491291	137208	374570	438372	220053	313263	3.61014e+06	3.19369e+06	3.67283e+06	2.34123e+06	4.23367e+06	3.51654e+06	329126	3.42802e+06	3.38066	2.9e-05
NEG02526	1.53741e+06	769976	1.31121e+06	1.58498e+06	1.03882e+06	1.17654e+06	1.23621e+07	1.1717e+07	1.28132e+07	8.14524e+06	1.4549e+07	1.22612e+07	1.23649e+06	1.19746e+07	3.27566	2.29e-05
NEG02559	6257.65	3522.73	53244.3	39427.2	5718.37	87473	1.4799e+07	8.34118e+06	1.83985e+07	1.1316e+07	1.36042e+07	1.69562e+07	32607.2	1.39025e+07	8.73594	0.000120042
NEG02560	13112.7	8117.15	23505.2	12151.6	9844.35	30805.4	6.29404e+06	3.36386e+06	7.74747e+06	5.46224e+06	5.35784e+06	7.86907e+06	16256.1	6.01575e+06	8.53162	0.000171626
NEG02562	8129.12	3826.93	413297	85633.8	15525	472231	5.2446e+07	2.98849e+07	6.23276e+07	3.89765e+07	4.94316e+07	5.8284e+07	166440	4.85585e+07	8.18857	8.4e-05
NEG02633	544768	799460	71389.1	392280	979487	964021	3.43469e+06	2.67253e+06	5.24988e+06	1.99242e+06	4.02863e+06	3.15286e+06	625234	3.42184e+06	2.4523	0.00158234
NEG02636	7.07787e+06	7.61226e+06	1.06272e+07	9.48968e+06	8.30588e+06	2.034e+07	1.78027e+07	5.07786e+07	3.93994e+07	2.85404e+07	2.87982e+07	2.11454e+07	1.05755e+07	3.10775e+07	1.55515	0.0117624
NEG02637	1.22584e+06	1.30323e+06	1.75939e+06	1.59102e+06	1.47322e+06	3.40695e+06	3.00545e+06	8.7245e+06	6.72139e+06	4.83068e+06	4.83933e+06	3.61108e+06	1.79327e+06	5.28874e+06	1.56033	0.0122108
NEG02638	131165	79817.1	88127.2	233017	163098	297089	5.17447e+06	3.62226e+06	7.74818e+06	3.11022e+06	3.81417e+06	5.39734e+06	165385	4.81111e+06	4.86246	0.000708053
NEG02656	1.43316e+06	585653	1.03844e+06	1.87438e+06	1.86936e+06	1.45175e+06	7.1138e+07	5.19346e+07	6.42975e+07	2.17042e+07	5.01268e+07	3.96335e+07	1.37546e+06	4.98058e+07	5.17833	0.000704598
NEG02658	502582	216499	354076	1.14826e+06	384492	769531	2.69068e+07	1.96421e+07	2.40542e+07	8.1455e+06	1.24868e+07	9.81297e+06	562573	1.68414e+07	4.90383	0.00295341
NEG02692	7.17714e+06	1.04529e+07	1.0378e+07	9.41137e+06	1.06495e+07	1.00052e+07	6.54262e+06	2.80679e+06	5.962e+06	9.2792e+06	2.42396e+06	8.20526e+06	9.67904e+06	5.86997e+06	-0.72151	0.0313595
NEG02695	115819	35020.8	121150	109768	76083.7	31948.4	2.17113e+06	2.86991e+06	3.5569e+06	2.43862e+06	2.96419e+06	2.30265e+06	81631.7	2.71723e+06	5.05686	2.15e-05
NEG02700	5.40884e+06	1.80089e+07	1.57662e+07	1.80691e+07	1.74946e+07	1.86702e+07	9.25052e+06	5.18561e+06	1.21784e+07	1.24725e+07	1.03606e+07	1.16195e+07	1.55696e+07	1.01779e+07	-0.613301	0.0863919
NEG02704	401680	226219	588386	599237	413740	283437	9.21127e+06	8.17852e+06	9.83822e+06	4.9287e+06	8.43108e+06	6.39632e+06	418783	7.83068e+06	4.22486	8.22e-05
NEG02716	2.35591e+07	2.69222e+07	2.95161e+07	2.78692e+07	2.56871e+07	3.0204e+07	2.06633e+07	1.79367e+07	2.05474e+07	2.56648e+07	1.92287e+07	2.08395e+07	2.72929e+07	2.08134e+07	-0.391017	0.00601902
NEG02722	6.96268e+07	7.70467e+07	7.42557e+07	7.14897e+07	7.58717e+07	7.71506e+07	6.54557e+07	4.29425e+07	6.31425e+07	2.9142e+07	6.24979e+07	5.97644e+07	7.42402e+07	5.38242e+07	-0.463947	0.020538
NEG02746	1.37814e+07	5.7083e+07	1.77384e+07	5.10325e+07	5.82224e+07	5.50014e+07	1.04934e+07	4.44286e+07	9.69582e+06	1.05408e+07	1.33852e+07	1.21031e+07	4.21432e+07	1.67745e+07	-1.32903	0.0634389
NEG02757	7.35737e+06	3.01979e+06	4.73745e+06	6.01932e+06	4.94271e+06	5.54084e+06	2.33544e+07	3.05675e+07	4.06347e+07	2.15693e+07	2.2385e+07	2.43318e+07	5.26958e+06	2.71405e+07	2.36469	0.000515351
NEG02765	5.49843e+06	1.97922e+06	2.44322e+06	2.32329e+06	1.87081e+06	988926	6.17648e+06	6.88541e+06	7.72386e+06	3.67217e+06	5.44565e+06	4.69631e+06	2.51732e+06	5.76665e+06	1.19585	0.013036
NEG02766	1.94018e+06	601959	647594	1.42912e+06	966223	787344	706528	820394	9.87467e+06	5.2609e+06	3.47904e+06	8.2319e+06	1.06207e+06	4.72891e+06	2.15463	0.080336
NEG02785	198509	62180.7	107263	163405	94550.8	89455.1	4.69287e+06	4.35273e+06	4.19765e+06	1.57932e+06	4.50524e+06	1.84152e+06	119227	3.52822e+06	4.88715	0.00144804
NEG02797	1.91444e+07	1.05091e+07	4.55117e+07	2.05169e+07	6.75121e+07	7.04795e+07	1.66652e+07	1.4522e+07	1.3052e+07	1.62895e+07	1.02236e+07	9.06399e+06	3.89456e+07	1.33027e+07	-1.54974	0.0748812
NEG02800	2.06828e+07	2.32532e+07	2.28441e+07	17307829	2.28786e+07	2.33775e+07	1.60673e+07	1.51061e+07	1.83675e+07	2.06537e+07	3.63366e+06	2.54281e+06	2.1724e+07	1.27285e+07	-0.771228	0.0472213
NEG02866	1.92071e+07	1.17276e+07	1.20442e+07	9.94083e+06	1.24943e+07	1.21735e+07	5.61775e+06	4.04577e+06	1.50296e+06	7.4369e+06	1.33897e+07	5.30565e+06	1.29312e+07	6.21646e+06	-1.05669	0.02528
NEG02876	569400	77399.2	410356	534034	181908	195768	2.68125e+06	2.57864e+06	3.7247e+06	2.07763e+06	3.02892e+06	3.30349e+06	328144	2.8991e+06	3.1432	6.68e-05
NEG02891	5.72358e+07	6.54467e+07	7.042e+07	5.57288e+07	6.01393e+07	7.00864e+07	7.09379e+07	5.74432e+07	2.873e+07	5.13918e+07	2.30619e+07	3.05793e+07	6.31762e+07	4.36907e+07	-0.532055	0.0766813
NEG02944	474691	160576	147971	263954	148037	140386	6.03316e+06	9.33676e+06	1.61338e+07	3.22412e+06	8.66141e+06	6.55415e+06	222603	8.3239e+06	5.22472	0.00536367
NEG02952	796704	164649	200850	342257	225626	119831	7.19422e+06	7.7986e+06	1.30117e+07	2.64069e+06	7.17122e+06	5.24589e+06	308319	7.17705e+06	4.54089	0.00360418
NEG02953	536857	307869	142467	144686	611000	157574	3.22522e+06	5.20034e+06	9.55838e+06	1.84986e+06	5.24973e+06	3.91363e+06	316742	4.83286e+06	3.9315	0.00778686
NEG02961	6.31526e+06	3.36626e+06	3.81604e+06	2.5999e+06	2.13607e+06	6.82161e+06	31492.6	41822.1	38328.4	48505.1	36321.8	28283.1	4.17586e+06	37458.8	-6.80062	0.00267622
NEG02984	299929	128722	140150	395376	119963	177138	1.78128e+06	7.74688e+06	4.89423e+06	2.9499e+06	4.79155e+06	2.00351e+06	210213	4.02789e+06	4.2601	0.00806528
NEG03032	3.8112e+06	1.05573e+06	1.3538e+06	3.22514e+06	2.43503e+06	2.04592e+06	1.38546e+07	1.8918e+07	2.56361e+07	9.27441e+06	1.32838e+07	1.28959e+07	2.32114e+06	1.56438e+07	2.75269	0.00193936
NEG03033	1.04607e+06	220513	378430	883156	704086	709423	3.19083e+06	4.50497e+06	6.3349e+06	2.90779e+06	3.4121e+06	3.35596e+06	656947	3.95109e+06	2.5884	0.0011776
NEG03034	939665	153120	350467	772610	570348	626367	2.70462e+06	4.28631e+06	6.47791e+06	2.67896e+06	3.17896e+06	3.13765e+06	568763	3.74407e+06	2.71871	0.00261455
NEG03035	5.67662e+06	2.04059e+06	2.38067e+06	5.40544e+06	4.43126e+06	4.55241e+06	1.71194e+07	2.76861e+07	3.87709e+07	1.78135e+07	2.11579e+07	2.00448e+07	4.08116e+06	2.37654e+07	2.54181	0.00162583
NEG03036	2.21134e+06	610422	781743	1.81684e+06	1.42269e+06	1.47407e+06	5.49757e+06	9.10576e+06	1.25566e+07	4.55596e+06	6.75206e+06	6.36099e+06	1.38618e+06	7.47148e+06	2.43028	0.00324075
NEG03037	1.00705e+06	254316	392715	823258	743212	624000	3.44897e+06	5.5777e+06	7.76048e+06	3.50299e+06	4.45801e+06	3.87948e+06	640758	4.77127e+06	2.89652	0.00129079
NEG03040	3628414	1.07184e+06	2.10864e+06	2.9967e+06	2.41184e+06	2.46805e+06	9.51218e+06	1.53371e+07	2.15967e+07	9.72841e+06	1.15337e+07	1.09413e+07	2.44758e+06	1.31082e+07	2.42105	0.00200858
NEG03153	802740	98709.8	638200	808474	307044	294404	4.04875e+06	3.91811e+06	6.15939e+06	3.62924e+06	4.40159e+06	5.25255e+06	491595	4.56827e+06	3.21611	7.78e-05
NEG03186	883646	248288	819796	848231	514205	526505	4.90385e+06	5.56711e+06	5.23485e+06	7.11864e+06	5.13907e+06	4.8974e+06	640112	5.47682e+06	3.09694	1.18e-05
NEG03252	501823	102971	416947	546492	176767	282793	3.11966e+06	2.33996e+06	3.52874e+06	2.26784e+06	2.98691e+06	3.30194e+06	337965	2.92418e+06	3.11308	3.02e-05
NEG03258	8.28878e+06	2.51996e+06	7.14763e+06	9.06424e+06	3.67524e+06	4.21163e+06	5.02996e+07	3.68411e+07	5.77535e+07	3.38663e+07	4.8166e+07	5.24546e+07	5.81791e+06	4.65635e+07	3.00063	6.47e-05
NEG03261	1.77817e+06	546096	1.5679e+06	1.94822e+06	782468	878434	1.09243e+07	7.98555e+06	1.27042e+07	7.39671e+06	1.06485e+07	1.14932e+07	1.25021e+06	1.01921e+07	3.0272	6.85e-05
NEG03271	962586	689888	1.18598e+06	1.38233e+06	1.06353e+06	941525	1.63807e+07	6.11588e+06	1.16411e+07	4.19918e+06	1.00015e+07	7.85801e+06	1.03764e+06	9.36605e+06	3.17414	0.00445464
NEG03289	88149.2	33481	44442.2	96749.1	66450.7	82172.3	1.18604e+06	3.78327e+06	6.41237e+06	1.77433e+06	3.11945e+06	3.07553e+06	68574.1	3.22517e+06	5.55557	0.00738822
NEG03290	194519	50277.7	103147	90373.3	70779.1	111880	2.10962e+06	6.73271e+06	1.31964e+07	2.8321e+06	5.51693e+06	5.72848e+06	103496	6.01938e+06	5.86197	0.0138156
NEG03292	152718	35051.7	46221.5	71685.2	48783.7	52313.1	1.6852e+06	4.88214e+06	8.3774e+06	2.19864e+06	4.01222e+06	2.56502e+06	67795.5	3.95344e+06	5.86577	0.0113656
NEG03294	346549	183322	185797	216452	167754	133415	3.21068e+06	1.00961e+07	1.6709e+07	4.40583e+06	8.216e+06	7.98982e+06	205548	8.4379e+06	5.35934	0.00752909
NEG03295	491643	165281	280542	292529	226518	179277	4.46499e+06	1.33722e+07	2.27551e+07	5.83146e+06	1.11531e+07	1.09512e+07	272632	1.14213e+07	5.38864	0.00762898
NEG03328	1.0002e+07	1.07144e+07	1.02524e+07	1.01342e+07	1.03004e+07	1.05472e+07	329815	401730	373453	413457	282750	377621	1.03251e+07	363138	-4.8295	3.92e-12
NEG03334	2.13552e+06	1.02497e+06	1.99923e+06	2.72852e+06	1.53817e+06	1.58409e+06	9.99616e+06	1.05941e+07	1.06995e+07	1.10976e+07	8.65911e+06	9.88696e+06	1.83508e+06	1.01556e+07	2.46836	1.29e-06
NEG03392	695483	824298	1.0065e+06	847558	1.00937e+06	2.21654e+06	7.07903e+06	8.70383e+06	7.85613e+06	5.77614e+06	4.57522e+06	3.93469e+06	1.09996e+06	6.32084e+06	2.52267	0.000804038
NEG03416	1.14082e+06	389073	497814	1.0745e+06	964230	1.13371e+06	2.38393e+06	5.92124e+06	5.57573e+06	4.13822e+06	3.25724e+06	4.01175e+06	866691	4.21469e+06	2.28184	0.00140976
NEG03435	120722	1242.92	74332.6	172672	47791.5	49070.5	2.22522e+06	3.28915e+06	4.17373e+06	2.39445e+06	2.59893e+06	2.35571e+06	77638.6	2.83953e+06	5.19274	0.00014193
NEG03437	751465	100547	532363	1.06556e+06	385607	424105	1.00593e+07	1.53257e+07	1.73961e+07	1.10386e+07	1.21488e+07	1.06536e+07	543275	1.27704e+07	4.55497	6.92e-05
NEG03537	804447	198374	655210	711015	324456	322386	5.61018e+06	6.72432e+06	1.40863e+07	7.24328e+06	7.25124e+06	7.8628e+06	502648	8.12968e+06	4.01558	0.00109221
NEG03548	267950	63347.2	245753	409572	186094	169817	4.18195e+06	4.99675e+06	6.49691e+06	3.42718e+06	3.33772e+06	3.75863e+06	223756	4.36652e+06	4.28649	0.000215249
NEG03551	1.36211e+06	487843	1.35081e+06	2.43002e+06	934723	905991	1.93073e+07	2.2854e+07	3.0158e+07	1.60244e+07	1.89539e+07	1.73635e+07	1.24525e+06	2.07768e+07	4.06047	0.00011792
NEG03653	692448	182816	378093	583952	230293	311255	2.61289e+06	2.84926e+06	3.4945e+06	2.46972e+06	2.62803e+06	3.54684e+06	396476	2.93354e+06	2.88734	2.5e-05
NEG03672	1.43546e+06	120765	490193	1.00617e+06	486292	562788	1.87288e+06	7.7453e+06	6.15845e+06	7.05521e+06	2.44057e+06	4.12282e+06	683611	4.89921e+06	2.8413	0.00811997
NEG03770	3.5251e+07	5.19471e+07	5.12656e+07	2.93193e+07	3.27643e+07	8.20462e+07	3.09955e+07	1.41082e+07	1.64883e+07	2.79467e+07	3.00586e+07	17854832	4.70989e+07	2.29087e+07	-1.0398	0.0419247
NEG03773	1.10518e+06	230808	901679	1.26378e+06	350986	249766	3.34814e+06	1.9026e+06	8.59846e+06	1.02813e+06	6.65988e+06	5.9833e+06	683699	4.58675e+06	2.74604	0.0253161
NEG03799	800424	259753	541535	940262	386319	474437	4.01457e+06	9.13229e+06	8.9283e+06	5.23635e+06	4.73335e+06	4.82454e+06	567122	6.1449e+06	3.43766	0.00130843
NEG03843	1.41889e+07	1.61211e+07	1.6256e+07	1.549e+07	1.69159e+07	1.57577e+07	1.20392e+07	1.39858e+07	1.29285e+07	1.52269e+07	4.92605e+06	1.18428e+07	1.57883e+07	1.18249e+07	-0.417029	0.055746
NEG03879	3.8352e+07	4.18447e+07	3.92418e+07	3.86058e+07	4.23455e+07	4.1432e+07	3.35942e+07	5.55583e+06	3.11648e+07	2.43217e+07	3.35324e+07	3.0888e+07	4.03036e+07	2.65095e+07	-0.6044	0.0292687
NEG03887	2.62282e+08	2.96955e+08	2.73057e+08	2.66625e+08	2.87101e+08	2.86431e+08	2.37127e+08	2.2134e+08	2.2594e+08	2.61367e+08	2.37305e+08	2.12351e+08	2.78742e+08	2.32572e+08	-0.261253	0.00267528
NEG03905	5.20924e+07	5.64465e+07	5.80559e+07	5.75057e+07	5.39913e+07	6.26783e+07	4.83456e+07	4.46839e+07	4.56018e+07	5.44774e+07	4.51628e+07	5.32862e+07	5.6795e+07	4.85929e+07	-0.225018	0.0159559
NEG03922	112814	13444.7	84735.2	159521	24871.1	44415.4	4.29647e+06	5.93129e+06	5.89315e+06	4.70181e+06	3.55796e+06	5.71955e+06	73300.2	5.0167e+06	6.09678	2.33e-05
NEG03954	1.04948e+08	1.18268e+08	1.07999e+08	1.01331e+08	1.18825e+08	1.14865e+08	9.17256e+07	8.91675e+07	9.02474e+07	1.0309e+08	9.34684e+07	8.38254e+07	1.11039e+08	9.19207e+07	-0.27261	0.00388947
NEG04061	3.79847e+07	4.35795e+07	3.88587e+07	3.65864e+07	4.32818e+07	4.14444e+07	3.41591e+07	3.31349e+07	3.45531e+07	3.67863e+07	3.39886e+07	3.14242e+07	4.02892e+07	3.40077e+07	-0.244533	0.00526576
NEG04063	1.55141e+07	1.74052e+07	1.66213e+07	1.60137e+07	1.7593e+07	1.7609e+07	1.37462e+07	1.30422e+07	1.33572e+07	1.52109e+07	1.36503e+07	1.30203e+07	1.67927e+07	1.36712e+07	-0.296699	0.000921617
NEG04117	9.83126e+06	1.07347e+07	1.02429e+07	9.96412e+06	1.03336e+07	1.07526e+07	9.48993e+06	484280	352597	1.01332e+07	350443	261129	1.03099e+07	3.51193e+06	-1.55369	0.0196008
NEG04220	23241772	2.60173e+07	2.02217e+07	2.3626e+07	1.81391e+07	1.45376e+07	3.98461e+06	1.47154e+07	8.93018e+06	1.48786e+07	1.48091e+07	1.11445e+07	2.09639e+07	1.14104e+07	-0.877559	0.0111642
NEG04400	3.10623e+07	3.0327e+07	4.06449e+07	3.89911e+07	3.99482e+07	4.2561e+07	2.38155e+07	2.42669e+07	2.30102e+07	2.86032e+07	3.37353e+07	2.63347e+07	3.72558e+07	2.66276e+07	-0.484539	0.0101174
NEG04410	3.86364e+07	1.6753e+07	3.84238e+07	5.2903e+07	4.97875e+07	4.49971e+07	250576	254618	276191	294536	224799	230011	4.02501e+07	255122	-7.30166	0.000369713
NEG04585	1.88854e+07	8.66784e+06	1.62761e+07	1.76206e+07	1.22301e+07	8.85939e+06	4.32338e+06	8.88799e+06	6.62359e+06	7.52493e+06	5.69576e+06	6.23143e+06	1.37566e+07	6.54785e+06	-1.07103	0.0129122
NEG04587	2.00727e+07	2.29266e+07	1.43623e+07	1.49858e+07	1.48705e+07	2.4499e+07	8.89952e+06	7.29174e+06	9.07809e+06	7.50191e+06	1.37051e+07	1.58701e+07	1.86195e+07	1.03911e+07	-0.841467	0.0166338
NEG04626	5.92466e+06	7.48838e+06	4.03856e+06	3.84783e+06	5.83248e+06	4.0309e+06	2.07416e+06	2.40662e+06	2.01784e+06	1.41495e+06	1.6049e+06	2.35321e+06	5.1938e+06	1.97861e+06	-1.3923	0.00267958
NEG04627	1.83111e+07	2.68474e+07	1.58409e+07	1.58907e+07	1.75224e+07	1.08562e+07	6.34947e+06	3.91498e+06	6.26164e+06	6.26739e+06	1.76187e+06	3.55742e+06	1.75448e+07	4.68546e+06	-1.90478	0.0017969
NEG04629	5.15991e+07	1.94045e+08	1.10775e+08	9.3287e+07	6.82369e+07	1.01157e+08	4.59165e+07	4.61515e+07	4.53672e+07	3.37942e+07	8.98664e+07	2.60917e+07	1.03183e+08	4.78646e+07	-1.10818	0.0650534
NEG04725	1.39932e+07	1.6715e+07	1.44906e+07	1.31374e+07	1.73133e+07	1.42342e+07	8.88672e+06	8.74273e+06	8.31778e+06	1.0062e+07	9.28742e+06	7.5903e+06	1.49806e+07	8.8145e+06	-0.765147	0.00024768
NEG04741	1.62164e+07	2.08356e+07	1.70538e+07	9.76249e+06	1.94684e+07	1.17483e+07	6.76545e+06	6.95739e+06	5.85166e+06	1.61557e+07	1.46462e+07	6.00205e+06	1.58475e+07	9.39642e+06	-0.754073	0.0667317
NEG04866	6.15082e+06	9.02061e+06	5.52571e+06	3.97404e+06	8.33714e+06	6.44768e+06	4.01045e+06	89960	157648	4.56189e+06	84087.7	3.9701e+06	6.576e+06	2.14569e+06	-1.61577	0.0128806
NEG04961	2.85621e+06	1.8816e+06	2.56415e+06	3.70083e+06	2.31612e+06	1.40051e+06	7.03966e+06	4.98324e+06	8.18519e+06	4.93868e+06	1.00267e+07	7.09093e+06	2.45324e+06	7.04407e+06	1.52172	0.00230704
NEG05001	2.1913e+07	2.26245e+07	2.07083e+07	2.30086e+07	2.06281e+07	1.63178e+07	1.77066e+07	1.23134e+07	1.44128e+07	1.14612e+07	2.25213e+07	1.74495e+07	2.08667e+07	1.59775e+07	-0.385164	0.0638298
NEG05007	1.47933e+07	1.58491e+07	1.40011e+07	1.48197e+07	1.40547e+07	1.14656e+07	1.17818e+07	7.53836e+06	8.45233e+06	7.22619e+06	1.48924e+07	1.15946e+07	1.41639e+07	1.02476e+07	-0.46693	0.0399226
NEG05009	1.59627e+07	1.86732e+07	1.67586e+07	1.68498e+07	1.63902e+07	1.9413e+07	1.36642e+07	1.07054e+07	1.10019e+07	1.1506e+07	1.46906e+07	1.44088e+07	1.73412e+07	1.26628e+07	-0.45361	0.00302285
NEG05027	1488687289	1803652757	1567696536	1532105305	1610365098	1667237061	1161499467	9.13049e+08	9.73161e+08	9.70556e+08	1280944587	1176535912	1611624008	1079291050	-0.578431	0.000550025
NEG05028	5.97389e+07	7.27187e+07	6.31711e+07	6.10747e+07	6.53585e+07	6.82802e+07	4.71993e+07	3.73732e+07	3.90191e+07	3.97179e+07	5.22981e+07	4.77794e+07	6.5057e+07	4.38978e+07	-0.567555	0.000696324
NEG05029	1.08821e+07	1.30182e+07	1.14856e+07	1.12263e+07	1.14172e+07	1.17836e+07	8.45343e+06	6.50947e+06	6.8962e+06	6.9286e+06	9.26019e+06	8.53653e+06	1.16355e+07	7.76407e+06	-0.583649	0.000554506
NEG05031	9.44377e+06	1.23444e+07	1.04232e+07	9.76595e+06	1.03896e+07	1.28362e+07	7.90534e+06	5.77622e+06	5.57821e+06	6.45114e+06	4.38515e+06	8.56053e+06	1.08672e+07	6.44276e+06	-0.754224	0.00267958
NEG05033	1.09564e+07	1.3505e+07	1.1759e+07	1.15093e+07	1.19843e+07	1.23946e+07	8.28217e+06	5.91282e+06	6.534e+06	6.40212e+06	9.56831e+06	8.48469e+06	1.20181e+07	7.53069e+06	-0.674357	0.000821368
NEG05035	2.10819e+07	2.83922e+07	1.87748e+07	1.59149e+07	2.5428e+07	1.96187e+07	1.36554e+07	1.31429e+07	1.06264e+07	1.3481e+07	1.7856e+07	1.25255e+07	2.15351e+07	1.35479e+07	-0.668622	0.0121888
NEG05036	3.13049e+08	3.97383e+08	146460664	3.1476e+08	3.29414e+08	3.60491e+08	2.25651e+08	1.60529e+08	1.63664e+08	169997106	2.64505e+08	2.3274e+08	3.1026e+08	2.02848e+08	-0.613079	0.0480752
NEG05041	6.62443e+06	8.76841e+06	7.18434e+06	6.63145e+06	6.83703e+06	8.97361e+06	5.09836e+06	3.53276e+06	3.17285e+06	3.94939e+06	5.52315e+06	5.62821e+06	7.50321e+06	4.48412e+06	-0.742683	0.00368598
NEG05042	1.77511e+08	219492651	185466054	1.83107e+08	1.88825e+08	198336404	1.33614e+08	9.86622e+07	1.05204e+08	1.03765e+08	1.52249e+08	1.34103e+08	192123042	1.21266e+08	-0.663852	0.000780813
NEG05043	2.73964e+07	3.47614e+07	2.84063e+07	2.72505e+07	2.92118e+07	3.18445e+07	1.96041e+07	1.40989e+07	1.43891e+07	1.49252e+07	2.30422e+07	2.05965e+07	2.98118e+07	1.7776e+07	-0.745954	0.00113237
NEG05048	2.02611e+07	2.93412e+07	1.88658e+07	1.51151e+07	2.45788e+07	2.11575e+07	1.35065e+07	1.22334e+07	9.38155e+06	1.29829e+07	1.75051e+07	1.23332e+07	2.15532e+07	1.29904e+07	-0.730454	0.0123945
NEG05049	2.60447e+07	3.50251e+07	2.68492e+07	2.61984e+07	2.73785e+07	31580481	1.85532e+07	1.23859e+07	1.22617e+07	1.31748e+07	2.17325e+07	1.93574e+07	2.8846e+07	1.62442e+07	-0.828446	0.00185221
NEG05052	1.16114e+07	1.76914e+07	1.09945e+07	8.54237e+06	1.42031e+07	1.30056e+07	7.39424e+06	6.55366e+06	4.92128e+06	7.19768e+06	9.97253e+06	6.83681e+06	1.26747e+07	7.14603e+06	-0.826741	0.0114082
NEG05057	238361871	3.21265e+08	2.49036e+08	2.38874e+08	2.55368e+08	2.94086e+08	1.70666e+08	1.14445e+08	1.11881e+08	1.22617e+08	201591457	1.77376e+08	2.66165e+08	149762930	-0.829641	0.0018794
NEG05060	1.17126e+08	1.66062e+08	1.25155e+08	1.15941e+08	1.27006e+08	1.51126e+08	8.22597e+07	5.25126e+07	4.84495e+07	5.67974e+07	9.92897e+07	8.57309e+07	1.33736e+08	7.084e+07	-0.916752	0.00246523
NEG05061	7.97981e+06	1.28703e+07	7.58305e+06	5.76752e+06	9.91151e+06	9.10895e+06	5.10533e+06	4.27954e+06	2.92306e+06	4.62005e+06	6.99219e+06	4.829e+06	8.87018e+06	4.79153e+06	-0.888478	0.0146288
NEG05066	1.00926e+07	1.52695e+07	1.08789e+07	1.00091e+07	1.13455e+07	1.41818e+07	7.1242e+06	4.21662e+06	3.70701e+06	4.56378e+06	8.67634e+06	7.40081e+06	1.19629e+07	5.94813e+06	-1.00806	0.00366431
NEG05072	7.89103e+06	1.02005e+07	8.4885e+06	7.68518e+06	8.14706e+06	1.01946e+07	5.29832e+06	3.64249e+06	3.1955e+06	4.00795e+06	6.0877e+06	5.9508e+06	8.76781e+06	4.69713e+06	-0.900438	0.00139311
NEG05075	3.3859e+07	5.35833e+07	3.74626e+07	3.33769e+07	3.79892e+07	5.03281e+07	2.30151e+07	1.31839e+07	1.11704e+07	1.52014e+07	2.94672e+07	2.53636e+07	4.10998e+07	1.95669e+07	-1.07072	0.00472818
NEG05076	6.40791e+06	8.91335e+06	7.23019e+06	6.20581e+06	6.89055e+06	9.49131e+06	4.42416e+06	2.84141e+06	2.34254e+06	3.25021e+06	4.77611e+06	4.75903e+06	7.52319e+06	3.73224e+06	-1.0113	0.00223125
NEG05077	1.54224e+07	2.17441e+07	16752786	1.54788e+07	1.72089e+07	2.00965e+07	1.07008e+07	6.87464e+06	6.63616e+06	7.49456e+06	1.31393e+07	1.14419e+07	1.77839e+07	9.38121e+06	-0.922726	0.00206723
NEG05079	6.59018e+07	9.81262e+07	7.04505e+07	6.42743e+07	7.20956e+07	90794939	4.53619e+07	2.73139e+07	2.39161e+07	3.03106e+07	5.56126e+07	4.843e+07	7.69406e+07	3.84908e+07	-0.999229	0.00349483
NEG05084	6.18386e+06	9.79394e+06	6.54752e+06	5.89443e+06	6.87697e+06	8.99107e+06	4.24646e+06	2.42379e+06	1.99612e+06	2.55056e+06	5.27306e+06	4.56074e+06	7.3813e+06	3.50846e+06	-1.07304	0.00540618
NEG05085	1.64858e+07	2.8365e+07	1.83744e+07	1.64256e+07	1.99374e+07	2.63768e+07	1.12208e+07	6.03522e+06	5.00351e+06	7.03604e+06	1.43297e+07	1.24443e+07	2.09942e+07	9.34493e+06	-1.16773	0.0057577
NEG05090	6.64035e+06	1.13162e+07	7.3673e+06	6.30145e+06	7.83568e+06	1.00763e+07	3.67359e+06	1.90471e+06	1.4812e+06	2.29795e+06	5.25642e+06	4.25741e+06	8.25623e+06	3.14522e+06	-1.39232	0.00315329
NEG05099	5.34772e+07	7.04462e+07	4.93841e+07	4.15751e+07	6.47131e+07	4.83729e+07	3.65914e+07	3.63515e+07	3.25869e+07	3.70294e+07	4.60776e+07	3.27731e+07	5.46614e+07	3.69016e+07	-0.566838	0.0142421
NEG05112	103726	0	35551.4	86701.5	0	0	4.45446e+06	1.99369e+06	4.71176e+06	3.54744e+06	1.95196e+06	3.78371e+06	37663.2	3.40717e+06	6.49928	0.000600505
NEG05114	4.72436e+06	3.53435e+06	3.52972e+06	4.98466e+06	3.68673e+06	2.14217e+06	173233	196324	268110	166670	161213	154176	3.767e+06	186621	-4.33523	0.000181072
NEG05124	4.69394e+06	3.40798e+06	4.27439e+06	5.17805e+06	4.08677e+06	1.86755e+06	395792	436667	496342	377449	342836	321483	3.91811e+06	395095	-3.30989	0.000423319
NEG05141	4.75088e+06	7.12998e+06	4.8474e+06	4.70741e+06	5.2473e+06	5.97074e+06	2.75274e+06	1.7149e+06	1.658e+06	1.76628e+06	3.82508e+06	3.02017e+06	5.44229e+06	2.45619e+06	-1.14779	0.001835
NEG05144	6.53922e+06	8.79955e+06	6.76342e+06	6.84903e+06	6.84855e+06	7.4806e+06	4.18447e+06	2.92903e+06	2.8987e+06	2.82365e+06	5.57655e+06	4.5085e+06	7.2134e+06	3.82015e+06	-0.917049	0.00138042
NEG05145	8.07182e+06	1.1313e+07	8.16107e+06	7.8097e+06	8.22357e+06	9.80347e+06	5.05911e+06	3.02114e+06	2.97812e+06	3.26463e+06	6.46535e+06	5.26747e+06	8.8971e+06	4.34264e+06	-1.03476	0.00192336
NEG05159	738815	525969	530866	886545	537379	1.12921e+06	1.01682e+07	1.08373e+07	1.2464e+07	5.45739e+06	6.5521e+06	6.54979e+06	724798	8.67146e+06	3.58062	0.0006682
NEG05178	1.82843e+07	2.36201e+07	1.83706e+07	1.85716e+07	1.87839e+07	2.03255e+07	1.26606e+07	8.98159e+06	9.29772e+06	8.86798e+06	1.55888e+07	1.2982e+07	1.96593e+07	1.13965e+07	-0.78663	0.00149001
NEG05202	6.3273e+06	3.81716e+06	4.9869e+06	6.75088e+06	4.61517e+06	2.10168e+06	21038.3	21108	40695.7	26386.4	23761	18474.1	4.76652e+06	25243.9	-7.56086	0.000654014
NEG05251	1.53066e+07	1.31851e+07	1.36547e+07	1.9972e+07	1.64407e+07	6.68143e+06	68856.8	60582.7	76461.7	142505	87760.5	66095.5	1.42068e+07	83710.3	-7.40696	0.000309633
NEG05286	1.15379e+07	9.64045e+06	1.35369e+07	1.21171e+07	1.22601e+07	5.53981e+06	68449.5	366846	57298.4	488272	73912.3	76994.7	1.0772e+07	188629	-5.8356	0.000132312
NEG05304	8.46403e+06	1.06272e+07	8.55744e+06	8.64255e+06	7.60681e+06	8.23839e+06	3.23758e+06	2.10736e+06	147981	654121	120382	105131	8.6894e+06	1.06209e+06	-3.03235	3.71e-05
NEG05310	2.20522e+07	1.6782e+07	1.93271e+07	2.67606e+07	2.23499e+07	9.7884e+06	1.18725e+06	903244	1.33534e+06	920258	1.16036e+06	1.02871e+06	1.951e+07	1.08919e+06	-4.16288	0.000324272
NEG05330	3.94021e+06	4.24177e+06	3.59354e+06	4.67689e+06	4.2795e+06	2.26384e+06	191456	287408	408246	58450.7	218951	228665	3.83263e+06	232196	-4.04492	6.5e-05
NEG05332	1.48592e+06	1.08982e+06	1.37221e+06	1.82446e+06	1.4674e+06	679283	1.6645e+07	1.48934e+07	2.09126e+07	1.48004e+07	1.7966e+07	1.62589e+07	1.31985e+06	1.69127e+07	3.67967	3.87e-06
NEG05335	4.32487e+06	3.38177e+06	4.05149e+06	4.53644e+06	4.11857e+06	1.66289e+06	84256.6	69007.8	146639	67262	125710	71930	3.67934e+06	94134.3	-5.28858	0.000233489
NEG05339	4.89531e+06	6.53636e+06	5.97998e+06	5.01972e+06	6.50776e+06	6.01127e+06	568232	603530	580394	727190	534004	531745	5.82507e+06	590849	-3.30141	1.99e-06
NEG05352	4.12002e+06	3.46902e+06	3.83921e+06	5.87385e+06	4.85237e+06	1.72747e+06	41191.8	27707.1	47097.7	14027.2	51878.3	45658	3.98032e+06	37926.7	-6.71353	0.000603279
NEG05375	5.89827e+06	4.61229e+06	4.88929e+06	7.0729e+06	4.47927e+06	2.70262e+06	2646.97	7700.97	49933.1	1274.95	3697.18	16788.1	4.94244e+06	13673.5	-8.49769	0.000240422
NEG05386	442993552	3.53814e+08	3.97659e+08	5.15685e+08	4.14043e+08	2.08879e+08	1.83919e+06	1.49519e+06	1.96843e+06	1.36807e+06	2.35012e+06	1.93349e+06	3.88846e+08	1.82575e+06	-7.73457	0.000122369
NEG05387	1.56569e+07	1.11388e+07	1.1099e+07	1.20938e+07	8.96239e+06	5.38851e+06	5.41823e+06	4.63984e+06	7.89188e+06	4.49796e+06	7.02495e+06	5.91411e+06	1.07232e+07	5.89783e+06	-0.862482	0.024375
NEG05406	2.4037e+07	2.09925e+07	2.14193e+07	2.73656e+07	2.15552e+07	9.73343e+06	1.3554e+06	913351	1.96528e+06	1.01988e+06	1.88385e+06	1.39419e+06	2.08505e+07	1.42199e+06	-3.8741	0.000289939
NEG05412	6.57636e+06	9.97061e+06	486914	319372	7.08082e+06	6.69277e+06	451170	374103	528143	493062	375542	466409	5.18781e+06	448071	-3.53332	0.034284
NEG05424	1.90842e+07	1.50374e+07	1.73954e+07	2.2094e+07	1.79474e+07	8.77733e+06	88240.5	73281.7	63586.9	63976.8	110416	107757	1.67226e+07	84543.1	-7.6279	0.000135608
NEG05445	5.93999e+07	4.13972e+07	5.09879e+07	5.94385e+07	4.82227e+07	2.38237e+07	915035	1.03928e+06	1.35283e+06	831558	1.19333e+06	1.29731e+06	4.72116e+07	1.10489e+06	-5.41717	0.000204359
NEG05447	4.77093e+08	3.79808e+08	4.35092e+08	5.60259e+08	4.49873e+08	2.21654e+08	333578	912229	1.84103e+06	564897	824716	648057	4.2063e+08	854085	-8.94396	0.000134989
NEG05451	4.19549e+06	2.65221e+06	3.85421e+06	4.3657e+06	3.31825e+06	1.89519e+06	49636.8	26773	47600.6	35148.4	34446.1	29073.6	3.38017e+06	37113.1	-6.50903	0.000192597
NEG05453	6.20282e+07	4.3628e+07	5.36219e+07	6.22767e+07	5.00523e+07	2.48718e+07	900859	39185.6	159530	822166	48140.2	1.26614e+06	4.94131e+07	539336	-6.51757	0.000190607
NEG05456	1.9882e+07	1.55378e+07	1.79971e+07	2.36824e+07	1.85946e+07	9.21389e+06	7.82592e+06	7.95904e+06	60670.7	4.9462e+06	1.06203e+07	6.8684e+06	1.74846e+07	6.38009e+06	-1.45444	0.0054384
NEG05471	1.80811e+07	1.17496e+07	1.46987e+07	2.23727e+07	1.58601e+07	5.19071e+06	64250.1	51073	103976	75113.1	42806.1	82792.9	1.46588e+07	70001.8	-7.71016	0.00115362
NEG05511	7.31978e+06	6.29055e+06	6.6419e+06	7.22693e+06	6.06533e+06	3.52644e+06	96379.4	1.16123e+06	1.26594e+06	73495.4	628825	85409.9	6.17849e+06	551880	-3.48483	0.000120155
NEG05513	659722	424020	704777	1.13211e+06	889669	311587	8.17478e+06	4.01953e+06	8.95234e+06	6.56242e+06	6.84726e+06	1.13434e+07	686981	7.64995e+06	3.47711	0.000648836
NEG05528	1.00552e+07	1.31526e+07	9.07079e+06	7.57123e+06	108203	7.94784e+06	3.84562e+06	3.18759e+06	1.39494e+06	88304.3	6.38934e+06	112933	7.98431e+06	2.50312e+06	-1.67344	0.0497452
NEG05575	2.40097e+06	3.61708e+06	2.8699e+06	2.02916e+06	2.69164e+06	5.04134e+06	8.11636e+06	8.15048e+06	1.40242e+07	5.06508e+06	1.12098e+07	7.29859e+06	3.10835e+06	8.97742e+06	1.53015	0.00683242
NEG05602	1.47995e+07	1.09574e+07	1.1099e+07	1.14143e+07	8.69567e+06	6.11365e+06	267198	212180	420493	246546	323285	254961	1.05132e+07	287444	-5.19279	0.000183816
NEG05627	8.93469e+07	1.09127e+08	1.03963e+08	9.91245e+07	104919137	121253405	8.75507e+07	7.82117e+07	8.03477e+07	9.29741e+07	7.80751e+07	8.506e+07	1.04622e+08	8.37032e+07	-0.321835	0.00738881
NEG05629	5.37624e+07	6.60864e+07	6.23625e+07	5.87497e+07	6.3277e+07	7.23057e+07	5.26555e+07	4.7128e+07	4.80807e+07	5.56011e+07	4.7015e+07	5.06543e+07	6.27573e+07	5.01891e+07	-0.322409	0.00700671
NEG05634	1.12475e+08	1.37726e+08	1.30529e+08	1.25369e+08	1.32419e+08	1.51469e+08	1.09706e+08	9.82385e+07	1.00258e+08	1.16485e+08	9.80526e+07	105949307	1.31665e+08	1.04782e+08	-0.32948	0.00594979
NEG05656	1.14972e+06	941825	1.02629e+06	96050	1.14738e+06	479885	1.00045e+07	8.94088e+06	58710.1	7.31148e+06	1.19289e+07	1.07485e+07	806859	8.16549e+06	3.33915	0.00756867
NEG05670	3.35588e+06	2.68781e+06	5.01019e+06	5.53381e+06	3.71745e+06	3.28968e+06	865707	530077	1.13804e+06	326386	987726	758281	3.93247e+06	767703	-2.35682	0.000669984
NEG05682	1.67715e+07	1.81343e+07	1.62972e+07	1.68095e+07	1.90416e+07	1.79919e+07	1.40547e+07	1.50883e+07	9.23301e+06	1.67022e+07	1.36715e+07	239548	1.75077e+07	1.14982e+07	-0.606577	0.0745622
NEG05710	1.34542e+07	9.9711e+06	1.14506e+07	1.60199e+07	1.26686e+07	5.65344e+06	758440	48650	145353	328743	839550	127195	1.15363e+07	374655	-4.94447	0.000331303
NEG05718	0	0	4385.77	5584.18	0	0	2.76299e+06	1.21674e+06	4.96736e+06	2.39165e+06	2.28915e+06	5.07902e+06	1661.66	3.11782e+06	10.8737	0.00365034
NEG05741	8.28612e+06	1.18688e+07	7.19629e+06	7.47785e+06	1.06398e+07	1.58199e+07	6.78572e+06	4.27273e+06	3.01265e+06	5.92947e+06	3.54299e+06	4.59671e+06	1.02148e+07	4.69004e+06	-1.12299	0.0125868
NEG05745	1.87006e+07	2.67849e+07	1.59184e+07	1.67177e+07	2.3189e+07	3.58235e+07	1.55688e+07	9.62985e+06	7.1332e+06	1.35824e+07	8.14847e+06	1.03368e+07	2.28557e+07	1.07332e+07	-1.09047	0.0150517
NEG05749	0	0	0	0	4538.18	0	2.54199e+06	1.03123e+06	4.37636e+06	2.14398e+06	2.04302e+06	4.66392e+06	756.363	2.80008e+06	11.8541	0.00396093
NEG05765	1.13452e+08	5.71276e+07	7.61858e+07	8.80289e+07	5.57224e+07	1.86823e+07	1.10449e+07	9.85727e+06	1.74184e+07	6.44334e+06	1.50192e+07	1.03773e+07	6.81999e+07	1.16934e+07	-2.54407	0.00721156
NEG05767	2.06599e+07	1.02026e+07	1.38648e+07	16013139	9.96443e+06	3.45956e+06	1.99037e+06	1.80985e+06	3.24063e+06	1.09687e+06	2.70725e+06	1.87736e+06	1.23607e+07	2.12039e+06	-2.54336	0.00741043
NEG05769	113735475	1.44161e+08	8.97122e+07	7.18616e+07	1.34319e+08	9.44327e+07	6.76464e+07	8.21483e+07	6.10004e+07	7.0847e+07	9.51317e+07	5.86937e+07	1.08037e+08	7.25779e+07	-0.573924	0.0430444
NEG05783	1.24905e+07	1.61518e+07	9.93175e+06	7.94498e+06	1.50408e+07	1.02649e+07	7.46649e+06	9.13039e+06	6.76523e+06	8.04232e+06	1.04947e+07	6.49354e+06	1.19708e+07	8.06545e+06	-0.569691	0.0479652
NEG05800	3.60501e+07	4.5821e+07	2.84005e+07	2.22278e+07	4.30044e+07	2.98723e+07	2.12902e+07	2.64865e+07	1.93276e+07	2.27119e+07	3.08643e+07	1.84878e+07	3.42294e+07	2.31947e+07	-0.561439	0.0528758
NEG05801	7.49655e+06	9.43451e+06	6.31934e+06	5.00207e+06	8.51319e+06	6.70691e+06	305355	5.7518e+06	4.35004e+06	46799.3	151052	197596	7.24543e+06	1.80044e+06	-2.00872	0.00589803
NEG05811	2.43686e+07	3.42219e+07	2.15473e+07	2.23553e+07	3.01093e+07	4.16857e+07	2.40587e+07	1.60242e+07	1.24298e+07	1.82983e+07	16892667	1.65995e+07	2.9048e+07	1.73839e+07	-0.74069	0.0232884
NEG05834	3.05886e+07	4.31323e+07	2.74372e+07	2.85088e+07	3.78776e+07	5.35786e+07	3.07715e+07	2.03198e+07	1.58368e+07	2.36445e+07	2.193e+07	2.10046e+07	3.68539e+07	2.22512e+07	-0.727932	0.0263196
NEG05862	6.28209e+06	4.29846e+06	4.2748e+06	5.12712e+06	4.13221e+06	1.69793e+06	985557	683225	944632	416241	1.12604e+06	625636	4.3021e+06	796889	-2.43259	0.00185281
NEG05893	1.836e+07	1.74874e+07	1.52043e+07	1.8323e+07	1.73999e+07	1.80967e+07	3.35669e+07	3.7049e+07	2.92305e+07	9.88718e+06	3.74657e+07	2.99901e+07	1.74785e+07	2.95316e+07	0.756673	0.0392271
NEG05906	3.85192e+07	5.00236e+07	3.97966e+07	3.30251e+07	4.64538e+07	4.03449e+07	3.23407e+07	3.24457e+07	2.67565e+07	3.86659e+07	3.56289e+07	2.85411e+07	4.13605e+07	3.23965e+07	-0.352418	0.0355318
NEG05916	1.95826e+07	2.54225e+07	2.09709e+07	1.70747e+07	2.31793e+07	1.99358e+07	1.62246e+07	1.64718e+07	1.34286e+07	1.98517e+07	1.85188e+07	1.48302e+07	2.10276e+07	1.65543e+07	-0.345082	0.0367093
NEG05921	1.04894e+06	573088	709021	875872	422231	629725	1.43224e+07	1.08698e+07	8.10458e+06	996629	5.92866e+06	7.63638e+06	709813	7.97641e+06	3.49023	0.0102142
NEG05927	8.38438e+07	9.55835e+07	9.92826e+07	9.93542e+07	8.58525e+07	101429496	7.12482e+07	5.374e+07	6.00481e+07	5.95459e+07	6.7401e+07	7.66337e+07	9.42244e+07	6.47695e+07	-0.540786	0.000921356
NEG05950	773287	128335	309565	584073	196370	41737.9	2.83048e+06	6.191e+06	6.97327e+06	896648	6.437e+06	7.80585e+06	338895	5.18904e+06	3.93656	0.00632185
NEG05975	5.5539e+07	7.98838e+07	5.15861e+07	5.55496e+07	7.31292e+07	8.7139e+07	5.22599e+07	3.36179e+07	3.03765e+07	3.52134e+07	4.94247e+07	3.44015e+07	6.71378e+07	3.92157e+07	-0.775695	0.0106011
NEG05979	4.97042e+07	7.10114e+07	4.65467e+07	49150342	6.6404e+07	7.79651e+07	4.66e+07	2.99012e+07	2.6697e+07	3.17201e+07	4.39876e+07	3.08339e+07	6.01303e+07	3.49566e+07	-0.782526	0.0102857
NEG05992	6.10518e+06	8.78622e+06	5.62346e+06	6.06793e+06	8.15992e+06	9.58652e+06	5.86239e+06	3.69757e+06	3.25766e+06	3.89807e+06	5.43805e+06	3.83138e+06	7.38821e+06	4.33085e+06	-0.770572	0.0120013
NEG05993	5.98328e+06	8.56282e+06	5.63195e+06	5.84159e+06	8.02721e+06	9.35487e+06	5.53283e+06	3.68476e+06	3.23935e+06	3.80144e+06	5.22717e+06	3.62812e+06	7.23362e+06	4.18561e+06	-0.78928	0.00955356
NEG05994	2.19264e+07	3.18603e+07	2.03831e+07	2.2425e+07	2.96066e+07	3.5281e+07	2.10866e+07	1.32548e+07	1.18758e+07	1.422e+07	1.98645e+07	1.34364e+07	2.69137e+07	1.5623e+07	-0.78467	0.0118274
NEG06048	8.10666e+06	1.11158e+07	9.48722e+06	8.60095e+06	1.04188e+07	1.12772e+07	7.18696e+06	5.57999e+06	5.78194e+06	8.08909e+06	5.97794e+06	5.19054e+06	9.83443e+06	6.30108e+06	-0.642243	0.0031445
NEG06059	7.56003e+06	7.51416e+06	7.49445e+06	8.48174e+06	8.1487e+06	3.64624e+06	361218	242631	218250	510679	169469	254022	7.14088e+06	292712	-4.60855	9.83e-05
NEG06065	3.99697e+06	3.80296e+06	3.9618e+06	4.06704e+06	3.77424e+06	3.48663e+06	62005.2	125941	78470.2	76539.1	86463.3	89100	3.84827e+06	86419.8	-5.47671	3.03e-09
NEG06094	8.73174e+06	1.2552e+07	7.9054e+06	1.21428e+07	1.20219e+07	1.34109e+07	9.87982e+06	3.27088e+06	4.57354e+06	1.26672e+07	3.58544e+06	4.43206e+06	1.11275e+07	6.40149e+06	-0.797646	0.0588493
NEG06242	888778	566724	775456	524925	318124	239641	9.69753e+06	1.5871e+07	2.92298e+07	6.03866e+06	1.62133e+07	1.19453e+07	552275	1.48326e+07	4.74724	0.00642164

## Sheet: Negative（PL-vs-GF）
Table 2 Differential metabolites
index	GF4	GF8	GF12	GF15	GF16	GF17	PL4	PL8	PL12	PL13	PL14	PL15	control_mean	case_mean	log2_FC(case_mean/control_mean)	Pvalue	fdr	vip
NEG00001	2.56009e+07	2.72035e+07	1.97745e+07	2.89588e+07	1.58726e+07	1.91986e+07	1.66791e+07	1.32475e+07	1.64208e+07	1.86107e+07	1.43133e+07	1.57458e+07	2.27681e+07	1.58362e+07	-0.523791	0.011861	0.0540018	1.66453
NEG00002	1.6261e+08	9.07175e+07	1.52535e+08	1.97789e+08	8.15277e+07	1.13293e+08	7.44924e+07	6.57676e+07	8.43899e+07	1.02898e+08	7.59879e+07	8.58454e+07	1.33079e+08	8.15636e+07	-0.706283	0.0231356	0.0836687	4.36986
NEG00003	5.71111e+06	7.39013e+06	4.09785e+06	6.56107e+06	4.33083e+06	3.65838e+06	159902	127441	112614	157518	94235.9	65473.3	5.29156e+06	119531	-5.46824	7.19554e-06	0.000967792	1.67995
NEG00007	2.92055e+08	9.85284e+07	3.56981e+08	1.0172e+09	1.6667e+08	2.00014e+08	5.35912e+07	2.32077e+07	5.40688e+07	7.14825e+07	3.97087e+07	4.77915e+07	3.55242e+08	4.83084e+07	-2.87845	0.0499612	0.13666	10.1956
NEG00016	1.68101e+07	5.25413e+06	2.21306e+07	4.23009e+07	1.19514e+07	1.59288e+07	5.3285e+07	1.9364e+07	5.00572e+07	5.64455e+07	2.9398e+07	4.10591e+07	1.90626e+07	4.16015e+07	1.12589	0.017281	0.0691463	3.03321
NEG00018	7.76747e+08	5.35946e+08	1.16697e+09	1.02235e+09	1.00751e+09	8.66305e+08	4.42078e+08	2.42604e+08	3.70242e+08	3.75129e+08	2.98353e+08	2.68615e+08	8.95971e+08	3.32837e+08	-1.42864	0.000155136	0.00379119	16.616
NEG00023	1.2127e+06	1.32023e+06	1.52362e+06	3.33751e+06	1.55019e+06	1.15337e+06	1.65973e+07	6.12163e+06	1.63115e+07	1.50662e+07	7.85252e+06	1.28728e+07	1.68294e+06	1.24703e+07	2.88945	0.00017266	0.00399164	2.36307
NEG00029	1.12477e+06	774473	2.28747e+06	1.61361e+06	480259	1.84554e+06	4.33899e+06	1.82026e+06	6.02556e+06	7.29852e+06	3.1019e+06	4.98032e+06	1.35435e+06	4.59426e+06	1.76223	0.00349683	0.0245868	1.23796
NEG00031	2.60951e+08	8.19669e+07	2.294e+08	2.54752e+08	2.59715e+08	2.51186e+08	1.10582e+08	6.55385e+07	1.26072e+08	1.48501e+08	9.62016e+07	1.54151e+08	2.22995e+08	1.16841e+08	-0.932466	0.00734834	0.0397042	6.64725
NEG00033	1.31379e+08	3.87006e+07	1.58132e+08	3.17185e+08	8.70223e+07	1.03549e+08	3.94997e+07	2.55139e+07	4.43217e+07	6.07839e+07	3.79373e+07	2.50127e+07	1.39328e+08	3.88449e+07	-1.84269	0.0295305	0.0982043	6.00961
NEG00034	6.43812e+07	6.75511e+07	7.01842e+07	5.9286e+07	6.86615e+07	6.3381e+07	7.08045e+07	8.11404e+07	7.95783e+07	7.54543e+07	6.8376e+07	8.37029e+07	6.55742e+07	7.65094e+07	0.222509	0.00414897	0.0272896	2.11869
NEG00038	3.63276e+07	3.29531e+07	1.68524e+07	2.65246e+07	1.40491e+07	2.33597e+07	5.01202e+06	2.17467e+06	2.72694e+06	2.8019e+06	1.58156e+06	1.53021e+06	2.50111e+07	2.63788e+06	-3.24511	0.000101938	0.00301563	3.40471
NEG00039	9.54288e+06	8.87575e+06	1.52161e+07	1.02938e+07	7.69594e+06	365349	2.8622e+07	1.66565e+07	1.57956e+07	2.46781e+07	1.28966e+07	1.5204e+07	8.66497e+06	1.89755e+07	1.13087	0.00924555	0.0456934	2.12042
NEG00041	1.26098e+07	1.3659e+07	5.63349e+06	1.04483e+07	6.97923e+06	5.0518e+06	4.73288e+06	4.05614e+06	4.58619e+06	5.56663e+06	4.86235e+06	3.32866e+06	9.0636e+06	4.52214e+06	-1.00308	0.0143352	0.0614662	1.35917
NEG00042	6.03201e+06	2.66822e+06	7.01597e+06	1.43786e+07	4.3099e+06	4.08941e+06	1.74803e+06	751878	1.97753e+06	2.27375e+06	1.89391e+06	1.89711e+06	6.41568e+06	1.75704e+06	-1.86846	0.0222303	0.0812423	1.32826
NEG00050	1.66022e+08	4.14005e+07	1.28374e+08	1.74465e+08	7.41172e+07	9.72976e+07	5.97663e+07	4.12154e+07	8.10842e+07	8.69705e+07	6.23025e+07	4.39558e+07	1.13613e+08	6.25491e+07	-0.861063	0.0482101	0.134001	4.11299
NEG00056	8.84902e+07	5.64395e+07	1.89296e+08	1.22163e+08	1.33857e+08	1.01625e+08	4.92536e+07	1.99248e+07	4.41687e+07	4.87661e+07	2.78293e+07	3.4373e+07	1.15312e+08	3.73859e+07	-1.62497	0.00222441	0.0184637	5.80934
NEG00058	1.70734e+07	1.07775e+07	3.40962e+07	1.95275e+07	2.35402e+07	2.01532e+07	1.01281e+07	4.22081e+06	8.94787e+06	1.33279e+07	7.04464e+06	7.67256e+06	2.08613e+07	8.55698e+06	-1.28566	0.00474301	0.0298748	2.22018
NEG00061	1.00316e+07	3.01256e+06	4.51787e+06	5.08121e+06	2.08377e+06	4.11791e+06	1.1121e+06	797314	1.05018e+06	1.66648e+06	1.42908e+06	662600	4.80748e+06	1.11963e+06	-2.10226	0.0091287	0.0455368	1.24487
NEG00065	4.8727e+08	2.04317e+08	8.15109e+08	8.34764e+08	3.88613e+08	6.80536e+08	1.67792e+09	6.6513e+08	1.84573e+09	2.43216e+09	1.29735e+09	1.4802e+09	5.68435e+08	1.56642e+09	1.4624	0.00337556	0.0241078	21.9054
NEG00230	2.40245e+06	2.73935e+06	6.67787e+06	2.5798e+06	2.53093e+06	5.84229e+06	6.77049e+06	7.51993e+06	7.80214e+06	7.44255e+06	7.4064e+06	8.17717e+06	3.79545e+06	7.51978e+06	0.986421	0.000990195	0.0110585	1.35394
NEG00238	3.88599e+07	3.92783e+07	4.02789e+07	3.36548e+07	3.58879e+07	3.73749e+07	4.03693e+07	4.4596e+07	4.55785e+07	4.5182e+07	4.34545e+07	4.75162e+07	3.75558e+07	4.44494e+07	0.243129	0.000608423	0.00826964	1.80719
NEG00473	2.64777e+07	2.64794e+07	2.59457e+07	2.84634e+07	2.97843e+07	2.66632e+07	2.88799e+07	3.28274e+07	2.96412e+07	2.82392e+07	3.32531e+07	3.10604e+07	2.73023e+07	3.06502e+07	0.166875	0.00943343	0.046292	1.11298
NEG00592	1.39153e+07	1.62173e+07	1.53109e+07	1.64817e+07	1.98912e+07	1.68905e+07	2.04201e+07	2.43048e+07	2.08934e+07	1.97689e+07	2.31649e+07	2.19692e+07	1.64511e+07	2.17536e+07	0.403063	0.000603115	0.00826562	1.56811
NEG00635	1.81631e+07	1.90412e+07	1.92982e+07	2.0016e+07	2.34598e+07	2.01699e+07	2.53773e+07	2.72016e+07	2.69129e+07	2.32866e+07	2.69972e+07	2.59407e+07	2.00247e+07	2.59527e+07	0.374104	0.000107073	0.00306581	1.7052
NEG00674	1.12662e+07	1.20966e+07	1.30099e+07	1.24829e+07	1.25119e+07	1.1894e+07	1.35838e+07	1.67932e+07	1.55849e+07	1.4837e+07	1.53643e+07	1.65339e+07	1.22103e+07	1.54495e+07	0.339469	0.00012781	0.00340604	1.25343
NEG00726	6.54625e+07	6.9305e+07	6.7071e+07	7.27309e+07	7.06763e+07	6.58243e+07	7.73309e+07	8.85512e+07	8.22196e+07	7.84494e+07	9.15583e+07	8.03034e+07	6.85117e+07	8.30688e+07	0.277957	0.00024447	0.00487535	2.64294
NEG00748	3.3723e+07	3.38211e+07	3.39712e+07	3.42642e+07	3.45759e+07	3.42415e+07	3.86764e+07	4.09428e+07	4.09631e+07	3.73794e+07	4.12682e+07	3.92068e+07	3.40995e+07	3.97395e+07	0.220823	5.94846e-06	0.000952059	1.71251
NEG00753	1.06974e+08	1.07818e+08	1.10323e+08	1.12666e+08	1.11853e+08	1.11829e+08	1.24689e+08	1.29772e+08	1.31949e+08	1.18199e+08	1.3122e+08	1.25347e+08	1.10244e+08	1.26863e+08	0.202566	3.17768e-05	0.00159664	2.90061
NEG00786	1.46789e+07	1.53962e+07	1.62398e+07	1.46566e+07	1.35919e+07	1.46593e+07	1.54668e+07	1.80858e+07	1.88153e+07	1.7552e+07	2.00442e+07	1.8466e+07	1.48705e+07	1.80717e+07	0.281282	0.00124706	0.0127921	1.21176
NEG00796	1.0688e+07	5.48479e+06	5.56233e+06	7.8375e+06	5.25608e+06	4.98192e+06	6.11764e+06	1.16122e+07	1.17747e+07	1.18304e+07	1.07215e+07	1.12292e+07	6.63511e+06	1.05476e+07	0.668721	0.0122639	0.0552539	1.19255
NEG00801	6.02201e+07	6.08415e+07	6.28483e+07	7.14916e+07	4.32426e+07	6.55481e+07	7.14498e+07	8.16274e+07	7.18776e+07	6.98713e+07	8.19838e+07	7.49302e+07	6.06987e+07	7.529e+07	0.310792	0.00816359	0.0426063	2.43897
NEG00805	3.77905e+07	3.85005e+07	3.8246e+07	4.56746e+07	4.87555e+07	4.5256e+07	4.87003e+07	5.69969e+07	4.64111e+07	4.1569e+07	5.38131e+07	4.75219e+07	4.23705e+07	4.91687e+07	0.214679	0.0449254	0.128399	1.4476
NEG00809	8.22283e+07	8.37025e+07	8.25324e+07	1.01642e+08	1.06286e+08	9.77065e+07	1.06337e+08	1.24813e+08	1.01515e+08	9.08725e+07	1.18809e+08	1.03752e+08	9.23497e+07	1.07683e+08	0.221614	0.0445567	0.127873	2.17301
NEG00812	2.01579e+07	2.01421e+07	1.97604e+07	2.48359e+07	2.57563e+07	2.32862e+07	2.61502e+07	3.07281e+07	2.41716e+07	2.18033e+07	2.90133e+07	2.52404e+07	2.23231e+07	2.61845e+07	0.230173	0.0476284	0.1329	1.08004
NEG00817	1.42984e+08	1.43556e+08	1.44699e+08	1.48862e+08	1.55039e+08	1.4882e+08	1.68584e+08	1.90728e+08	1.68889e+08	1.58077e+08	1.76823e+08	1.75439e+08	1.47327e+08	1.7309e+08	0.232501	0.00032768	0.00558847	3.45444
NEG00823	3.78099e+07	4.00222e+07	4.29413e+07	3.21794e+07	3.21527e+07	3.38755e+07	3.9183e+07	4.30894e+07	4.59025e+07	4.57617e+07	3.88911e+07	4.74093e+07	3.64968e+07	4.33728e+07	0.24902	0.0152629	0.0644158	1.63124
NEG00878	7.4264e+06	1.02887e+07	9.928e+06	116066	1.32549e+07	1.8606e+07	2.08787e+07	1.89533e+07	1.7427e+07	8.93115e+06	1.94807e+07	1.64985e+07	9.93667e+06	1.70282e+07	0.777095	0.0425565	0.12384	1.55737
NEG00897	786957	699316	4.72809e+06	610518	494871	567555	4.71364e+06	5.23696e+06	4.82878e+06	699516	5.10094e+06	5.06929e+06	1.31455e+06	4.27485e+06	1.70131	0.0137501	0.0596842	1.05127
NEG00954	635535	947783	1.00775e+06	91756.6	2.14589e+06	137485	1.04424e+07	1.13041e+07	1.10382e+07	1.03819e+07	1.09059e+07	1.08434e+07	827699	1.08193e+07	3.70836	4.83076e-11	1.00512e-07	2.37617
NEG00990	1.48483e+07	2.82669e+07	3.66828e+07	3.28227e+07	1.29551e+07	3.41108e+07	3.71052e+07	4.28154e+07	4.52639e+07	4.32931e+07	6.83884e+07	3.02704e+07	2.66144e+07	4.45227e+07	0.742334	0.0237701	0.0848817	2.67783
NEG01003	2.6666e+07	1.46736e+07	683557	1.57691e+07	1.25509e+07	7.52648e+06	4.51561e+07	2.70016e+07	1.62728e+07	1.99779e+07	2.50592e+07	2.22245e+07	1.29783e+07	2.59487e+07	0.999564	0.0387936	0.117377	2.07157
NEG01009	9.09155e+08	6.20409e+08	5.95228e+08	8.1072e+08	1.2032e+09	1.00027e+09	3.19802e+08	5.55392e+08	1.31953e+08	3.12205e+08	1.12437e+08	6.39297e+08	8.56497e+08	3.45181e+08	-1.3111	0.00271478	0.0210505	15.5347
NEG01092	9.2469e+06	6.04427e+06	7.44934e+06	6.4427e+06	8.86489e+06	1.01768e+07	1.11406e+07	1.4507e+07	1.01572e+07	9.35096e+06	1.02816e+07	1.30812e+07	8.03749e+06	1.14198e+07	0.506716	0.00919415	0.0455368	1.13013
NEG01105	6.26352e+06	1.88376e+06	223217	1.65483e+07	1.6301e+06	2.4538e+06	1.98503e+07	2.15892e+07	2.74077e+06	4.336e+06	2.06975e+07	2.34674e+07	4.83377e+06	1.54469e+07	1.67609	0.0416002	0.122197	1.80011
NEG01120	6.55145e+06	853021	9.00876e+06	1.56512e+06	8.76357e+06	8.0227e+06	1.05963e+07	5.55949e+06	1.54935e+07	1.33546e+07	7.3679e+06	1.13071e+07	5.7941e+06	1.06131e+07	0.873194	0.0463531	0.130744	1.31083
NEG01130	5.69262e+06	5.13995e+06	2.71676e+06	4.65734e+06	1.94295e+06	2.65938e+06	55183.5	169865	124225	79954.2	158250	30578.7	3.8015e+06	103009	-5.20572	0.000164863	0.00388329	1.38462
NEG01134	1.96566e+06	3.27825e+06	2.27386e+06	4.02699e+06	1.32665e+06	3.4071e+06	4.96453e+06	7.29835e+06	6.49364e+06	7.3884e+06	8.92615e+06	3.7765e+06	2.71308e+06	6.4746e+06	1.25486	0.00141163	0.0137894	1.34543
NEG01147	1.59212e+07	1.05973e+07	1.06483e+07	8.85653e+06	4.20469e+06	3.46299e+06	1.86926e+07	1.79622e+07	2.20262e+07	1.3952e+07	1.54895e+07	5.14856e+07	8.9485e+06	2.3268e+07	1.37863	0.0396994	0.119022	2.071
NEG01165	115710	116487	286933	465053	94522.3	220220	3.58211e+06	1.16892e+06	3.2086e+06	3.23664e+06	1.75054e+06	2.52393e+06	216487	2.57846e+06	3.57415	0.000128231	0.00340604	1.11697
NEG01176	3.98988e+06	3.92744e+06	2.36687e+06	2.81408e+06	1.75924e+06	2.79648e+06	199568	250542	199947	428559	435113	73909.6	2.94233e+06	264606	-3.47504	2.33832e-05	0.00143815	1.19044
NEG01191	2.6691e+06	9.87871e+06	1.21219e+07	1.06127e+07	1.09384e+07	1.46957e+07	1.7701e+07	1.37113e+07	4.10004e+07	1.43925e+07	1.30154e+07	3.19383e+07	1.01527e+07	2.19598e+07	1.11299	0.0416848	0.122224	1.94864
NEG01213	9.13026e+06	7.29523e+06	5.78888e+06	5.28531e+06	3.94348e+06	5.31048e+06	2.3403e+06	3.269e+06	3.11197e+06	3.6373e+06	4.0067e+06	1.46461e+06	6.12561e+06	2.97164e+06	-1.04359	0.00362771	0.025148	1.17846
NEG01276	1.51661e+06	1.91625e+06	1.63066e+06	4.37164e+06	5.78432e+06	308286	5.44772e+06	4.23398e+06	5.81256e+06	8.71422e+06	6.12437e+06	8.25783e+06	2.58796e+06	6.43178e+06	1.3134	0.00561035	0.0333019	1.27544
NEG01307	2.53247e+07	2.83081e+07	1.81279e+07	3.00013e+07	1.61586e+07	2.06336e+07	1.56376e+07	1.12102e+07	1.27253e+07	1.90571e+07	1.30923e+07	1.07029e+07	2.30924e+07	1.37376e+07	-0.74929	0.00521702	0.0317394	1.96906
NEG01308	1.01667e+07	1.24133e+07	1.47898e+07	1.43113e+07	1.29295e+07	1.59602e+07	1.89602e+07	1.75154e+07	1.75044e+07	1.77295e+07	1.58337e+07	1.90606e+07	1.34285e+07	1.77673e+07	0.403929	0.00114884	0.0121132	1.45628
NEG01339	3.5183e+06	972944	4.49161e+06	9.11352e+06	2.54478e+06	3.4665e+06	1.18875e+07	4.0364e+06	1.0302e+07	1.21594e+07	6.26845e+06	8.48121e+06	4.01794e+06	8.85582e+06	1.14017	0.0192415	0.0740936	1.40163
NEG01341	1.66821e+06	341546	2.29785e+06	4.78757e+06	1.17072e+06	1.58461e+06	5.82639e+06	2.22084e+06	5.54883e+06	5.9097e+06	3.39912e+06	4.42703e+06	1.97509e+06	4.55532e+06	1.20564	0.0143207	0.0614662	1.03165
NEG01347	550202	501181	427128	459146	580971	727722	4.21504e+06	3.34803e+06	3.60331e+06	1.63562e+06	2.251e+06	2.62773e+06	541058	2.94679e+06	2.44529	0.000105752	0.00306373	1.09445
NEG01348	3.98606e+06	4.12475e+06	4.23699e+06	495508	3.89464e+06	3.71963e+06	665395	158904	675088	591982	368602	566182	3.4096e+06	504359	-2.75708	0.000625246	0.00833928	1.16891
NEG01414	3.32424e+06	2.14973e+06	7.26387e+06	4.20765e+06	5.04376e+06	3.18003e+06	1.57664e+06	445409	1.46561e+06	2.53829e+06	840678	1.29489e+06	4.19488e+06	1.36025e+06	-1.62476	0.00490033	0.030315	1.0726
NEG01431	3.01103e+06	1.29075e+06	4.05377e+06	3.92038e+06	2.16698e+06	3.64559e+06	8.43068e+06	4.41466e+06	8.49551e+06	9.86109e+06	7.80155e+06	7.73506e+06	3.01475e+06	7.78976e+06	1.36954	0.000260451	0.00497167	1.58442
NEG01432	1.44006e+06	564392	2.38313e+06	2.21922e+06	1.29911e+06	2.16622e+06	4.93042e+06	2.56206e+06	4.97021e+06	5.88664e+06	4.85993e+06	4.90601e+06	1.67869e+06	4.68588e+06	1.48098	0.000226625	0.00474806	1.25896
NEG01437	700512	279654	1.26207e+06	1.39642e+06	655383	1.13205e+06	3.15486e+06	1.44683e+06	3.51823e+06	3.88561e+06	3.1616e+06	2.80524e+06	904348	2.99539e+06	1.7278	0.000293898	0.00527159	1.04682
NEG01444	4.09766e+06	2.04986e+06	5.94781e+06	5.97626e+06	3.33697e+06	5.39895e+06	1.21216e+07	6.7217e+06	1.24861e+07	1.49678e+07	1.17706e+07	1.19218e+07	4.46792e+06	1.16649e+07	1.3845	0.000216257	0.00463307	1.94936
NEG01446	804636	142937	1.70797e+06	2.03428e+06	679263	1.4758e+06	3.80778e+06	1.42243e+06	4.1684e+06	5.65826e+06	3.27247e+06	3.74132e+06	1.14081e+06	3.67844e+06	1.68903	0.00246126	0.0197285	1.11096
NEG01449	614105	204109	1.63369e+06	1.58433e+06	625000	1.45514e+06	3.80978e+06	1.34461e+06	4.23355e+06	5.46994e+06	3.32443e+06	3.3408e+06	1.0194e+06	3.58719e+06	1.81514	0.00173685	0.0157362	1.13181
NEG01450	3.74509e+06	1.48504e+06	6.35245e+06	6.55005e+06	3.24314e+06	5.35384e+06	1.25983e+07	5.11816e+06	1.35337e+07	1.79436e+07	1.10734e+07	1.13433e+07	4.45494e+06	1.19351e+07	1.42173	0.0026234	0.0205719	1.91022
NEG01452	6.31584e+06	2.5962e+06	9.8082e+06	9.93603e+06	5.14449e+06	8.64346e+06	2.09258e+07	9.83833e+06	2.32827e+07	2.93387e+07	1.82109e+07	2.06801e+07	7.07404e+06	2.03794e+07	1.52651	0.000931276	0.0106077	2.59399
NEG01454	1.11465e+07	5.46294e+06	1.65526e+07	1.66546e+07	9.25562e+06	1.45112e+07	3.14618e+07	1.7624e+07	3.33382e+07	4.06615e+07	3.04537e+07	3.08977e+07	1.22639e+07	3.07395e+07	1.32567	0.000394977	0.00642915	3.10001
NEG01456	6.67263e+07	3.0751e+07	1.03052e+08	9.90286e+07	5.27327e+07	8.73341e+07	2.07302e+08	9.9257e+07	2.28731e+08	2.82506e+08	1.83249e+08	1.97488e+08	7.32708e+07	1.99756e+08	1.44693	0.000900174	0.010484	8.0116
NEG01457	2.84768e+07	1.35317e+07	4.52399e+07	4.2771e+07	2.31225e+07	3.84403e+07	9.09193e+07	4.40038e+07	1.00356e+08	1.21428e+08	8.12629e+07	8.68196e+07	3.19304e+07	8.7465e+07	1.45378	0.000729283	0.00917779	5.32733
NEG01461	9.34611e+06	3.59683e+06	1.4979e+07	1.5291e+07	7.02131e+06	1.2535e+07	3.11995e+07	1.23336e+07	3.4755e+07	4.62001e+07	2.344e+07	2.76375e+07	1.04615e+07	2.92609e+07	1.48388	0.00375619	0.0257085	2.99622
NEG01464	9.43034e+07	3.98688e+07	1.6025e+08	1.66655e+08	7.56226e+07	1.33835e+08	3.32578e+08	1.29467e+08	3.67619e+08	4.83956e+08	2.55256e+08	2.93056e+08	1.11756e+08	3.10322e+08	1.47342	0.00357674	0.0249607	9.75461
NEG01466	1.65791e+06	636947	2.90897e+06	2.91874e+06	1.13451e+06	2.10455e+06	6.07776e+06	2.10536e+06	6.52619e+06	8.74077e+06	4.80135e+06	5.2874e+06	1.8936e+06	5.5898e+06	1.56166	0.00342948	0.0243643	1.33279
NEG01468	8.57334e+06	3.75873e+06	1.4281e+07	1.41858e+07	6.68566e+06	1.20809e+07	2.95152e+07	1.18021e+07	3.22259e+07	4.28445e+07	2.39109e+07	2.61216e+07	9.92758e+06	2.77367e+07	1.48228	0.00280251	0.0214473	2.94346
NEG01471	689609	7447.15	457835	787045	74341.9	230566	1.03605e+07	2.89455e+06	5.82145e+06	3.94701e+06	2.16874e+06	6.28241e+06	374474	5.24577e+06	3.80822	0.00256944	0.0201996	1.48648
NEG01514	2.89897e+07	2.13018e+07	4.55033e+07	3.6879e+07	3.78962e+07	3.06836e+07	1.48711e+07	8.44327e+06	1.33021e+07	1.32794e+07	1.116e+07	9.63513e+06	3.35423e+07	1.17818e+07	-1.50942	0.000116127	0.00320736	3.28229
NEG01516	5.99363e+07	4.67043e+07	9.14356e+07	7.56584e+07	7.67747e+07	6.57828e+07	3.12625e+07	1.81906e+07	2.7843e+07	2.75349e+07	2.43998e+07	1.92924e+07	6.9382e+07	2.47539e+07	-1.48691	5.33939e-05	0.00213862	4.74078
NEG01517	8.06381e+06	5.49912e+06	1.15103e+07	9.22323e+06	9.91475e+06	8.06568e+06	4.03723e+06	2.1912e+06	3.20043e+06	3.11652e+06	2.67799e+06	2.084e+06	8.71281e+06	2.88456e+06	-1.59479	6.02562e-05	0.00221246	1.71493
NEG01521	1.4696e+07	1.05066e+07	2.03588e+07	1.95827e+07	1.93113e+07	1.47856e+07	7.67278e+06	4.93165e+06	5.64217e+06	5.84659e+06	5.96755e+06	4.33481e+06	1.65401e+07	5.73259e+06	-1.52871	6.20234e-05	0.00223861	2.34509
NEG01522	5.85546e+06	4.67007e+06	8.6459e+06	8.1104e+06	8.26163e+06	6.63382e+06	2.83926e+06	1.88885e+06	2.40091e+06	2.07697e+06	2.5354e+06	1.53857e+06	7.02955e+06	2.21333e+06	-1.66721	3.00804e-05	0.00156727	1.57611
NEG01523	3.53062e+06	2.88264e+06	5.32946e+06	4.39355e+06	4.61682e+06	3.93919e+06	1.93126e+06	1.46379e+06	1.57484e+06	1.43743e+06	2.57175e+06	1.14513e+06	4.11538e+06	1.68737e+06	-1.28625	0.000136845	0.00351518	1.09426
NEG01525	1.83572e+08	1.23811e+08	2.78273e+08	2.5257e+08	2.40142e+08	2.02773e+08	1.03342e+08	5.56025e+07	8.60805e+07	8.62562e+07	6.91093e+07	6.14404e+07	2.13524e+08	7.69719e+07	-1.47199	0.000193546	0.0043171	8.16494
NEG01527	4.62136e+06	3.11095e+06	7.593e+06	6.22677e+06	6.31562e+06	5.52969e+06	2.18928e+06	1.06365e+06	1.88531e+06	1.835e+06	1.51746e+06	1.3005e+06	5.56623e+06	1.63187e+06	-1.77018	0.000131734	0.00344938	1.392
NEG01531	2.26123e+07	1.41373e+07	3.20727e+07	2.82487e+07	2.8007e+07	2.3992e+07	1.17521e+07	5.90169e+06	9.98831e+06	9.88039e+06	7.74577e+06	7.02609e+06	2.4845e+07	8.71573e+06	-1.51126	0.000135323	0.00351518	2.82241
NEG01537	2.8957e+06	2.40737e+06	4.18287e+06	4.31042e+06	4.08865e+06	3.29015e+06	1.27679e+06	549012	944454	888908	874395	499812	3.52919e+06	838895	-2.07278	1.30472e-05	0.00114008	1.18606
NEG01538	2.06665e+07	1.42155e+07	2.02908e+07	2.29442e+07	1.84605e+07	1.8282e+07	3.00933e+07	1.26749e+07	3.5856e+07	3.41497e+07	3.86028e+07	4.14447e+07	1.91433e+07	3.21369e+07	0.747394	0.0139613	0.0603088	2.27823
NEG01540	2.07499e+08	1.75801e+08	2.77512e+08	2.75438e+08	2.91008e+08	3.01788e+08	3.69662e+08	8.38981e+08	4.05647e+08	3.77293e+08	4.61873e+08	7.47396e+08	2.54841e+08	5.33475e+08	1.06582	0.00918567	0.0455368	10.1429
NEG01543	3.46933e+07	3.52373e+07	4.33102e+07	4.20592e+07	4.41162e+07	5.27679e+07	1.4715e+08	1.0061e+08	1.52853e+08	8.22073e+07	2.69127e+08	9.72362e+07	4.20307e+07	1.41531e+08	1.7516	0.00543516	0.0325636	6.55808
NEG01562	1.2561e+07	1.22149e+07	1.19251e+07	1.32418e+07	1.19188e+07	1.2554e+07	1.85947e+07	2.72328e+07	2.10188e+07	1.96891e+07	1.14622e+07	2.26898e+07	1.24026e+07	2.01146e+07	0.6976	0.0047485	0.0298792	1.76221
NEG01564	220329	332286	222334	216804	240765	325699	2.78127e+06	1.97546e+06	2.84379e+06	2.1878e+06	1.94172e+06	1.99396e+06	259703	2.28733e+06	3.13873	3.33654e-07	0.000260334	1.06423
NEG01573	2.10625e+07	2.01497e+07	2.60083e+07	2.50421e+07	2.63005e+07	1.99285e+07	2.9e+07	3.0333e+07	2.79204e+07	3.03524e+07	3.29693e+07	3.51331e+07	2.30819e+07	3.09514e+07	0.42324	0.000725081	0.00914335	1.91619
NEG01597	8.99163e+06	1.0639e+07	6.44302e+06	3.39289e+07	5.36202e+06	7.41492e+06	96798	122629	162635	273461	174841	106386	1.21299e+07	156125	-6.27972	0.0221084	0.080844	2.14752
NEG01612	1.44856e+07	1.71467e+07	1.14573e+07	1.44247e+07	1.01383e+07	1.25454e+07	8.10671e+06	5.26029e+06	6.1715e+06	8.35709e+06	5.69777e+06	4.37904e+06	1.33663e+07	6.32873e+06	-1.07861	0.000171039	0.00398368	1.85472
NEG01645	6.73155e+06	3.73248e+06	7.49763e+06	3.50149e+06	2.9683e+06	5.87544e+06	1.41604e+06	689843	1.20168e+06	1.24943e+06	731287	785231	5.05115e+06	1.01225e+06	-2.31904	0.000431895	0.00668956	1.38228
NEG01680	3.38932e+06	783708	3.6253e+06	3.50065e+06	4.73833e+06	3.44991e+06	5.86375e+06	3.13352e+06	7.19408e+06	5.9074e+06	6.35386e+06	6.42527e+06	3.24787e+06	5.81298e+06	0.839784	0.00826241	0.0428668	1.03515
NEG01681	3.24546e+06	3.89807e+06	2.44089e+06	4.91909e+06	1.6501e+06	3.21387e+06	543653	483905	322289	446105	315847	227550	3.22791e+06	389892	-3.04946	0.000115475	0.00320352	1.20356
NEG01703	1.13933e+06	179309	1.90996e+06	2.88603e+06	903210	1.44538e+06	6.38429e+06	2.61673e+06	7.06273e+06	8.61986e+06	4.46069e+06	4.65129e+06	1.41054e+06	5.6326e+06	1.99756	0.00127264	0.0128958	1.45196
NEG01705	6.48488e+06	3.56314e+06	1.02207e+07	1.73453e+07	1.60554e+07	8.07802e+06	6.87369e+06	911955	2.17369e+06	3.32508e+06	4.35122e+06	2.10142e+06	1.02912e+07	3.28951e+06	-1.64547	0.0147366	0.0627588	1.63998
NEG01711	2.37625e+07	3.28764e+07	1.88851e+07	9.78203e+06	1.41511e+07	1.76268e+07	2.61342e+07	3.69183e+07	3.99908e+07	2.24042e+07	3.34613e+07	3.8358e+07	1.9514e+07	3.28778e+07	0.752605	0.0122821	0.055274	2.201
NEG01727	9.2681e+06	8.00601e+06	1.46337e+07	1.18196e+07	1.62711e+07	2.02188e+07	1.82283e+07	1.46159e+07	1.90709e+07	1.95965e+07	2.09931e+07	2.14763e+07	1.33695e+07	1.89968e+07	0.506809	0.024282	0.0860693	1.49282
NEG01741	1.19672e+07	1.48388e+07	1.42748e+07	1.12784e+07	1.30404e+07	1.23757e+07	1.4821e+07	1.68669e+07	1.81355e+07	1.54555e+07	1.44105e+07	1.81186e+07	1.29626e+07	1.63013e+07	0.330639	0.00336027	0.0240261	1.18662
NEG01783	4.93583e+06	6.45537e+06	5.57124e+06	3.64983e+06	5.46562e+06	5.9552e+06	5.81391e+06	9.01625e+06	8.65275e+06	7.73329e+06	8.1548e+06	1.17278e+07	5.33885e+06	8.51647e+06	0.673727	0.00482794	0.0300843	1.13262
NEG01807	3.21284e+06	2.14982e+06	6.7052e+06	4.47858e+06	4.88601e+06	3.63924e+06	1.80989e+06	557025	1.76426e+06	1.83628e+06	993712	1.15671e+06	4.17861e+06	1.35298e+06	-1.62689	0.00189569	0.016666	1.11046
NEG01830	1.91048e+07	1.21096e+07	4.05532e+07	2.59969e+07	2.91322e+07	2.19425e+07	1.00513e+07	4.21506e+06	9.82237e+06	1.07457e+07	6.26832e+06	7.06473e+06	2.48065e+07	8.02791e+06	-1.62762	0.0021566	0.0180202	2.69758
NEG01839	630141	459619	501408	1.92344e+06	615364	630516	5.49079e+06	6.6658e+06	5.75057e+06	5.84818e+06	6.49159e+06	5.95845e+06	793414	6.03423e+06	2.92702	6.46346e-09	8.06899e-06	1.70955
NEG01850	2.93665e+07	1.74555e+06	2.50727e+06	5.30757e+06	2.19875e+06	2.73072e+07	3.04677e+07	3.38086e+07	3.73504e+07	3.82956e+07	2.86342e+07	3.8341e+07	1.14055e+07	3.44829e+07	1.59616	0.00220337	0.0183135	3.21436
NEG01861	6.17756e+06	4.88001e+06	1.08565e+07	4.96597e+06	9.72663e+06	6.02948e+06	1.17993e+07	1.46416e+07	1.28914e+07	1.32584e+07	7.27188e+06	7.42124e+06	7.10603e+06	1.1214e+07	0.658182	0.0318618	0.102942	1.23338
NEG01892	8.2183e+06	6.15292e+06	3.17624e+06	4.34722e+06	1.60916e+06	2.29088e+06	1.76527e+06	1.50223e+06	1.37954e+06	2.37899e+06	1.86948e+06	545449	4.29912e+06	1.57349e+06	-1.45007	0.0269091	0.0921879	1.00853
NEG01893	1.38102e+07	9.19198e+06	7.46128e+06	6.41884e+06	3.20783e+06	7.13499e+06	1.45254e+06	1.48057e+06	1.19615e+06	1.54881e+06	1.28963e+06	1.26217e+06	7.87085e+06	1.37165e+06	-2.52061	0.00108713	0.0116796	1.7628
NEG01894	6.08403e+06	4.04871e+06	3.29212e+06	2.8115e+06	1.36628e+06	3.21375e+06	637315	627604	505727	678514	548439	533485	3.4694e+06	588514	-2.55954	0.00109607	0.0116901	1.17237
NEG01897	1.8952e+07	1.27304e+07	7.25811e+06	1.01832e+07	3.84737e+06	5.50206e+06	4.37729e+06	3.59988e+06	3.41613e+06	5.2439e+06	4.021e+06	1.4117e+06	9.74552e+06	3.67832e+06	-1.40569	0.0256815	0.0893555	1.51327
NEG01912	4.68438e+06	1.21676e+07	7.75368e+06	3.2108e+06	7.52161e+06	7.87377e+06	9.30127e+06	1.00864e+07	1.27032e+07	1.29121e+07	9.13863e+06	1.33878e+07	7.20198e+06	1.12549e+07	0.644087	0.0217347	0.0800635	1.24996
NEG01989	6.47759e+07	2.90037e+07	1.11844e+08	2.49707e+08	5.27673e+07	5.16615e+07	1.31991e+07	7.81765e+06	1.36694e+07	1.87401e+07	1.26348e+07	1.23979e+07	9.32931e+07	1.30765e+07	-2.83479	0.036582	0.112482	5.31772
NEG02020	8.88816e+06	1.06688e+07	6.64581e+06	8.09792e+06	2.13465e+06	5.14937e+06	3.25779e+06	3.53078e+06	3.28868e+06	4.56723e+06	3.57304e+06	1.85889e+06	6.93078e+06	3.34607e+06	-1.05055	0.0188421	0.0730965	1.15734
NEG02060	5.10507e+07	1.54786e+07	4.44834e+07	4.87593e+07	5.07947e+07	4.85192e+07	2.14044e+07	1.26785e+07	2.42625e+07	2.91385e+07	1.82901e+07	2.99039e+07	4.3181e+07	2.2613e+07	-0.933244	0.0080237	0.0423006	2.91503
NEG02097	1.73906e+06	39716.5	297055	75982.2	275233	1.29479e+06	6.85257e+06	6.0238e+06	5.58079e+06	6.01522e+06	4.68679e+06	3.23765e+06	620305	5.39947e+06	3.12177	1.15439e-05	0.00109178	1.6145
NEG02113	9.04148e+06	2.89056e+06	9.13664e+06	5.29366e+06	2.97967e+06	3.48238e+06	2.60255e+06	598356	1.39965e+06	2.3835e+06	1.92594e+06	843347	5.47073e+06	1.62556e+06	-1.7508	0.0113912	0.0526611	1.22552
[truncated: 154 more rows]
