# Supplementary material for: Elaborating the molecular characteristics of corals’ different tolerance to environmental stress in Sanya Luhuitou based on multi-omics analysis
Source: Front Microbiol. 2026 Jan 6;16:1664176. doi: 10.3389/fmicb.2025.1664176 (PMC12815728; doi:10.3389/fmicb.2025.1664176)
Supplement: Supplementary file 3 [file Table_3.xlsx]

## Sheet: Sheet1
Table 3 Key genes of the pathway related to regulation of the actin cytoskeleton
PL enriched	symbol	log2Ratio(PL/PD)	GF enriched	symbol	log2Ratio(GF/PD)	GF enriched	symbol	log2Ratio(GF/PL)
Unigene0001842	--	12.4507	Unigene0000138	gap1	11.9884	Unigene0055910	MYH11	16.5356
Unigene0003010	--	8.84172	Unigene0000423	--	13.0749	Unigene0003847	AM	16.014
Unigene0004941	--	10.6785	Unigene0002010	--	11.4448	Unigene0113666	MYL12A	15.6752
Unigene0006285	--	9.6889	Unigene0004899	--	9.97291	Unigene0046046	CDC42	14.9083
Unigene0007320	--	8.01121	Unigene0008471	--	13.824	Unigene0068029	HMCN2	14.7127
Unigene0012939	--	11.7354	Unigene0012210	--	13.0549	Unigene0135353	--	14.5596
Unigene0012951	--	11.6638	Unigene0012212	--	14.2458	Unigene0119064	GNG12	14.4295
Unigene0014342	--	12.361	Unigene0012904	--	14.059	Unigene0105858	Arc-p34	14.3274
Unigene0014761	--	10.4171	Unigene0012906	--	9.52961	Unigene0128453	F2	14.1284
Unigene0017705	--	12.9297	Unigene0012951	--	12.2746	Unigene0124735	MYL9	14.0769
Unigene0017706	--	10.645	Unigene0013075	--	13.6604	Unigene0002619	BRAF	14.017
Unigene0021537	--	12.4366	Unigene0013781	--	12.868	Unigene0125304	V-FGR	13.9582
Unigene0022717	--	10.1829	Unigene0019226	--	11.9909	Unigene0002938	Ntm	13.9522
Unigene0025062	--	10.1792	Unigene0019499	--	11.9529	Unigene0022717	--	13.9484
Unigene0025907	--	12.7347	Unigene0020081	--	13.2806	Unigene0018192	FGFR3	13.9323
Unigene0028011	--	12.6135	Unigene0025422	--	11.0879	Unigene0016464	ITGA5	13.849
Unigene0029761	--	11.9766	Unigene0034333	--	13.1089	Unigene0000267	ITGA4	13.8097
Unigene0029762	--	11.6915	Unigene0036738	--	11.008	Unigene0030658	PIKFYVE	13.7806
Unigene0032953	--	11.8761	Unigene0055344	--	3.50834	Unigene0008392	PPP1R12A	13.7791
Unigene0037806	--	6.63511	Unigene0058698	--	11.043	Unigene0002438	Iqgap1	13.7088
Unigene0039928	--	10.4557	Unigene0074805	--	12.191	Unigene0086158	--	13.5698
Unigene0052683	--	11.2576	Unigene0076959	--	13.1429	Unigene0020017	Fgfrl1	13.5418
Unigene0055344	--	11.6438	Unigene0080093	--	13.4947	Unigene0113665	MYL9	13.469
Unigene0056045	--	12.642	Unigene0083938	--	11.7066	Unigene0130251	--	13.4518
Unigene0071025	--	7.66347	Unigene0087853	--	12.6443	Unigene0129782	Cdc42	13.3105
Unigene0071859	--	11.3113	Unigene0096701	--	12.3086	Unigene0007320	--	13.288
Unigene0071860	--	12.7755	Unigene0104439	--	11.3439	Unigene0017709	ITGA2	13.2866
Unigene0075350	--	11.5801	Unigene0104440	--	10.0649	Unigene0122850	mos	13.2768
Unigene0075889	--	7.02002	Unigene0118783	--	12.6773	Unigene0108640	ppp1cc-b	13.2742
Unigene0077916	--	11.3623	Unigene0120173	--	13.3313	Unigene0056130	COF1	13.1742
Unigene0085987	--	11.6507	Unigene0120430	--	11.5187	Unigene0025017	RAC1	13.1516
Unigene0086158	--	13.5698	Unigene0129497	--	11.7192	Unigene0046047	CDC42	13.0973
Unigene0086873	--	9.25186	Unigene0129897	--	13.8384	Unigene0029703	cdc3	13.0541
Unigene0087853	--	2.19528	Unigene0130084	--	10.9209	Unigene0023497	SMP	12.9905
Unigene0099305	--	12.7151	Unigene0133631	--	12.7234	Unigene0071860	--	12.7755
Unigene0100767	--	10.3973	Unigene0133632	--	11.7785	Unigene0012469	ITGB1	12.7714
Unigene0110448	--	10.7342	Unigene0134472	--	10.3514	Unigene0025907	--	12.7347
Unigene0116421	--	11.196	Unigene0134698	--	14.6704	Unigene0099305	--	12.7151
Unigene0130251	--	13.4518	Unigene0135657	--	11.2311	Unigene0048780	hecd-1	12.7082
Unigene0133895	--	11.7845	Unigene0101959	Abi1	13.374	Unigene0087723	Arpc3	12.6891
Unigene0135353	--	9.97264	Unigene0011943	AC101	10.9076	Unigene0056045	--	12.642
Unigene0153338	--	10.1199	Unigene0029491	act-2	4.71638	Unigene0058228	insr	12.6288
Unigene0008266	Abi2	11.904	Unigene0072406	act-2b	11.7085	Unigene0028011	--	12.6135
Unigene0056345	AC101	11.3777	Unigene0036624	Act57B	5.73394	Unigene0110420	FLT3	12.5681
Unigene0018789	act	10.9463	Unigene0094492	Act57B	7.40157	Unigene0072497	ttn-1	12.5361
Unigene0087975	ACT1	10.0543	Unigene0094493	Act57B	6.52015	Unigene0092955	MYLK	12.5298
Unigene0122209	ACT1	11.0825	Unigene0048579	Act79B	11.1813	Unigene0001842	--	12.4507
Unigene0102295	ACT2	12.4014	Unigene0037023	actb	8.95739	Unigene0010578	TEK	12.441
Unigene0019463	act-2	4.66741	Unigene0125303	ACTIA	9.05997	Unigene0042054	F2	12.4393
Unigene0029491	act-2	3.51646	Unigene0122577	Actn	11.7753	Unigene0021537	--	12.4366
Unigene0072406	act-2b	6.65964	Unigene0029201	ACTN1	11.2242	Unigene0056131	COF1	12.4156
Unigene0084931	act-3	9.5872	Unigene0116715	ACTR2	6.82844	Unigene0006285	--	12.4114
Unigene0094495	act-3	5.00267	Unigene0055384	actr2a	7.68157	Unigene0071025	--	12.4058
Unigene0114227	ACT7	8.71325	Unigene0010695	Actr3	12.9794	Unigene0102295	ACT2	12.4014
Unigene0048579	Act79B	9.46059	Unigene0031298	ACTR3	4.66224	Unigene0075889	--	12.3611
Unigene0002870	ACTA	10.0902	Unigene0150015	ADF2	11.995	Unigene0014342	--	12.361
Unigene0037023	actb	12.607	Unigene0146504	ADF6	11.2675	Unigene0004942	vcl	12.2401
Unigene0125300	actba	10.1784	Unigene0020741	AM	10.5522	Unigene0015725	DIAPH2	12.2331
Unigene0013054	ACTIA	9.75158	Unigene0095450	AM	12.1866	Unigene0009196	cyfip1	12.2325
Unigene0125301	ACTIA	10.1166	Unigene0001967	APC	11.7071	Unigene0020241	fgfr4	12.0813
Unigene0125303	ACTIA	9.65936	Unigene0102599	Arc-p34	9.48652	Unigene0069205	GLC7	12.0807
Unigene0134139	Actn	9.59607	Unigene0030457	ARHGEF4	10.1418	Unigene0056128	COF1	12.0326
Unigene0028983	ACTN1	3.26951	Unigene0028530	ARHGEF7	11.713	Unigene0002870	ACTA	12.0301
Unigene0015629	actr2a	4.24503	Unigene0134699	Arhgef7	12.594	Unigene0081459	Ret	12.0132
Unigene0010695	Actr3	8.09872	Unigene0025941	Arpc1a	6.52507	Unigene0020014	Ret	11.9819
Unigene0031298	ACTR3	9.75864	Unigene0033740	Arpc1a	11.1922	Unigene0029761	--	11.9766
Unigene0150015	ADF2	10.1572	Unigene0035837	Arpc1a	10.8891	Unigene0024156	Pikfyve	11.9764
Unigene0146504	ADF6	9.53041	Unigene0115059	ARPC1A	11.4508	Unigene0045882	Fgf8	11.9026
Unigene0003847	AM	8.37809	Unigene0048657	ARPC2	10.7982	Unigene0092912	RHO2	11.8929
Unigene0122659	AM	10.0938	Unigene0082799	Arpc3	11.3463	Unigene0032953	--	11.8761
Unigene0128429	AM	9.53186	Unigene0076836	Arpc4	6.71644	Unigene0037806	--	11.8472
Unigene0128431	AM	11.2074	Unigene0033922	Arpc5	10.9385	Unigene0015512	PDGFRA	11.8395
Unigene0105858	Arc-p34	14.3274	Unigene0014311	BAIAP2	9.95953	Unigene0014345	FGFR1	11.8327
Unigene0036512	ARHGEF4	9.28874	Unigene0003217	BOC	12.7932	Unigene0025327	Vinc	11.8215
Unigene0004097	Arhgef7	11.248	Unigene0001819	BRAF	14.5788	Unigene0119084	CDC42	11.7851
Unigene0054622	Arhgef7	9.59226	Unigene0024810	BRAF	14.4004	Unigene0133895	--	11.7845
Unigene0025941	Arpc1a	10.2969	Unigene0133204	btl	6.40207	Unigene0046050	cdc-42	11.7772
Unigene0105856	Arpc2	10.5189	Unigene0102294	CA1	11.0392	Unigene0012374	GNA12	11.7716
Unigene0087723	Arpc3	11.75	Unigene0016517	Cad96Ca	11.6802	Unigene0077511	Fgf17	11.7574
Unigene0076836	Arpc4	10.4247	Unigene0018799	Cad96Ca	11.8769	Unigene0012939	--	11.7354
Unigene0024035	Arpc5	10.2897	Unigene0131349	Cad96Ca	10.0595	Unigene0094218	FGFR3	11.6999
Unigene0002619	BRAF	10.5974	Unigene0065236	cdc3	8.21541	Unigene0029762	--	11.6915
Unigene0034367	CA1	10.0986	Unigene0001531	CDC42	11.8313	Unigene0031992	ITGB1	11.6851
Unigene0014870	Cad96Ca	10.0647	Unigene0054107	CDC42	11.4643	Unigene0034477	Ret	11.6479
Unigene0016517	Cad96Ca	2.30581	Unigene0055037	CDC42	15.2805	Unigene0086873	--	11.6211
Unigene0029703	cdc3	13.0541	Unigene0125244	Cdc42	12.4089	Unigene0003981	INSR	11.6109
Unigene0046046	CDC42	10.3153	Unigene0117851	ced-10	12.3009	Unigene0019018	FGFR1	11.5862
Unigene0046047	CDC42	13.0973	Unigene0047712	cof1	11.2308	Unigene0075350	--	11.5801
Unigene0054107	CDC42	1.71387	Unigene0093485	COF1	8.84598	Unigene0025909	FGFR3	11.5471
Unigene0119084	CDC42	7.04812	Unigene0013361	Crkl	10.3858	Unigene0028887	Ret	11.4693
Unigene0125246	CDC42	10.6203	Unigene0001849	Cyfip2	12.2922	Unigene0030258	PIK3R1	11.4433
Unigene0129782	Cdc42	13.3105	Unigene0010195	CYIA	13.5693	Unigene0015476	FGFRL1	11.4326
Unigene0046050	cdc-42	9.73453	Unigene0019363	CYIA	10.9772	Unigene0077916	--	11.3623
Unigene0060156	CDKF-3	11.2943	Unigene0020079	CYIA	10.8206	Unigene0014177	Kdr	11.345
Unigene0056128	COF1	12.0326	Unigene0020437	CYIA	2.71118	Unigene0117903	FGFR2	11.3414
Unigene0056130	COF1	9.03398	Unigene0020438	CYIA	10.9608	Unigene0038888	VAV1	11.3308
Unigene0056131	COF1	12.4156	Unigene0102293	CYIA	15.5369	Unigene0056132	COF1	11.3268
Unigene0056132	COF1	7.78663	Unigene0102296	CYIA	14.3372	Unigene0071859	--	11.3113
Unigene0055020	Crk	10.5092	Unigene0125299	CYIA	7.17075	Unigene0056345	AC101	11.2944
Unigene0009196	cyfip1	12.2325	Unigene0017391	CYIIB	13.1886	Unigene0060156	CDKF-3	11.2943
Unigene0015610	Cyfip2	9.81879	Unigene0021075	CYIIB	3.11968	Unigene0004097	Arhgef7	11.248
Unigene0019034	CYIA	10.3265	Unigene0012981	DIAPH2	11.0384	Unigene0016461	fgfr2	11.231
Unigene0019363	CYIA	8.15051	Unigene0105445	DIAPH2	14.6346	Unigene0042556	tmsb	11.1981
Unigene0020079	CYIA	7.55076	Unigene0002228	DOCK1	11.8009	Unigene0054090	fgfr2	11.1898
Unigene0020437	CYIA	9.86476	Unigene0032535	DOCK1	8.01931	Unigene0027545	Tek	11.176
Unigene0020438	CYIA	7.0554	Unigene0012905	egl-15	11.0671	Unigene0003127	RHOC	11.1504
Unigene0125299	CYIA	6.02742	Unigene0038920	Fgf10	10.6116	Unigene0009466	ITGA4	11.1452
Unigene0131686	CYIA	10.1465	Unigene0057314	FGF12	11.0067	Unigene0053604	napA	11.1358
Unigene0017391	CYIIB	8.97039	Unigene0072058	FGF2	12.2932	Unigene0017705	--	11.0936
Unigene0021075	CYIIB	5.84876	Unigene0100310	fgf2	12.3883	Unigene0105856	Arpc2	11.078
Unigene0015725	DIAPH2	10.0294	Unigene0062108	Fgf20	10.7886	Unigene0028150	mos	11.0684
Unigene0105445	DIAPH2	5.853	Unigene0097213	FGF9	8.37785	Unigene0041186	fgfr1a	11.0292
Unigene0010820	DOCK1	10.674	Unigene0013124	FGFR	10.8798	Unigene0057372	Fgf8	11.016
Unigene0032535	DOCK1	9.3458	Unigene0129187	FGFR	11.5677	Unigene0015610	Cyfip2	11.0066
Unigene0017972	EPG5	10.1331	Unigene0013934	FGFR1	13.6002	Unigene0025062	--	10.9738
Unigene0042053	F2	10.2168	Unigene0036987	FGFR1	10.8335	Unigene0055020	Crk	10.9554
Unigene0042054	F2	7.39488	Unigene0093761	fgfr1	11.7935	Unigene0024184	Pip4k2a	10.9403
Unigene0128453	F2	11.643	Unigene0009856	fgfr2	10.1643	Unigene0030257	SRK1	10.9107
Unigene0029763	Fgf10	10.4851	Unigene0015971	fgfr2	11.3382	Unigene0020013	FGF2	10.8762
Unigene0077511	Fgf17	11.7574	Unigene0079314	fgfr2	11.153	Unigene0043912	gsp-2	10.8649
Unigene0020013	FGF2	14.6095	Unigene0109495	fgfr2	12.4037	Unigene0017445	FGFR2	10.8509
Unigene0045882	Fgf8	11.9026	Unigene0015972	Fgfr3	11.1993	Unigene0008266	Abi2	10.8391
Unigene0057372	Fgf8	11.016	Unigene0076656	FGFR3	11.4018	Unigene0029763	Fgf10	10.8294
Unigene0046703	FGFR	12.565	Unigene0112322	FGFR3	10.7081	Unigene0014568	MSN	10.8013
Unigene0013298	FGFR1	13.4595	Unigene0039036	gap1	2.5349	Unigene0017564	Ssh2	10.7597
Unigene0014045	FGFR1	9.7655	Unigene0004204	gelsolin	12.9673	Unigene0042274	PFN4	10.7496
Unigene0014345	FGFR1	10.4146	Unigene0002186	GIT2	9.54449	Unigene0017708	ITGAE	10.7447
Unigene0016460	FGFR1	10.0716	Unigene0132655	GIT2	10.985	Unigene0011259	Pik3cb	10.7364
Unigene0018195	fgfr1	10.2691	Unigene0024571	GNA13	12.0698	Unigene0010820	DOCK1	10.7363
Unigene0019018	FGFR1	9.67282	Unigene0056509	Gng12	10.9515	Unigene0123613	mos	10.7309
Unigene0015479	fgfr1a	10.2172	Unigene0118394	GNG12	12.3655	Unigene0016460	FGFR1	10.689
Unigene0041186	fgfr1a	13.6922	Unigene0035343	GNG8	13.45	Unigene0036931	fgfr2	10.6654
Unigene0016155	Fgfr2	9.77841	Unigene0053873	gsp-2	11.1493	Unigene0019034	CYIA	10.6492
Unigene0016461	fgfr2	10.3135	Unigene0124003	hecd-1	12.8829	Unigene0012359	RAS2	10.6491
Unigene0017445	FGFR2	9.48726	Unigene0012188	HMCN1	9.83823	Unigene0128429	AM	10.6322
Unigene0025908	fgfr2	10.6259	Unigene0079421	Hmcn2	11.1083	Unigene0027482	MYLK	10.5947
Unigene0036931	fgfr2	8.9589	Unigene0024258	HRAS	11.2847	Unigene0134139	Actn	10.5574
Unigene0054090	fgfr2	11.1898	Unigene0120644	HSPG2	11.6574	Unigene0009956	ppp1cb	10.5478
Unigene0117903	FGFR2	11.3414	Unigene0001823	IQGAP1	14.9187	Unigene0125300	actba	10.5456
Unigene0133448	FGFR2	11.0427	Unigene0002437	IQGAP1	11.2051	Unigene0017307	ITGA8	10.5042
Unigene0014343	FGFR3	12.4023	Unigene0049897	IQGAP1	10.6993	Unigene0045647	Robo1	10.4883
Unigene0015477	FGFR3	14.3324	Unigene0032043	ITGA2B	11.0699	Unigene0127387	pphA	10.4755
Unigene0016491	Fgfr3	14.026	Unigene0025420	itga4	15.0129	Unigene0029958	Mapk1	10.4633
Unigene0018192	FGFR3	13.9323	Unigene0048946	ITGA4	9.78272	Unigene0128431	AM	10.439
Unigene0025909	FGFR3	9.41107	Unigene0029238	itga5	13.0837	Unigene0036962	itgb1-b	10.4385
Unigene0046704	FGFR3	12.5082	Unigene0017307	ITGA8	3.98793	Unigene0013298	FGFR1	10.418
Unigene0094218	FGFR3	8.81237	Unigene0000424	Itga9	14.134	Unigene0110448	--	10.4016
Unigene0136254	FGFR3	10.1893	Unigene0025426	ITGA9	15.3533	Unigene0131686	CYIA	10.4004
Unigene0020241	fgfr4	12.0813	Unigene0051308	ITGA9	11.92	Unigene0100767	--	10.3973
Unigene0048122	Fgfr4	10.1617	Unigene0036878	ITGB1	11.387	Unigene0013606	GIT2	10.3843
Unigene0015476	FGFRL1	11.4326	Unigene0040344	ITGB1	12.2705	Unigene0014870	Cad96Ca	10.3825
Unigene0020017	Fgfrl1	10.3143	Unigene0013624	ITGB6	12.0944	Unigene0029300	PAK4	10.3522
Unigene0052362	FLT3	12.736	Unigene0016825	Kdr	10.8018	Unigene0048122	Fgfr4	10.3105
Unigene0110420	FLT3	12.5681	Unigene0036635	Kdr	10.2665	Unigene0024185	PIP4K2C	10.3049
Unigene0039036	gap1	11.3127	Unigene0132667	let-60	13.9631	Unigene0035460	PTK2	10.2893
Unigene0132654	Git1	14.8726	Unigene0022067	LIMK1	11.5204	Unigene0015477	FGFR3	10.2822
Unigene0002186	GIT2	2.92541	Unigene0024369	Map2k1	6.8546	Unigene0122659	AM	10.2797
Unigene0013606	GIT2	9.84937	Unigene0011962	MAPK1	11.024	Unigene0028012	Pak3	10.2691
Unigene0069205	GLC7	6.30634	Unigene0129560	mapk1	11.4605	Unigene0017972	EPG5	10.2681
Unigene0012374	GNA12	12.6087	Unigene0068348	Mlc2	9.0015	Unigene0025074	MYL9	10.2284
Unigene0119064	GNG12	8.77031	Unigene0000801	mos	9.26653	Unigene0003029	LIMK1	10.2191
Unigene0043912	gsp-2	9.89351	Unigene0115156	mos	10.7653	Unigene0133448	FGFR2	10.202
Unigene0048780	hecd-1	10.5383	Unigene0120119	MOS	11.7252	Unigene0135462	Itgb3	10.197
Unigene0030886	HMCN2	9.59273	Unigene0129498	mos	10.986	Unigene0018195	fgfr1	10.1942
Unigene0068029	HMCN2	8.84723	Unigene0055914	MYH10	6.6515	Unigene0125301	ACTIA	10.1406
Unigene0025162	HRAS	10.4452	Unigene0003340	MYL9	10.9141	Unigene0111148	MYL9	10.1219
Unigene0003981	INSR	8.17353	Unigene0029374	MYL9	8.60615	Unigene0153338	--	10.1199
Unigene0058228	insr	12.6288	Unigene0100922	Myl9	13.136	Unigene0015478	Ttn	10.0845
Unigene0002437	IQGAP1	11.8018	Unigene0102557	MYL9	13.3271	Unigene0021886	MAP2K1	10.0636
Unigene0002438	Iqgap1	11.3678	Unigene0111147	Myl9	16.4288	Unigene0025162	HRAS	9.95893
Unigene0136350	IQGAP1	13.2749	Unigene0130293	MYLK	12.7892	Unigene0039928	--	9.87908
Unigene0017709	ITGA2	13.2866	Unigene0022841	mys	10.1768	Unigene0024035	Arpc5	9.76737
Unigene0000267	ITGA4	10.1467	Unigene0115145	mys	11.5521	Unigene0054622	Arhgef7	9.75616
Unigene0009466	ITGA4	12.7932	Unigene0021236	napA	11.2968	Unigene0003948	RHO	9.74794
Unigene0079868	itga4	8.54845	Unigene0011872	PAK1	11.4156	Unigene0015870	SOS1	9.70554
Unigene0016464	ITGA5	8.64349	Unigene0011874	PAK3	5.19322	Unigene0028983	ACTN1	9.69364
Unigene0056473	itga5	11.949	Unigene0056672	PAK4	14.2097	Unigene0018789	act	9.69281
Unigene0017307	ITGA8	14.4921	Unigene0017097	Pdgfra	10.3628	Unigene0016491	Fgfr3	9.68968
Unigene0000424	Itga9	4.79355	Unigene0046898	Pdgfra	12.0009	Unigene0036512	ARHGEF4	9.66918
Unigene0017708	ITGAE	10.3362	Unigene0083939	PFN4	12.2862	Unigene0005416	MYLK	9.65934
Unigene0012469	ITGB1	8.76538	Unigene0000526	Pik3cb	11.1406	Unigene0004353	Ret	9.6287
Unigene0031992	ITGB1	9.92969	Unigene0129388	Pik3cb	12.7567	Unigene0014045	FGFR1	9.61318
Unigene0036878	ITGB1	2.06197	Unigene0034035	PIK3R1	11.3336	Unigene0052362	FLT3	9.58764
Unigene0040344	ITGB1	2.67542	Unigene0037477	PIK3R1	10.5982	Unigene0017706	--	9.5848
Unigene0036962	itgb1-b	9.8489	Unigene0005969	PIKFYVE	13.0665	Unigene0004941	--	9.58269
Unigene0135462	Itgb3	10.0841	Unigene0020930	PIKFYVE	10.262	Unigene0025908	fgfr2	9.5482
Unigene0014177	Kdr	11.345	Unigene0027861	Pip4k2a	12.5657	Unigene0125246	CDC42	9.52919
Unigene0003029	LIMK1	9.19418	Unigene0005143	PIP5K1A	2.41925	Unigene0002636	Lrp1	9.51218
Unigene0002636	Lrp1	12.2273	Unigene0117944	Pip5k1a	13.491	Unigene0027066	PDGFRA	9.48213
Unigene0021886	MAP2K1	10.4325	Unigene0127449	PPP1CB	10.2155	Unigene0012041	ROCK2	9.47682
Unigene0029958	Mapk1	15.7936	Unigene0007353	Ppp1cc	13.6454	Unigene0122209	ACT1	9.43408
Unigene0070769	mlc-4	11.9076	Unigene0008391	ppp1r12a	3.69304	Unigene0127639	racF2	9.43073
Unigene0028150	mos	11.0684	Unigene0116419	PPP1R12B	12.8674	Unigene0030886	HMCN2	9.42304
Unigene0122850	mos	9.22372	Unigene0153423	PRO1	11.7214	Unigene0052683	--	9.42201
Unigene0123613	mos	14.943	Unigene0053373	proC	11.2472	Unigene0016155	Fgfr2	9.27702
Unigene0014568	MSN	10.393	Unigene0054405	PTK2	10.6232	Unigene0136254	FGFR3	9.22754
Unigene0055914	MYH10	10.0335	Unigene0032377	pxdn	13.868	Unigene0087975	ACT1	9.22451
Unigene0055910	MYH11	10.2601	Unigene0007444	RAC1	12.6729	Unigene0046704	FGFR3	9.20567
Unigene0113666	MYL12A	15.6752	Unigene0021140	RAC1	1.8937	Unigene0085471	MYL9	9.20328
Unigene0025074	MYL9	9.67851	Unigene0047732	RAC1	11.3418	Unigene0014616	ROCK1	9.18389
Unigene0025076	MYL9	12.7403	Unigene0047731	rac1A	11.0639	Unigene0088698	Ret	9.17278
Unigene0063901	Myl9	11.5258	Unigene0122527	rac1A	12.2821	Unigene0003361	RHO	9.13156
Unigene0085471	MYL9	9.90723	Unigene0028334	RAS2	12.409	Unigene0042053	F2	9.11453
Unigene0102557	MYL9	2.7091	Unigene0101286	Rdx	12.3919	Unigene0132654	Git1	8.93794
Unigene0111148	MYL9	10.0814	Unigene0134366	Rdx	12.1049	Unigene0127088	sds21	8.897
Unigene0113665	MYL9	9.11614	Unigene0008992	Ret	13.9061	Unigene0041045	PPP1R12B	8.86444
Unigene0124735	MYL9	12.1258	Unigene0015633	Ret	11.8516	Unigene0039036	gap1	8.77781
Unigene0005416	MYLK	10.7551	Unigene0039716	Ret	10.4447	Unigene0034367	CA1	8.76244
Unigene0027482	MYLK	8.70333	Unigene0046355	Ret	12.3376	Unigene0079868	itga4	8.73399
Unigene0092955	MYLK	9.92888	Unigene0116710	Ret	11.6156	Unigene0015479	fgfr1a	8.63592
Unigene0053604	napA	14.4481	Unigene0127637	Ret	12.3381	Unigene0014343	FGFR3	8.60179
Unigene0002938	Ntm	13.9522	Unigene0136727	RET	12.6855	Unigene0014761	--	8.59055
Unigene0057649	Ovch2	13.7347	Unigene0125684	RHO	13.6025	Unigene0003010	--	8.48119
Unigene0028012	Pak3	10.7114	Unigene0127174	RHO	11.0863	Unigene0035186	RHO1	8.44599
Unigene0029300	PAK4	11.1619	Unigene0076104	RHO1	12.1933	Unigene0013054	ACTIA	8.39093
Unigene0015512	PDGFRA	11.8395	Unigene0005350	rhoaa	11.834	Unigene0025076	MYL9	8.2378
Unigene0027066	PDGFRA	8.85956	Unigene0127173	rhoab	10.5432	Unigene0136350	IQGAP1	8.21458
Unigene0042274	PFN4	9.14279	Unigene0031106	RhoL	12.3864	Unigene0008393	ppp1r12a	8.15816
Unigene0011259	Pik3cb	9.91135	Unigene0014617	ROCK1	7.72591	Unigene0055344	--	8.13543
Unigene0030258	PIK3R1	11.5025	Unigene0001779	ROCK2	12.1384	Unigene0057649	Ovch2	8.10343
Unigene0024156	Pikfyve	9.59877	Unigene0134303	ROCK2	13.382	Unigene0083870	pxdn	8.06257
Unigene0030658	PIKFYVE	10.1214	Unigene0012713	SOS1	9.94596	Unigene0114227	ACT7	8.04483
Unigene0024184	Pip4k2a	9.81949	Unigene0129956	SOS1	13.816	Unigene0046703	FGFR	7.8407
Unigene0027861	Pip4k2a	3.58496	Unigene0002727	SSH1	13.6549	Unigene0085987	--	7.70895
Unigene0024185	PIP4K2C	9.46464	Unigene0026761	Ssh1	11.1359	Unigene0005143	PIP5K1A	7.69808
Unigene0005143	PIP5K1A	10.1173	Unigene0071968	SSH2	11.3872	Unigene0084931	act-3	7.68515
Unigene0127387	pphA	8.40829	Unigene0020874	TMSB4	12.1674	Unigene0056473	itga5	7.42124
Unigene0009956	ppp1cb	10.6847	Unigene0009011	VAV1	10.5465	Unigene0021140	RAC1	7.39076
Unigene0108640	ppp1cc-b	9.87278	Unigene0056315	Vcl	13.3438	Unigene0015629	actr2a	7.29414
Unigene0008391	ppp1r12a	5.52755	Unigene0023459	V-FGR	11.2816	Unigene0057723	ssh	7.25063
Unigene0008392	PPP1R12A	7.43749	Unigene0102297	V-FGR	9.57884	Unigene0020437	CYIA	7.15358
Unigene0008393	ppp1r12a	2.75896	Unigene0012381	Vinc	11.3595	Unigene0070769	mlc-4	6.71517
Unigene0041045	PPP1R12B	13.729	Unigene0046621	V-RMIL	13.2586	Unigene0063901	Myl9	6.63829
Unigene0153423	PRO1	10.8117	Unigene0055913	zip	11.8067	Unigene0083906	cntn1a	6.11963
Unigene0035460	PTK2	9.67418				Unigene0031298	ACTR3	5.0964
Unigene0083870	pxdn	12.9222				Unigene0116421	--	4.8825
Unigene0021140	RAC1	9.28446				Unigene0003668	fgfr2	4.30134
Unigene0025017	RAC1	9.5747				Unigene0102291	CA1	3.91526
Unigene0127639	racF2	9.49055				Unigene0050663	ACTII	3.87686
Unigene0012359	RAS2	11.3124				Unigene0025941	Arpc1a	3.7718
Unigene0028334	RAS2	3.71529				Unigene0076836	Arpc4	3.70824
Unigene0101286	Rdx	2.27487				Unigene0094495	act-3	3.66531
Unigene0004353	Ret	10.5437				Unigene0037023	actb	3.64961
Unigene0020014	Ret	8.78551				Unigene0019463	act-2	3.55982
Unigene0028887	Ret	11.4693				Unigene0116714	actr2a	3.49175
Unigene0034477	Ret	11.6479				Unigene0055914	MYH10	3.38202
Unigene0081459	Ret	12.0132				Unigene0021075	CYIIB	2.72908
Unigene0088698	Ret	11.8952				Unigene0133424	Actr3	1.97031
Unigene0003361	RHO	10.882				Unigene0008391	ppp1r12a	1.83452
Unigene0003948	RHO	10.0018				Unigene0014617	ROCK1	1.75683
Unigene0125684	RHO	4.2679				Unigene0032535	DOCK1	1.32649
Unigene0035186	RHO1	12.87				Unigene0021074	CYIIB	2.18763
Unigene0092912	RHO2	11.8929				Unigene0019363	CYIA	2.82672
Unigene0003127	RHOC	10.9832				Unigene0097800	Pak3	2.87514
Unigene0045647	Robo1	8.29147				Unigene0030547	ACT1	3.00749
Unigene0014616	ROCK1	9.5394				Unigene0012713	SOS1	3.02285
Unigene0014617	ROCK1	9.48274				Unigene0020079	CYIA	3.26982
Unigene0012041	ROCK2	9.38162				Unigene0020438	CYIA	3.90543
Unigene0134303	ROCK2	13.3185				Unigene0017391	CYIIB	4.21822
Unigene0127088	sds21	9.85096				Unigene0010695	Actr3	4.88072
Unigene0023497	SMP	12.9905				Unigene0072406	act-2b	5.04883
Unigene0012713	SOS1	6.92311				Unigene0115379	--	5.6778
Unigene0015870	SOS1	11.0135				Unigene0052966	gsp-2	5.905
Unigene0030257	SRK1	9.9903				Unigene0009011	VAV1	5.90836
Unigene0057723	ssh	12.4391				Unigene0160031	V-FGR	6.1011
Unigene0017564	Ssh2	8.84865				Unigene0079421	Hmcn2	6.10381
Unigene0010578	TEK	12.441				Unigene0018743	ACT1	6.16254
Unigene0027545	Tek	10.291				Unigene0046486	Ppp1cc	6.17542
Unigene0042556	tmsb	10.3256				Unigene0160939	CYME_CMM237C	6.47076
Unigene0020874	TMSB4	2.18091				Unigene0034533	CA1	6.493
Unigene0015478	Ttn	9.88962				Unigene0158751	sevA	6.53395
Unigene0072497	ttn-1	8.35022				Unigene0002186	GIT2	6.61907
Unigene0009011	VAV1	4.6381				Unigene0154888	gsp-1	6.70733
Unigene0038888	VAV1	12.1526				Unigene0056896	ACT1	6.86516
Unigene0004942	vcl	12.2401				Unigene0135304	PF14_0124	6.91409
Unigene0056315	Vcl	4.64578				Unigene0133632	--	6.91553
Unigene0102297	V-FGR	9.76564				Unigene0062225	its3	6.97883
Unigene0125304	V-FGR	13.9582				Unigene0144488	BSL2	7.02255
Unigene0025327	Vinc	10.7501				Unigene0159591	BSL1	7.02498
						Unigene0040158	gsp-2	7.0437
						Unigene0125244	Cdc42	7.07741
						Unigene0057680	ADF7	7.16619
						Unigene0141504	bimG	7.23872
						Unigene0155797	pldG	7.3463
						Unigene0149650	--	7.37953
						Unigene0164802	BSU1	7.46894
						Unigene0102296	CYIA	7.50309
						Unigene0109495	fgfr2	7.58101
						Unigene0095648	lin-45	7.67568
						Unigene0000801	mos	7.75869
						Unigene0096701	--	7.78924
						Unigene0000423	--	7.83209
						Unigene0100310	fgf2	7.83372
						Unigene0102293	CYIA	7.94844
						Unigene0140456	CYIA	8.01013
						Unigene0013075	--	8.33726
						Unigene0094496	ACTA	8.40824
						Unigene0057881	FH19	8.50037
						Unigene0002727	SSH1	8.52977
						Unigene0015633	Ret	8.60437
						Unigene0118394	GNG12	8.61778
						Unigene0012906	--	8.6341
						Unigene0017097	Pdgfra	8.63485
						Unigene0118783	--	8.64755
						Unigene0028334	RAS2	8.69374
						Unigene0056315	Vcl	8.69799
						Unigene0105445	DIAPH2	8.78165
						Unigene0129956	SOS1	8.79811
						Unigene0032377	pxdn	8.83389
						Unigene0012212	--	8.95305
						Unigene0027861	Pip4k2a	8.98077
						Unigene0127174	RHO	9.01477
						Unigene0159406	MSS4	9.1106
						Unigene0134472	--	9.14952
						Unigene0080093	--	9.16078
						Unigene0116710	Ret	9.16498
						Unigene0082799	Arpc3	9.20994
						Unigene0001531	CDC42	9.21182
						Unigene0112322	FGFR3	9.21324
						Unigene0011962	MAPK1	9.2218
						Unigene0097213	FGF9	9.2247
						Unigene0117944	Pip5k1a	9.25581
						Unigene0054405	PTK2	9.26234
						Unigene0036878	ITGB1	9.32504
						Unigene0125684	RHO	9.33456
						Unigene0000424	Itga9	9.34047
						Unigene0009856	fgfr2	9.34086
						Unigene0016517	Cad96Ca	9.37443
						Unigene0010195	CYIA	9.37815
						Unigene0130293	MYLK	9.39233
						Unigene0014311	BAIAP2	9.40108
						Unigene0020930	PIKFYVE	9.49813
						Unigene0011943	AC101	9.49888
						Unigene0022067	LIMK1	9.53326
						Unigene0036987	FGFR1	9.53853
						Unigene0004204	gelsolin	9.58415
						Unigene0035837	Arpc1a	9.58433
						Unigene0013934	FGFR1	9.58827
						Unigene0040344	ITGB1	9.59509
						Unigene0020741	AM	9.60205
						Unigene0001967	APC	9.608
						Unigene0026761	Ssh1	9.61456
						Unigene0102294	CA1	9.61629
						Unigene0025426	ITGA9	9.6181
						Unigene0055037	CDC42	9.62806
						Unigene0047732	RAC1	9.6547
						Unigene0013781	--	9.66112
						Unigene0131349	Cad96Ca	9.68852
						Unigene0024369	Map2k1	9.68989
						Unigene0034333	--	9.69382
						Unigene0012381	Vinc	9.71297
						Unigene0030457	ARHGEF4	9.72501
						Unigene0032043	ITGA2B	9.72908
						Unigene0054107	CDC42	9.75042
						Unigene0016825	Kdr	9.76265
						Unigene0001819	BRAF	9.80972
						Unigene0025420	itga4	9.83363
						Unigene0004899	--	9.83631
						Unigene0008992	Ret	9.84437
						Unigene0068348	Mlc2	9.88534
						Unigene0007353	Ppp1cc	9.89768
						Unigene0134366	Rdx	9.89839
						Unigene0127173	rhoab	9.90866
						Unigene0095450	AM	9.91496
						Unigene0111147	Myl9	9.95686
						Unigene0029201	ACTN1	9.96712
						Unigene0012188	HMCN1	9.97643
						Unigene0020874	TMSB4	9.98644
						Unigene0012905	egl-15	9.99357
						Unigene0012981	DIAPH2	9.99385
						Unigene0146202	act10	10.0196
						Unigene0036635	Kdr	10.0348
						Unigene0003340	MYL9	10.0429
						Unigene0051308	ITGA9	10.0593
						Unigene0038920	Fgf10	10.0724
						Unigene0047712	cof1	10.0772
						Unigene0056509	Gng12	10.0783
						Unigene0011874	PAK3	10.0973
						Unigene0013124	FGFR	10.0977
						Unigene0023459	V-FGR	10.1036
						Unigene0101286	Rdx	10.117
						Unigene0127449	PPP1CB	10.141
						Unigene0001849	Cyfip2	10.1578
						Unigene0056672	PAK4	10.177
						Unigene0115156	mos	10.25
						Unigene0000138	gap1	10.3075
						Unigene0053873	gsp-2	10.3376
						Unigene0021236	napA	10.3434
						Unigene0024810	BRAF	10.3736
						Unigene0048657	ARPC2	10.3761
						Unigene0055913	zip	10.4172
						Unigene0047731	rac1A	10.4283
						Unigene0165562	RPS6KA4	10.4353
						Unigene0002010	--	10.4431
						Unigene0039716	Ret	10.4447
						Unigene0028530	ARHGEF7	10.448
						Unigene0087853	--	10.4491
						Unigene0026024	PIP5K1B	10.4685
						Unigene0155052	BSU1	10.4811
						Unigene0163984	SRK1	10.5298
						Unigene0116715	ACTR2	10.5424
						Unigene0163071	ARPC3	10.5484
						Unigene0033740	Arpc1a	10.5768
						Unigene0102599	Arc-p34	10.5786
						Unigene0102557	MYL9	10.618
						Unigene0015971	fgfr2	10.6423
						Unigene0002228	DOCK1	10.6587
						Unigene0043254	Rac1	10.7194
						Unigene0005969	PIKFYVE	10.735
						Unigene0040021	BSL2	10.7709
						Unigene0159441	PIK3CD	10.7769
						Unigene0149500	arcD	10.7795
						Unigene0062108	Fgf20	10.7886
						Unigene0104440	--	10.8183
						Unigene0001779	ROCK2	10.8257
						Unigene0001823	IQGAP1	10.9127
						Unigene0161780	PIP5K9	10.9468
						Unigene0055384	actr2a	10.9505
						Unigene0013624	ITGB6	10.9675
						Unigene0013361	Crkl	10.9727
						Unigene0152091	ACT1	10.983
						Unigene0132655	GIT2	10.985
						Unigene0057314	FGF12	11.0067
						Unigene0036738	--	11.008
						Unigene0159945	Arp3	11.0285
						Unigene0058698	--	11.043
						Unigene0015972	Fgfr3	11.1197
						Unigene0079314	fgfr2	11.153
						Unigene0036624	Act57B	11.1613
						Unigene0133204	btl	11.1991
						Unigene0139488	gsp-2	11.2069
						Unigene0135657	--	11.2311
						Unigene0067742	SIS8	11.2429
						Unigene0053373	proC	11.2472
						Unigene0048946	ITGA4	11.2576
						Unigene0129498	mos	11.2813
						Unigene0034035	PIK3R1	11.3336
						Unigene0104439	--	11.3439
						Unigene0024258	HRAS	11.3704
						Unigene0164801	BSU1	11.3736
						Unigene0071968	SSH2	11.3872
						Unigene0076656	FGFR3	11.4018
						Unigene0130084	--	11.4082
						Unigene0011872	PAK1	11.4156
						Unigene0115059	ARPC1A	11.4508
						Unigene0129560	mapk1	11.4605
						Unigene0093485	COF1	11.4705
						Unigene0120430	--	11.5187
						Unigene0049897	IQGAP1	11.5221
						Unigene0115145	mys	11.5521
						Unigene0129187	FGFR	11.5677
						Unigene0037477	PIK3R1	11.5866
						Unigene0094492	Act57B	11.5901
						Unigene0165500	CPK1	11.5931
						Unigene0000526	Pik3cb	11.6033
						Unigene0120644	HSPG2	11.6574
						Unigene0024571	GNA13	11.667
						Unigene0083938	--	11.7066
						Unigene0129497	--	11.7192
						Unigene0120119	MOS	11.7252
						Unigene0122577	Actn	11.7753
						Unigene0093761	fgfr1	11.7935
						Unigene0005350	rhoaa	11.834
						Unigene0018799	Cad96Ca	11.8769
						Unigene0019499	--	11.9529
						Unigene0019226	--	11.9909
						Unigene0046898	Pdgfra	12.0009
						Unigene0137346	--	12.0463
						Unigene0074805	--	12.191
						Unigene0076104	RHO1	12.1933
						Unigene0122527	rac1A	12.2821
						Unigene0083939	PFN4	12.2862
						Unigene0072058	FGF2	12.2932
						Unigene0117851	ced-10	12.3009
						Unigene0046355	Ret	12.3376
						Unigene0127637	Ret	12.3381
						Unigene0031106	RhoL	12.3864
						Unigene0094493	Act57B	12.5269
						Unigene0134699	Arhgef7	12.594
						Unigene0007444	RAC1	12.6729
						Unigene0136727	RET	12.6855
						Unigene0133631	--	12.7234
						Unigene0129388	Pik3cb	12.7567
						Unigene0033922	Arpc5	12.7771
						Unigene0003217	BOC	12.7932
						Unigene0058645	BSU1	12.8071
						Unigene0124003	hecd-1	12.8829
						Unigene0065236	cdc3	12.9968
						Unigene0022841	mys	13.0247
						Unigene0012210	--	13.0549
						Unigene0029238	itga5	13.0837
						Unigene0100922	Myl9	13.136
						Unigene0076959	--	13.1429
						Unigene0046621	V-RMIL	13.2586
						Unigene0020081	--	13.2806
						Unigene0120173	--	13.3313
						Unigene0101959	Abi1	13.374
						Unigene0035343	GNG8	13.45
						Unigene0008471	--	13.824
						Unigene0129897	--	13.8384
						Unigene0132667	let-60	13.9631
						Unigene0012904	--	14.059
						Unigene0029374	MYL9	14.1525
						Unigene0025422	--	14.4337
						Unigene0134698	--	14.6704
						Unigene0116419	PPP1R12B	15.9994
